# Supplementary material for: 2-Amino-5-chloro­pyridin-1-ium barbiturate dihydrate
Source: IUCrdata. 2026 Apr 10;11(Pt 4):x260351. doi: 10.1107/S2414314626003512 (PMC13147919; doi:10.1107/S2414314626003512)
Supplement: Supplementary file 1 [file x-11-x260351-sup1.cif]

##############################################################################
#                                                                            #
# This CIF contains the data for a data article accepted for                 #
# publication in IUCrData. It conforms to the requirements of                #
# Notes for Authors for IUCrData, and has been                               #
# peer reviewed under the auspices of IUCrData.                              #
#                                                                            #
# Full details of the Crystallographic Information File format               #
# are given in the paper "The Crystallographic Information File (CIF):       #
# a New Standard Archive File for Crystallography" by S. R. Hall, F. H.      #
# Allen and I. D. Brown [Acta Cryst. (1991), A47, 655-685].                  #
#                                                                            #
# The current version of the core CIF dictionary is obtainable from          #
# ftp://ftp.iucr.org/pub/cif_core.dic.                                       #
#                                                                            #
# Software is freely available for graphical display of the structure(s)     #
# in this CIF. For information consult the CIF software page                 #
# http://www.iucr.org/resources/cif/software.                                #
#                                                                            #
# This file may be used for bona fide research purposes within the           #
# scientific community so long as proper attribution is given to the data    # 
# article from which it was obtained.                                        #
#                                                                            #
##############################################################################
data_global
_audit_creation_method     'PLATON <TABLE ACC> option'
_journal_date_recd_electronic     2026-03-09
_journal_date_accepted     2026-04-06
_journal_name_full     'IUCrData'
_journal_year     2026
_journal_volume     11
_journal_issue      1
_journal_page_first     0
_journal_page_last     0
_journal_paper_category     HO
_journal_paper_doi     10.1107/S2414314626003512
_journal_coeditor_code     HB4559
_publ_contact_author_name
;
Sundaramoorthy Gomathi
;
_publ_contact_author_address
;
Department of Chemistry
Periyar Maniammai Institute of Science & Technology
Thanjavur, Tamilnadu-613403
India
;
_publ_contact_author_email     'gomathichemist@pmu.edu'
_publ_contact_author_fax     ?
_publ_contact_author_phone     ?
_publ_section_title
;
2-Amino-5-chloropyridin-1-ium barbiturate dihydrate
;
_publ_section_title_footnote     .
loop_
    _publ_author_name
    _publ_author_footnote
    _publ_author_address
    'Anantheeswary, Thankappan Ramalakshmi' .
;
Department of Chemistry
Periyar Maniammai Institute of Science & Technology
Thanjavur, Tamilnadu-613403
India
;
    'Gomathi, Sundaramoorthy' .
;
Department of Chemistry
Periyar Maniammai Institute of Science & Technology
Thanjavur, Tamilnadu-613403
India
;
    'Nirmalram, Jeyaraman Selvaraj' .
;
Department of Chemistry
Government Arts and Science College,
Karambakudi, Pudukottai, Tamilnadu-622302, India
;
    'Perdih, Franc' .
;
Faculty of Chemistry and Chemical Technology,
University of Ljubljana, Slovenia
;
_publ_section_synopsis
;
The extended structure of the title hydrated salt is consolidated by numerous
N---H...O and O---H...O hydrogen bonds.
;
data_I
_chemical_name_systematic
;
2-Amino-5-chloropyridin-1-ium 2,4,6-trioxo-1,3-diazinan-5-ide dihydrate
;
_chemical_name_common
;
2-Amino-5-chloropyridin-1-ium barbiturate dihydrate
;
_chemical_formula_moiety     'C5 H6 Cl N2 +, C4 H3 N2 O3 -, 2(H2 O)'
_chemical_formula_sum     'C9 H13 Cl N4 O5'
_chemical_formula_structural     ?
_chemical_formula_iupac     'C5 H6 Cl N2 +, C4 H3 N2 O3 -, 2H2 O'
_chemical_formula_weight     292.68
_chemical_melting_point     ?
_chemical_compound_source     'see text'
_symmetry_cell_setting     monoclinic
_symmetry_space_group_name_H-M     'P 21/c'
_symmetry_space_group_name_Hall     '-P 2ybc'
loop_
    _space_group_symop_id
    _space_group_symop_operation_xyz
    1 x,y,z
    2 -x,1/2+y,1/2-z
    3 -x,-y,-z
    4 x,1/2-y,1/2+z
_cell_length_a     18.8228(10)
_cell_length_b     6.9495(4)
_cell_length_c     19.3563(10)
_cell_angle_alpha     90
_cell_angle_beta     99.817(5)
_cell_angle_gamma     90
_cell_volume     2494.9(2)
_cell_formula_units_Z     8
_cell_measurement_reflns_used     4971
_cell_measurement_theta_min     3.61
_cell_measurement_theta_max     30.01
_cell_measurement_temperature     150
_cell_special_details
;
;
_exptl_crystal_description     'prism'
_exptl_crystal_colour     'yellow'
_exptl_crystal_size_max     0.300
_exptl_crystal_size_mid     0.200
_exptl_crystal_size_min     0.200
_exptl_crystal_size_rad     ?
_exptl_crystal_density_diffrn     1.558
_exptl_crystal_density_meas     ?
_exptl_crystal_density_method     'Not Measured'
_exptl_crystal_F_000     1216
_exptl_absorpt_coefficient_mu     0.330
_exptl_absorpt_correction_type     multi-scan
_exptl_absorpt_process_details
;
(CrysAlis PRO; Rigaku OD, 2019)
;
_exptl_absorpt_correction_T_min     0.812
_exptl_absorpt_correction_T_max     1.000
_exptl_special_details
;
;
_diffrn_ambient_temperature     150
_diffrn_radiation_type     'MoK\a'
_diffrn_radiation_wavelength     0.71073
_diffrn_radiation_source     'micro-focus sealed X-ray tube'
_diffrn_radiation_monochromator     'SuperNova (Mo) X-ray Source'
_diffrn_measurement_device_type     'SuperNova, Dual, Cu at home/near, Atlas'
_diffrn_measurement_device     'four-circle diffractometer'
_diffrn_measurement_method     '\ww scans'
_diffrn_detector     'CCD plate'
_diffrn_detector_area_resol_mean     10.4933
_diffrn_reflns_number     13946
_diffrn_reflns_av_R_equivalents     0.0232
_diffrn_reflns_av_unetI/netI     0.0371
_diffrn_reflns_theta_min     2.56
_diffrn_reflns_theta_max     30.38
_diffrn_reflns_theta_full     25.24
_diffrn_measured_fraction_theta_max     0.870
_diffrn_measured_fraction_theta_full     0.999
_diffrn_reflns_limit_h_min     -24
_diffrn_reflns_limit_h_max     24
_diffrn_reflns_limit_k_min     -9
_diffrn_reflns_limit_k_max     6
_diffrn_reflns_limit_l_min     -18
_diffrn_reflns_limit_l_max     25
_diffrn_reflns_reduction_process
;
;
_diffrn_radiation_probe     x-ray
_refine_special_details
;
 Refinement on F^2^ for ALL reflections except those
 flagged by the user for potential systematic errors.
 Weighted R-factors wR and all goodnesses of fit S
 are based on F^2^, conventional R-factors R are based
 on F, with F set to zero for negative F^2^. The
 observed criterion of F^2^ > 2sigma(F^2^) is used only
 for calculating -R-factor-obs etc. and is not
 relevant to the choice of reflections for refinement.
 R-factors based on F^2^ are statistically about twice
 as large as those based on F, and R-factors based on
 ALL data will be even larger.
The H atoms of the --NH~2~ groups were located from a difference
Fourier map and refined freely. The other H atoms were placed geometrically
and refined using a riding model.
;
_reflns_number_total     6542
_reflns_number_gt     5147
_reflns_threshold_expression     I>2\s(I)
_refine_ls_structure_factor_coef     Fsqd
_refine_ls_matrix_type     full
_refine_ls_R_factor_all     0.0552
_refine_ls_R_factor_gt     0.0395
_refine_ls_wR_factor_gt     0.0965
_refine_ls_wR_factor_ref     0.1080
_refine_ls_goodness_of_fit_ref     1.039
_refine_ls_restrained_S_all     1.039
_refine_ls_number_reflns     6542
_refine_ls_number_parameters     343
_refine_ls_number_restraints     0
_refine_ls_number_constraints     ?
_refine_ls_hydrogen_treatment     constr
_refine_ls_weighting_scheme     calc
_refine_ls_weighting_details
              'W=1/[\S^2^(FO^2^)+(0.0476P)^2^+0.6984P] WHERE P=(FO^2^+2FC^2^)/3'
_atom_sites_solution_hydrogens     mixed
_atom_sites_solution_primary     ?
_atom_sites_solution_secondary     ?
_refine_ls_shift/su_max     0.001
_refine_ls_shift/su_mean     0.000
_refine_diff_density_max     0.326
_refine_diff_density_min     -0.299
_refine_ls_extinction_method     'none'
_refine_ls_abs_structure_details     ?
_refine_ls_abs_structure_Flack     .
loop_
    _atom_type_symbol
    _atom_type_description
    _atom_type_scat_dispersion_real
    _atom_type_scat_dispersion_imag
    _atom_type_scat_source
    C C 0.0033 0.0016 ' International Tables Vol C Tables 4.2.6.8 and 6.1.1.4'
    H H 0.0000 0.0000 ' International Tables Vol C Tables 4.2.6.8 and 6.1.1.4'
    Cl Cl 0.1484 0.1585 ' International Tables Vol C Tables 4.2.6.8 and 6.1.1.4'
    N N 0.0061 0.0033 ' International Tables Vol C Tables 4.2.6.8 and 6.1.1.4'
    O O 0.0106 0.0060 ' International Tables Vol C Tables 4.2.6.8 and 6.1.1.4'
_computing_data_collection
;
CrysAlisPro 1.171.40.68a (Rigaku OD, 2019)
;
_computing_cell_refinement
;
CrysAlisPro 1.171.40.68a (Rigaku OD, 2019)
;
_computing_data_reduction
;
CrysAlisPro 1.171.40.68a (Rigaku OD, 2019)
;
_computing_structure_solution
;
<i>SHELXT2018/2</i> (Sheldrick, 2015a)
;
_computing_structure_refinement
;
<i>SHELXL2018/3</i> (Sheldrick, 2015b)
;
_computing_molecular_graphics
;
PLATON (Spek, 2020), Mercury (Macrae <i>et al.</i>, 2020)
and <i>POVRay</i> (Cason, 2004)
;
_computing_publication_material
;
PLATON (Spek, 2020) and publCIF (Westrip, 2010)
;
loop_
    _atom_site_type_symbol
    _atom_site_label
    _atom_site_fract_x
    _atom_site_fract_y
    _atom_site_fract_z
    _atom_site_U_iso_or_equiv
    _atom_site_thermal_displace_type
    _atom_site_calc_flag
    _atom_site_refinement_flags
    _atom_site_occupancy
    _atom_site_disorder_assembly
    _atom_site_disorder_group
    Cl Cl1 0.87257(2) 0.58875(6) 0.79957(2) 0.02620(10)
                                                      Uani d . 1.000 . .
    Cl Cl2 0.01456(2) 0.65022(7) 0.64189(2) 0.03310(10)
                                                      Uani d . 1.000 . .
    O O1 0.48161(6) 0.29532(19) 0.55832(5) 0.0241(3) Uani d . 1.000 . .
    O O2 0.24377(6) 0.15226(18) 0.50080(5) 0.0232(3) Uani d . 1.000 . .
    O O3 0.33892(6) 0.45699(17) 0.71542(5) 0.0209(3) Uani d . 1.000 . .
    N N5 0.40902(7) 0.3677(2) 0.63664(6) 0.0172(3) Uani d . 1.000 . .
    N N6 0.36206(6) 0.2313(2) 0.52973(6) 0.0180(3) Uani d . 1.000 . .
    O O4 0.39978(6) 0.39067(19) 0.89731(6) 0.0272(4) Uani d . 1.000 . .
    O O5 0.63610(6) 0.23191(18) 0.95562(5) 0.0229(3) Uani d . 1.000 . .
    O O6 0.53956(6) 0.46773(18) 0.73026(5) 0.0216(3) Uani d . 1.000 . .
    C C11 0.42087(8) 0.2982(2) 0.57385(7) 0.0178(4) Uani d . 1.000 . .
    C C12 0.29255(8) 0.2292(2) 0.54502(7) 0.0178(4) Uani d . 1.000 . .
    C C13 0.28334(8) 0.3118(2) 0.60855(7) 0.0190(4) Uani d . 1.000 . .
    C C14 0.34145(8) 0.3827(2) 0.65576(7) 0.0173(4) Uani d . 1.000 . .
    N N7 0.47177(7) 0.4344(2) 0.81589(6) 0.0189(4) Uani d . 1.000 . .
    N N8 0.51837(7) 0.3158(2) 0.92568(6) 0.0199(4) Uani d . 1.000 . .
    C C15 0.46008(8) 0.3809(2) 0.88069(8) 0.0192(4) Uani d . 1.000 . .
    C C16 0.58734(8) 0.2981(2) 0.90937(8) 0.0178(4) Uani d . 1.000 . .
    C C17 0.59555(8) 0.3545(2) 0.84172(7) 0.0190(4) Uani d . 1.000 . .
    C C18 0.53785(8) 0.4195(2) 0.79346(7) 0.0177(4) Uani d . 1.000 . .
    N N1 0.67547(7) 0.4856(2) 0.70029(6) 0.0192(4) Uani d . 1.000 . .
    N N2 0.62458(7) 0.3966(2) 0.58823(7) 0.0261(4) Uani d . 1.000 . .
    C C1 0.68229(8) 0.4424(2) 0.63372(8) 0.0196(4) Uani d . 1.000 . .
    C C2 0.75242(8) 0.4493(2) 0.61612(8) 0.0217(5) Uani d . 1.000 . .
    C C3 0.81029(8) 0.4945(2) 0.66553(8) 0.0220(4) Uani d . 1.000 . .
    C C4 0.79994(8) 0.5347(2) 0.73472(8) 0.0199(4) Uani d . 1.000 . .
    C C5 0.73289(8) 0.5300(2) 0.75058(8) 0.0199(4) Uani d . 1.000 . .
    N N3 0.20843(7) 0.53881(19) 0.74635(6) 0.0188(4) Uani d . 1.000 . .
    N N4 0.25572(7) 0.4593(2) 0.86099(7) 0.0244(4) Uani d . 1.000 . .
    C C6 0.19906(8) 0.5027(2) 0.81288(8) 0.0193(4) Uani d . 1.000 . .
    O O7 0.77655(6) 0.2806(2) 0.93547(6) 0.0325(4) Uani d . 1.000 . .
    C C7 0.12861(9) 0.5152(3) 0.82787(8) 0.0253(5) Uani d . 1.000 . .
    C C8 0.07259(9) 0.5605(3) 0.77660(8) 0.0265(5) Uani d . 1.000 . .
    C C9 0.08531(9) 0.5963(2) 0.70812(8) 0.0224(5) Uani d . 1.000 . .
    C C10 0.15318(9) 0.5862(2) 0.69438(8) 0.0217(4) Uani d . 1.000 . .
    O O8 0.09636(6) 0.2133(2) 0.49087(6) 0.0346(4) Uani d . 1.000 . .
    O O9 -0.00582(7) 0.1255(2) 0.57464(7) 0.0385(4) Uani d . 1.000 . .
    O O10 0.11145(7) 0.6003(2) 0.47080(7) 0.0395(4) Uani d . 1.000 . .
    H H5A 0.44601 0.40394 0.66680 0.0210 Uiso d RU 1.000 . .
    H H6 0.36970 0.18200 0.48947 0.0220 Uiso d RU 1.000 . .
    H H13 0.23625 0.31983 0.61984 0.0230 Uiso c RU 1.000 . .
    H H7A 0.43332 0.46700 0.78672 0.0230 Uiso d RU 1.000 . .
    H H8A 0.51061 0.27394 0.96639 0.0240 Uiso d RU 1.000 . .
    H H17 0.64191 0.34797 0.82868 0.0230 Uiso c RU 1.000 . .
    H H1 0.63257 0.47895 0.71181 0.0230 Uiso d RU 1.000 . .
    H H2 0.75892 0.42205 0.56951 0.0260 Uiso c RU 1.000 . .
    H H2A 0.58118 0.38803 0.60077 0.0310 Uiso d RU 1.000 . .
    H H2B 0.62828 0.35503 0.54527 0.0310 Uiso d RU 1.000 . .
    H H3 0.85722 0.49913 0.65372 0.0260 Uiso c RU 1.000 . .
    H H5 0.72573 0.55782 0.79696 0.0240 Uiso c RU 1.000 . .
    H H3A 0.25032 0.51691 0.73631 0.0230 Uiso d RU 1.000 . .
    H H4A 0.29875 0.44901 0.85025 0.0290 Uiso d RU 1.000 . .
    H H4B 0.24985 0.43301 0.90465 0.0290 Uiso d RU 1.000 . .
    H H7 0.12025 0.49171 0.87417 0.0300 Uiso c RU 1.000 . .
    H H8 0.02506 0.56796 0.78680 0.0320 Uiso c RU 1.000 . .
    H H10 0.16226 0.61216 0.64850 0.0260 Uiso c RU 1.000 . .
    H H7B 0.73332 0.24406 0.93811 0.0490 Uiso d RU 1.000 . .
    H H7C 0.77982 0.39306 0.94911 0.0490 Uiso d RU 1.000 . .
    H H8B 0.09589 0.33708 0.48869 0.0520 Uiso d RU 1.000 . .
    H H8C 0.14319 0.18508 0.50149 0.0520 Uiso d RU 1.000 . .
    H H9A 0.03030 0.14603 0.55342 0.0580 Uiso d RU 1.000 . .
    H H9B -0.02290 0.01903 0.55642 0.0580 Uiso d RU 1.000 . .
    H H10A 0.07720 0.68196 0.45889 0.0590 Uiso d RU 1.000 . .
    H H10B 0.14490 0.65296 0.50189 0.0590 Uiso d RU 1.000 . .
loop_
    _atom_site_aniso_label
    _atom_site_aniso_U_11
    _atom_site_aniso_U_22
    _atom_site_aniso_U_33
    _atom_site_aniso_U_12
    _atom_site_aniso_U_13
    _atom_site_aniso_U_23
    Cl1 0.0180(2) 0.0300(2) 0.0287(2) -0.0023(2) -0.00170(10)
                                                            -0.0038(2)
    Cl2 0.0236(2) 0.0411(3) 0.0310(2) 0.0059(2) -0.0059(2) 0.0034(2)
    O1 0.0148(5) 0.0390(7) 0.0196(5) -0.0032(5) 0.0062(4) -0.0073(5)
    O2 0.0161(5) 0.0331(7) 0.0197(5) -0.0034(5) 0.0015(4) -0.0030(5)
    O3 0.0169(5) 0.0315(7) 0.0152(5) 0.0011(5) 0.0052(4) -0.0026(5)
    N5 0.0130(6) 0.0243(7) 0.0144(5) -0.0011(5) 0.0026(4) -0.0022(5)
    N6 0.0146(6) 0.0263(7) 0.0136(5) -0.0008(5) 0.0040(4) -0.0027(5)
    O4 0.0157(5) 0.0467(8) 0.0205(5) 0.0053(5) 0.0072(4) 0.0080(5)
    O5 0.0160(5) 0.0336(7) 0.0186(5) 0.0033(5) 0.0018(4) 0.0047(5)
    O6 0.0168(5) 0.0346(7) 0.0138(5) 0.0001(5) 0.0042(4) 0.0025(5)
    C11 0.0160(7) 0.0216(8) 0.0163(7) 0.0001(6) 0.0038(5) -0.0005(6)
    C12 0.0151(7) 0.0221(8) 0.0166(7) 0.0003(6) 0.0035(5) 0.0039(6)
    C13 0.0139(7) 0.0253(9) 0.0184(7) 0.0010(6) 0.0048(5) 0.0017(6)
    C14 0.0173(7) 0.0211(8) 0.0145(6) 0.0016(6) 0.0057(5) 0.0030(6)
    N7 0.0149(6) 0.0278(8) 0.0141(6) 0.0025(5) 0.0028(4) 0.0031(5)
    N8 0.0165(6) 0.0299(8) 0.0139(6) 0.0022(6) 0.0047(5) 0.0056(6)
    C15 0.0156(7) 0.0250(8) 0.0177(7) 0.0004(6) 0.0050(5) 0.0013(6)
    C16 0.0149(7) 0.0200(8) 0.0190(7) 0.0005(6) 0.0044(5) 0.0002(6)
    C17 0.0140(7) 0.0250(8) 0.0187(7) 0.0000(6) 0.0052(5) 0.0007(6)
    C18 0.0162(7) 0.0207(8) 0.0170(7) -0.0028(6) 0.0055(5) -0.0030(6)
    N1 0.0150(6) 0.0256(7) 0.0180(6) -0.0013(5) 0.0059(5) -0.0010(6)
    N2 0.0182(7) 0.0417(9) 0.0190(6) -0.0050(6) 0.0047(5) -0.0073(6)
    C1 0.0186(7) 0.0216(8) 0.0190(7) -0.0008(6) 0.0045(6) 0.0000(6)
    C2 0.0211(8) 0.0256(9) 0.0202(7) -0.0011(6) 0.0091(6) -0.0025(7)
    C3 0.0165(7) 0.0230(8) 0.0283(8) -0.0016(6) 0.0090(6) -0.0021(7)
    C4 0.0172(7) 0.0187(8) 0.0228(7) -0.0017(6) 0.0010(6) -0.0005(6)
    C5 0.0204(8) 0.0221(8) 0.0172(7) -0.0002(6) 0.0030(5) -0.0018(6)
    N3 0.0155(6) 0.0226(7) 0.0193(6) 0.0012(5) 0.0061(5) 0.0011(5)
    N4 0.0171(7) 0.0359(9) 0.0206(6) 0.0036(6) 0.0040(5) 0.0044(6)
    C6 0.0181(7) 0.0214(8) 0.0189(7) 0.0005(6) 0.0046(5) -0.0012(6)
    O7 0.0206(6) 0.0332(7) 0.0451(7) -0.0004(5) 0.0095(5) -0.0077(6)
    C7 0.0195(8) 0.0368(10) 0.0211(7) 0.0022(7) 0.0080(6) 0.0024(7)
    C8 0.0168(8) 0.0342(10) 0.0295(8) 0.0017(7) 0.0070(6) 0.0007(8)
    C9 0.0189(8) 0.0225(8) 0.0245(8) 0.0024(6) 0.0000(6) 0.0009(7)
    C10 0.0240(8) 0.0225(8) 0.0187(7) 0.0006(6) 0.0040(6) 0.0021(6)
    O8 0.0204(6) 0.0406(8) 0.0424(7) 0.0008(6) 0.0046(5) 0.0027(6)
    O9 0.0387(8) 0.0413(8) 0.0380(7) 0.0019(6) 0.0135(6) 0.0028(6)
    O10 0.0297(7) 0.0445(9) 0.0434(7) 0.0032(6) 0.0039(6) -0.0042(7)
_geom_special_details
;
 Bond distances, angles etc. have been calculated using the
 rounded fractional coordinates. All su's are estimated
 from the variances of the (full) variance-covariance matrix.
 The cell esds are taken into account in the estimation of
 distances, angles and torsion angles
;
loop_
    _geom_bond_atom_site_label_1
    _geom_bond_atom_site_label_2
    _geom_bond_site_symmetry_1
    _geom_bond_site_symmetry_2
    _geom_bond_distance
    _geom_bond_publ_flag
    Cl1 C4 . . 1.7322(16) no
    Cl2 C9 . . 1.7249(17) no
    O1 C11 . . 1.2309(19) no
    O2 C12 . . 1.2624(18) no
    O3 C14 . . 1.2732(17) no
    N5 C11 . . 1.3611(18) no
    N5 C14 . . 1.388(2) no
    N6 C11 . . 1.3596(19) no
    N6 C12 . . 1.3899(19) no
    O4 C15 . . 1.2332(19) no
    N5 H5A . . 0.8700 no
    O5 C16 . . 1.2551(19) no
    O6 C18 . . 1.2741(17) no
    N6 H6 . . 0.8900 no
    C12 C13 . . 1.3944(19) no
    C13 C14 . . 1.391(2) no
    N7 C15 . . 1.3616(19) no
    N7 C18 . . 1.389(2) no
    N8 C15 . . 1.357(2) no
    N8 C16 . . 1.393(2) no
    C13 H13 . . 0.9500 no
    N7 H7A . . 0.8700 no
    N8 H8A . . 0.8800 no
    C16 C17 . . 1.400(2) no
    C17 C18 . . 1.382(2) no
    N1 C1 . . 1.3503(19) no
    N1 C5 . . 1.361(2) no
    N2 C1 . . 1.316(2) no
    C17 H17 . . 0.9500 no
    N1 H1 . . 0.8700 no
    C1 C2 . . 1.419(2) no
    N2 H2A . . 0.8900 no
    C2 C3 . . 1.358(2) no
    N2 H2B . . 0.8900 no
    C3 C4 . . 1.414(2) no
    C4 C5 . . 1.349(2) no
    C2 H2 . . 0.9500 no
    C3 H3 . . 0.9500 no
    N3 C10 . . 1.358(2) no
    N3 C6 . . 1.3527(19) no
    N4 C6 . . 1.326(2) no
    C5 H5 . . 0.9500 no
    N3 H3A . . 0.8600 no
    N4 H4B . . 0.8900 no
    N4 H4A . . 0.8700 no
    C6 C7 . . 1.408(2) no
    C7 C8 . . 1.356(2) no
    C8 C9 . . 1.409(2) no
    C9 C10 . . 1.350(2) no
    C7 H7 . . 0.9500 no
    O7 H7C . . 0.8200 no
    O7 H7B . . 0.8600 no
    C8 H8 . . 0.9500 no
    C10 H10 . . 0.9500 no
    O8 H8B . . 0.8600 no
    O8 H8C . . 0.8900 no
    O9 H9A . . 0.8600 no
    O9 H9B . . 0.8600 no
    O10 H10A . . 0.8600 no
    O10 H10B . . 0.8700 no
loop_
    _geom_angle_atom_site_label_1
    _geom_angle_atom_site_label_2
    _geom_angle_atom_site_label_3
    _geom_angle_site_symmetry_1
    _geom_angle_site_symmetry_2
    _geom_angle_site_symmetry_3
    _geom_angle
    _geom_angle_publ_flag
    C11 N5 C14 . . . 124.19(13) no
    C11 N6 C12 . . . 124.41(12) no
    C11 N5 H5A . . . 118.00 no
    C14 N5 H5A . . . 118.00 no
    C11 N6 H6 . . . 117.00 no
    C12 N6 H6 . . . 119.00 no
    O1 C11 N6 . . . 122.12(13) no
    N5 C11 N6 . . . 116.26(13) no
    O1 C11 N5 . . . 121.62(13) no
    O2 C12 N6 . . . 117.54(12) no
    O2 C12 C13 . . . 125.94(14) no
    N6 C12 C13 . . . 116.52(13) no
    C12 C13 C14 . . . 121.55(14) no
    O3 C14 C13 . . . 126.36(14) no
    N5 C14 C13 . . . 116.88(12) no
    O3 C14 N5 . . . 116.75(13) no
    C15 N7 C18 . . . 124.15(13) no
    C15 N8 C16 . . . 124.54(12) no
    C14 C13 H13 . . . 119.00 no
    C12 C13 H13 . . . 119.00 no
    C15 N7 H7A . . . 115.00 no
    C18 N7 H7A . . . 120.00 no
    C15 N8 H8A . . . 117.00 no
    C16 N8 H8A . . . 119.00 no
    O4 C15 N8 . . . 122.03(14) no
    N7 C15 N8 . . . 116.25(13) no
    O4 C15 N7 . . . 121.72(14) no
    O5 C16 N8 . . . 117.85(13) no
    O5 C16 C17 . . . 125.85(14) no
    N8 C16 C17 . . . 116.29(13) no
    C16 C17 C18 . . . 121.61(14) no
    O6 C18 C17 . . . 126.11(14) no
    N7 C18 C17 . . . 117.09(12) no
    O6 C18 N7 . . . 116.80(13) no
    C1 N1 C5 . . . 122.67(13) no
    C16 C17 H17 . . . 119.00 no
    C18 C17 H17 . . . 119.00 no
    N1 C1 N2 . . . 119.38(14) no
    N1 C1 C2 . . . 117.72(14) no
    N2 C1 C2 . . . 122.90(14) no
    C5 N1 H1 . . . 119.00 no
    C1 N1 H1 . . . 118.00 no
    C1 N2 H2A . . . 122.00 no
    C1 N2 H2B . . . 121.00 no
    C1 C2 C3 . . . 120.39(14) no
    H2A N2 H2B . . . 117.00 no
    C2 C3 C4 . . . 119.29(14) no
    C3 C4 C5 . . . 119.74(14) no
    Cl1 C4 C3 . . . 120.67(12) no
    Cl1 C4 C5 . . . 119.58(12) no
    N1 C5 C4 . . . 120.16(14) no
    C1 C2 H2 . . . 120.00 no
    C3 C2 H2 . . . 120.00 no
    C2 C3 H3 . . . 120.00 no
    C4 C3 H3 . . . 120.00 no
    C6 N3 C10 . . . 122.84(14) no
    N1 C5 H5 . . . 120.00 no
    C4 C5 H5 . . . 120.00 no
    C10 N3 H3A . . . 120.00 no
    C6 N3 H3A . . . 117.00 no
    C6 N4 H4A . . . 121.00 no
    H4A N4 H4B . . . 119.00 no
    C6 N4 H4B . . . 120.00 no
    N3 C6 C7 . . . 117.72(14) no
    N3 C6 N4 . . . 119.42(14) no
    N4 C6 C7 . . . 122.86(14) no
    C6 C7 C8 . . . 120.38(15) no
    C7 C8 C9 . . . 119.60(16) no
    C8 C9 C10 . . . 119.63(15) no
    Cl2 C9 C8 . . . 120.28(13) no
    Cl2 C9 C10 . . . 120.09(12) no
    N3 C10 C9 . . . 119.82(14) no
    C6 C7 H7 . . . 120.00 no
    C8 C7 H7 . . . 120.00 no
    H7B O7 H7C . . . 106.00 no
    C7 C8 H8 . . . 120.00 no
    C9 C8 H8 . . . 120.00 no
    N3 C10 H10 . . . 120.00 no
    C9 C10 H10 . . . 120.00 no
    H8B O8 H8C . . . 103.00 no
    H9A O9 H9B . . . 103.00 no
    H10A O10 H10B . . . 109.00 no
loop_
    _geom_torsion_atom_site_label_1
    _geom_torsion_atom_site_label_2
    _geom_torsion_atom_site_label_3
    _geom_torsion_atom_site_label_4
    _geom_torsion_site_symmetry_1
    _geom_torsion_site_symmetry_2
    _geom_torsion_site_symmetry_3
    _geom_torsion_site_symmetry_4
    _geom_torsion
    _geom_torsion_publ_flag
    C14 N5 C11 O1 . . . . 176.94(14) no
    C14 N5 C11 N6 . . . . -3.5(2) no
    C11 N5 C14 O3 . . . . -177.60(13) no
    C11 N5 C14 C13 . . . . 3.6(2) no
    C12 N6 C11 O1 . . . . 179.22(14) no
    C12 N6 C11 N5 . . . . -0.4(2) no
    C11 N6 C12 O2 . . . . -175.86(14) no
    C11 N6 C12 C13 . . . . 3.7(2) no
    O2 C12 C13 C14 . . . . 176.03(14) no
    N6 C12 C13 C14 . . . . -3.5(2) no
    C12 C13 C14 O3 . . . . -178.55(14) no
    C12 C13 C14 N5 . . . . 0.1(2) no
    C18 N7 C15 O4 . . . . -177.42(14) no
    C18 N7 C15 N8 . . . . 2.4(2) no
    C15 N7 C18 O6 . . . . 177.04(14) no
    C15 N7 C18 C17 . . . . -3.2(2) no
    C16 N8 C15 O4 . . . . 178.69(14) no
    C16 N8 C15 N7 . . . . -1.1(2) no
    C15 N8 C16 O5 . . . . -178.53(14) no
    C15 N8 C16 C17 . . . . 0.7(2) no
    O5 C16 C17 C18 . . . . 177.64(14) no
    N8 C16 C17 C18 . . . . -1.6(2) no
    C16 C17 C18 O6 . . . . -177.54(14) no
    C16 C17 C18 N7 . . . . 2.7(2) no
    C5 N1 C1 N2 . . . . 178.47(14) no
    C5 N1 C1 C2 . . . . -1.7(2) no
    C1 N1 C5 C4 . . . . 0.9(2) no
    N1 C1 C2 C3 . . . . 1.2(2) no
    N2 C1 C2 C3 . . . . -178.93(14) no
    C1 C2 C3 C4 . . . . 0.0(2) no
    C2 C3 C4 Cl1 . . . . 178.85(11) no
    C2 C3 C4 C5 . . . . -0.8(2) no
    Cl1 C4 C5 N1 . . . . -179.26(11) no
    C3 C4 C5 N1 . . . . 0.4(2) no
    C10 N3 C6 N4 . . . . -179.28(14) no
    C10 N3 C6 C7 . . . . 0.1(2) no
    C6 N3 C10 C9 . . . . -0.9(2) no
    N3 C6 C7 C8 . . . . 0.5(3) no
    N4 C6 C7 C8 . . . . 179.89(17) no
    C6 C7 C8 C9 . . . . -0.4(3) no
    C7 C8 C9 Cl2 . . . . 178.93(15) no
    C7 C8 C9 C10 . . . . -0.4(3) no
    Cl2 C9 C10 N3 . . . . -178.31(11) no
    C8 C9 C10 N3 . . . . 1.0(2) no
loop_
    _geom_hbond_atom_site_label_D
    _geom_hbond_atom_site_label_H
    _geom_hbond_atom_site_label_A
    _geom_hbond_site_symmetry_A
    _geom_hbond_distance_DH
    _geom_hbond_distance_HA
    _geom_hbond_distance_DA
    _geom_hbond_angle_DHA
    _geom_hbond_publ_flag
    N1 H1 O6 . 0.87 1.85 2.7207(18) 176 yes
    N2 H2A O1 . 0.89 2.02 2.7461(18) 138 yes
    N2 H2B O5 4_554 0.89 1.87 2.7610(17) 180 yes
    N3 H3A O3 . 0.86 1.83 2.6863(18) 177 yes
    N4 H4A O4 . 0.87 2.00 2.7248(18) 139 yes
    N4 H4B O2 4_555 0.89 1.97 2.8606(17) 173 yes
    N5 H5A O6 . 0.87 2.02 2.8786(17) 173 yes
    N6 H6 O4 4_554 0.89 2.03 2.9005(17) 170 yes
    N7 H7A O3 . 0.87 2.06 2.8985(17) 163 yes
    N8 H8A O1 4_555 0.88 2.01 2.8762(16) 172 yes
    O7 H7B O5 . 0.86 1.92 2.7581(16) 164 yes
    O7 H7C O2 2_656 0.82 2.13 2.9155(18) 160 yes
    O8 H8B O10 . 0.86 1.89 2.739(2) 167 yes
    O8 H8C O2 . 0.89 1.91 2.7810(16) 165 yes
    O9 H9A O8 . 0.86 1.93 2.7864(18) 168 yes
    O10 H10B O7 2_656 0.87 1.96 2.8287(18) 175 yes
    C10 H10 O7 2_656 0.95 2.44 3.321(2) 153 yes
_shelx_hkl_file
;
   0   0  -3    0.04    0.14
   0   0   3   -0.08    0.18
   0   0   4    0.37    0.23
   0   0  -4    0.31    0.21
   0   0  -5    0.42    0.27
   0   0   5    0.43    0.31
   0   0  -6    1.37    0.38
   0   0   6    2.63    0.55
   0   0   7    1.29    0.42
   0   0  -7    0.55    0.31
   0   0  -8   63.78    2.45
   0   0   8   67.72    2.51
   0   0   9   -0.01    0.19
   0   0   9    0.31    0.30
   0   0  10    5.25    0.53
   0   0  10    4.29    0.81
   0   0  11   -0.26    0.24
   0   0  11    0.10    0.38
   0   0  12  112.30    2.54
   0   0  12  112.39    3.98
   0   0  13   -0.05    0.21
   0   0  13    0.14    0.45
   0   0  14  255.68    6.51
   0   0  14  267.05    3.93
   0   0  15   -0.19    0.53
   0   0  15    0.45    0.27
   0   0  16   17.97    1.83
   0   0  16   19.87    1.04
   0   0  17    0.21    0.43
   0   0  17    0.41    0.23
   0   0  18  100.96    4.48
   0   0  18   91.44    1.63
   0   0  18   96.08    1.68
   0   0  19    1.65    1.20
   0   0  19    0.22    0.35
   0   0  20   86.42    4.24
   0   0  20   96.91    5.70
   0   0  21    0.79    0.95
   0   0  22    2.36    1.14
   0   0  23   -0.89    0.79
   0   0  24    4.50    1.54
   0   0  25    0.97    0.95
   0  -1   0    0.89    0.30
   0  -1  -1    1.14    0.26
   0  -1   1    0.46    0.33
   0   1   1    0.96    0.25
   0   1   2   30.82    0.97
   0  -1  -2   30.94    0.91
   0  -1   2   28.22    1.40
   0   1  -3   54.88    1.67
   0  -1   3   57.88    2.17
   0  -1   4   99.07    2.46
   0   1  -4   97.05    2.48
   0  -1   4   99.88    3.02
   0   1  -4   97.14    3.04
   0  -1   5   46.25    1.89
   0   1  -5   44.33    1.89
   0  -1   5   47.69    2.24
   0   1  -5   45.00    2.18
   0  -1   6  271.33    4.87
   0  -1   6  272.81    5.58
   0   1  -6  259.91    5.61
   0  -1   7   44.93    2.19
   0   1   7   42.60    1.35
   0  -1   7   44.54    2.39
   0   1  -7   42.59    2.38
   0  -1   8   28.37    1.88
   0   1  -8   28.04    2.01
   0  -1   8   26.63    1.91
   0   1   8   28.16    1.25
   0  -1   9   62.23    2.90
   0   1  -9   60.81    3.08
   0   1   9   61.93    1.98
   0  -1   9   60.47    3.03
   0  -1  10   17.82    1.77
   0  -1  10   16.94    1.72
   0   1  10   15.96    1.09
   0   1 -10   15.58    1.63
   0  -1  11  824.94   11.68
   0  -1  11  824.52   12.09
   0   1 -11  822.01   12.24
   0   1  11  806.09    8.20
   0   1 -12    9.70    1.44
   0  -1  12    8.87    1.41
   0   1  12    8.55    0.89
   0  -1  13   99.95    4.55
   0  -1  13  103.93    4.55
   0   1  13  103.70    3.19
   0   1  14    8.44    0.96
   0  -1  14    7.68    1.39
   0  -1  14    7.39    1.33
   0  -1  15   52.73    3.49
   0   1  15   54.98    2.49
   0  -1  15   54.49    3.56
   0  -1  15   51.12    2.59
   0  -1  16    6.05    0.92
   0  -1  16    4.44    1.28
   0   1  16    6.44    0.90
   0  -1  16    7.34    1.37
   0  -1  17    8.71    1.67
   0  -1  17    7.82    1.05
   0   1  17    8.13    1.02
   0  -1  17    8.13    1.61
   0   1  18   -0.13    0.36
   0  -1  18   -0.63    0.41
   0  -1  18   -0.60    0.77
   0  -1  18   -0.14    0.52
   0   1  19    6.96    0.93
   0  -1  19    6.73    1.54
   0  -1  19    7.46    1.45
   0  -1  20    4.07    1.34
   0  -1  20    3.03    1.02
   0  -1  21    1.18    0.59
   0  -1  21    1.66    1.02
   0  -1  22   11.78    1.90
   0  -1  22   15.30    2.47
   0  -1  23    0.61    0.86
   0  -1  24   10.65    2.17
   0   1  24   10.18    2.15
   0  -1  25    1.03    0.86
   0   1  25   -0.45    1.00
   0  -2   0  937.68    9.36
   0   2   0  886.46    9.36
   0  -2   1  125.34    3.67
   0  -2  -1  128.85    3.30
   0   2  -1  127.45    3.74
   0   2   1  122.10    3.29
   0  -2  -2 9776.10   27.13
   0  -2   2 9999.00   33.77
   0  -2   3 2344.72   17.18
   0  -2  -3 2341.46   12.06
   0  -2   4   62.48    2.95
   0   2   4   63.74    1.99
   0  -2  -4   66.64    1.86
   0   2   5   32.62    1.35
   0  -2  -5   33.86    1.20
   0   2  -5   31.73    1.74
   0  -2   5   30.58    2.19
   0   2   6   26.77    1.13
   0   2  -6   24.41    1.62
   0   2  -6   28.92    2.21
   0  -2   6   26.35    2.13
   0   2   7  128.16    2.29
   0   2  -7  126.39    3.90
   0   2  -7  135.37    4.97
   0  -2   7  120.48    4.61
   0   2   8   52.13    1.35
   0  -2   8   58.30    2.72
   0   2  -8   52.32    2.70
   0  -2   8   50.61    3.09
   0   2  -8   54.04    3.27
   0   2   9    3.23    0.33
   0  -2   9    2.90    0.78
   0  -2   9    3.77    1.05
   0  -2  10  178.60    6.20
   0   2  10  180.67    2.25
   0  -2  10  184.92    5.33
   0   2  10  184.16    2.48
   0   2  11    0.04    0.10
   0  -2  11   -0.54    0.77
   0   2  11    0.28    0.15
   0  -2  11    0.45    0.79
   0  -2  12   15.60    1.75
   0  -2  12   14.05    1.89
   0   2 -12   15.52    2.02
   0  -2  13   90.25    4.79
   0  -2  13   94.69    4.38
   0   2 -13   98.27    5.14
   0  -2  14   18.37    2.26
   0  -2  14   20.72    2.17
   0   2 -14   18.45    2.34
   0  -2  15    0.12    0.70
   0  -2  15   -0.15    0.63
   0  -2  16    3.53    1.19
   0  -2  16    6.63    1.59
   0  -2  17   59.07    4.29
   0  -2  17   59.90    4.04
   0  -2  18   19.38    2.51
   0  -2  18   16.40    2.26
   0  -2  19   99.16    5.75
   0  -2  19   94.30    5.36
   0  -2  20    0.95    0.87
   0  -2  20    0.44    0.59
   0  -2  21    5.33    1.49
   0  -2  21    8.12    1.78
   0  -2  22    3.91    1.29
   0  -2  22    4.50    1.33
   0  -2  23   -1.56    0.91
   0  -2  23    0.35    0.73
   0  -2  24    0.94    0.69
   0  -2  25   -0.78    0.79
   0   3   0    0.21    0.37
   0  -3   0   -0.26    0.47
   0  -3  -1   37.39    2.24
   0  -3   1   37.52    2.45
   0   3   1   40.62    2.38
   0   3  -1   41.52    2.61
   0  -3   2   81.81    3.68
   0  -3  -2   85.76    3.30
   0   3   2   81.41    3.25
   0   3  -2   84.53    3.84
   0  -3   3  249.19    6.62
   0  -3  -3  252.71    5.29
   0   3   3  255.90    5.58
   0  -3  -4   13.59    1.18
   0  -3   4   12.07    1.61
   0   3   4   13.19    1.25
   0  -3  -5  134.51    3.40
   0  -3   5  134.95    5.18
   0   3   5  133.23    3.70
   0   3   6  189.49    4.24
   0  -3   6  196.71    6.40
   0  -3  -6  203.57    3.87
   0   3  -6  200.41    5.17
   0  -3   7  257.60    7.56
   0   3   7  253.96    4.65
   0   3  -7  270.32    6.19
   0  -3   8   51.93    3.55
   0   3   8   48.81    1.90
   0   3  -8   55.47    2.93
   0   3  -8   52.57    3.65
   0   3   9  291.02    4.21
   0   3  -9  307.94    9.07
   0   3  -9  303.44    7.18
   0   3 -10    2.51    0.88
   0   3  10    1.60    0.29
   0  -3  10    1.43    0.75
   0   3 -10    1.96    0.68
   0  -3  11   96.42    5.20
   0   3 -11   97.01    4.42
   0  -3 -11   96.85    2.00
   0  -3 -11   96.76    2.07
   0  -3  12    9.40    1.79
   0  -3  13   49.88    3.94
   0  -3  14    8.85    1.91
   0  -3  15   19.05    2.59
   0  -3  16   38.36    3.72
   0  -3  17   29.42    3.35
   0  -3  18    1.44    0.81
   0  -3  18    1.33    1.03
   0  -3  19   11.63    1.99
   0  -3  19   10.16    2.09
   0  -3  20    0.78    0.76
   0  -3  20    2.60    1.01
   0  -3  21   33.65    3.82
   0  -3  22   10.79    2.19
   0  -3  23   -0.85    0.81
   0  -4   0    9.28    1.41
   0   4   0   10.72    1.54
   0  -4  -1   18.57    1.88
   0  -4   1   17.07    1.91
   0   4   1   15.10    1.78
   0   4  -1   17.45    2.04
   0  -4  -2    4.81    1.02
   0  -4   2    2.66    1.02
   0   4   2    2.88    0.79
   0   4  -2    4.05    1.06
   0  -4   3   19.38    2.20
   0  -4  -3   22.93    2.01
   0   4  -3   21.27    2.40
   0   4   3   21.41    2.01
   0  -4   4  528.98   11.20
   0  -4  -4  537.47    8.78
   0   4   4  531.48    9.50
   0  -4  -5  315.88    6.39
   0  -4   5  302.96    8.71
   0   4   5  319.27    7.11
   0   4  -5  332.80    9.54
   0  -4   6   76.39    4.51
   0  -4  -6   79.53    3.06
   0   4   6   78.83    3.42
   0  -4  -7    5.93    0.85
   0   4  -7    6.54    1.13
   0  -4   7    4.58    1.29
   0   4   7    6.35    0.98
   0  -4   8   55.01    4.02
   0   4  -8   52.98    3.17
   0   4   8   53.21    2.59
   0  -4   9  241.18    8.56
   0   4  -9  247.38    6.96
   0   4   9  229.75    5.06
   0  -4  10   97.30    5.63
   0   4  10  107.35    3.18
   0  -4  11   45.15    3.94
   0   4  11   46.92    1.80
   0  -4  12    7.86    1.83
   0  -4 -12    8.93    0.85
   0  -4  13   22.12    2.94
   0  -4 -13   21.47    1.08
   0  -4 -13   22.39    1.16
   0  -4  14  170.23    8.04
   0  -4  15    4.28    1.49
   0  -4  16   10.67    2.22
   0  -4  17   32.59    3.83
   0  -4  18   32.62    3.89
   0  -4  19    0.59    0.90
   0  -4  20   30.15    3.84
   0  -4  21   65.39    5.73
   0  -4  22    4.55    1.74
   0  -4  23   16.74    2.99
   0  -4  24   -0.80    0.83
   0  -5   0    0.02    0.67
   0   5   0   -0.50    0.77
   0  -5  -1   11.66    1.70
   0  -5   1   11.67    1.83
   0   5   1   13.12    1.92
   0  -5  -2   83.59    4.31
   0  -5   2   76.93    4.60
   0   5   2   84.69    4.67
   0  -5  -3  102.00    4.59
   0  -5   3  105.93    5.47
   0   5   3  106.09    5.17
   0  -5   4   62.66    4.33
   0  -5  -4   61.81    3.46
   0   5   4   65.74    3.96
   0  -5  -5    8.27    1.31
   0   5   5    8.54    1.41
   0  -5   5    8.62    1.92
   0  -5  -6    4.02    0.92
   0  -5   6    0.96    1.00
   0   5   6    3.37    0.90
   0  -5  -7  162.93    4.96
   0  -5   7  144.63    6.96
   0   5   7  154.10    5.53
   0  -5  -8    0.41    0.48
   0  -5   8   -0.89    0.86
   0   5   8    0.06    0.44
   0  -5   9   30.78    3.41
   0   5   9   28.85    2.22
   0  -5  10   64.56    4.97
   0   5  10   66.93    3.10
   0  -5  11    8.58    1.98
   0   5  11    8.07    0.99
   0  -5  12    9.07    2.15
   0  -5  13   19.32    2.93
   0  -5  14   -0.48    1.07
   0  -5  15    6.23    1.91
   0  -5  16    3.38    1.35
   0  -5  17    8.05    2.17
   0  -5  18    4.49    1.90
   0  -5  19   44.02    4.94
   0  -5  20    3.79    1.54
   0  -5  21    0.08    0.60
   0  -5  22    8.15    2.23
   0  -6   0   20.37    2.55
   0  -6   1   24.41    2.79
   0  -6  -1   24.28    2.70
   0  -6  -2   -0.13    0.74
   0  -6   2   -1.15    1.21
   0  -6  -3   43.42    3.39
   0  -6   3   44.17    3.95
   0  -6  -4   65.50    4.02
   0  -6   4   59.70    4.68
   0  -6  -5    0.58    0.74
   0  -6   5    1.39    1.02
   0   6   5    0.31    0.52
   0  -6  -6   13.91    1.82
   0   6   6   14.53    2.06
   0  -6   7    1.69    1.23
   0  -6  -7    0.50    0.66
   0   6   7    0.64    0.59
   0  -6   8   92.33    6.24
   0  -6  -8   96.75    4.18
   0   6   8   84.07    4.51
   0  -6   9  126.67    7.41
   0  -6  -9  132.76    4.66
   0  -6  10   92.56    6.48
   0  -6  11    6.60    2.06
   0  -6  12  169.70    9.00
   0  -6  13  104.04    7.18
   0  -6  14    4.21    1.65
   0  -6  15   48.89    5.16
   0  -6  16    6.97    2.11
   0  -6  17   40.48    4.85
   0  -6  18   14.41    3.02
   0  -6  19   17.11    3.42
   0  -7   0    1.16    0.87
   0  -7   1    6.30    1.69
   0  -7  -1    5.16    1.42
   0  -7   2    1.34    1.06
   0  -7  -2    0.53    0.55
   0  -7   3   34.59    3.77
   0  -7  -3   39.10    3.52
   0  -7   4    1.74    1.03
   0  -7  -4    1.15    0.70
   0  -7   5   24.48    3.30
   0  -7  -5   29.32    2.91
   0  -7   6   -0.59    1.03
   0  -7  -6   -1.07    0.81
   0  -7   7    2.28    1.27
   0  -7  -7    2.15    0.84
   0  -7  -8   31.25    2.65
   0  -7   8   32.30    4.01
   0  -7   9    0.39    0.93
   0  -7  -9    1.31    0.76
   0  -7  10   10.80    2.39
   0  -7  11    9.85    2.43
   0  -7  12    6.81    2.16
   0  -7  13    0.91    1.06
   0  -7  14   15.71    3.14
   0  -7  15    5.08    1.98
   0  -7  16   42.26    5.23
   0  -8   0   -0.54    1.08
   0  -8  -1    0.45    0.76
   0  -8   1    0.30    0.95
   0  -8  -2    2.16    1.08
   0  -8   2    2.26    1.20
   0  -8   3   23.59    3.38
   0  -8  -3   16.53    2.54
   0  -8  -4    1.99    0.93
   0  -8   4    1.87    1.21
   0  -8   5    1.01    0.83
   0  -8  -5    2.36    1.03
   0  -8   6   32.18    4.14
   0  -8  -6   31.58    3.23
   0  -8  -7   48.96    3.80
   0  -8   7   44.70    4.88
   0  -8   8   -0.49    1.09
   0  -8   9   19.73    3.40
   0  -8  10   19.50    3.42
   0  -8  11   76.60    6.77
   0  -9   0   -1.02    0.94
   0  -9  -1    2.23    1.22
   0  -9   1    3.02    1.44
   0  -9  -2   -1.42    0.99
   0  -9   2    0.13    0.75
   0  -9   3   -1.91    1.17
   0  -9  -3    0.10    0.72
   0  -9   4   -1.43    0.99
   0  -9  -4    0.41    0.65
   0  -9   5    5.44    1.84
   0  -9   6    4.96    1.93
  -1   0  25   -0.88    0.81
  -1   0  24   34.95    3.87
  -1   0  23    0.31    0.92
  -1   0  22    0.01    0.90
  -1   0  21   -0.01    0.82
  -1   0  20   70.56    3.67
  -1   0  20   57.80    4.48
  -1   0  19    0.63    0.43
  -1   0  19    0.88    0.76
  -1   0  18  375.65    8.40
  -1   0  18  339.22   10.00
  -1   0  17    0.54    0.19
  -1   0  17    0.77    0.25
  -1   0  16   79.96    3.68
  -1   0  16   83.83    2.01
  -1   0  15   -0.13    0.19
  -1   0  15    0.21    0.34
  -1   0  14    0.61    0.23
  -1   0  14    0.90    0.48
  -1   0  13   -0.27    0.29
  -1   0  13   -0.29    0.46
  -1   0  12   67.95    2.95
   1   0 -12   68.85    3.03
   1   0 -11   -0.11    0.31
  -1   0  11    0.31    0.30
   1   0 -10    0.92    0.42
  -1   0  10    1.17    0.46
   1   0  -9    0.12    0.31
  -1   0   9    0.93    0.43
  -1   0   8   63.29    2.30
   1   0  -8   59.00    2.28
  -1   0   7    5.39    0.89
   1   0  -7   -0.03    0.27
  -1   0   6 4443.80   16.09
   1   0  -6 4342.49   16.88
   1   0  -5    0.64    0.26
  -1   0   5    0.57    0.26
  -1   0   4 1071.62    6.48
   1   0  -4 1043.38    6.58
  -1   0   3    0.59    0.20
   1   0  -3    0.34    0.17
   1   0   2  352.71    2.79
  -1   0  -3   -0.15    0.18
   1   0   3    0.06    0.12
   1   0   4   69.92    2.01
   1   0   4   66.47    1.44
   1   0   5   -0.37    0.31
   1   0   5   -0.29    0.24
   1   0   6    2.64    0.52
   1   0   6    1.38    0.27
   1   0   7    0.10    0.31
   1   0   7   -0.13    0.20
   1   0   8  105.51    3.40
   1   0   8   92.71    2.17
   1   0   9    0.04    0.31
   1   0   9    0.10    0.18
   1   0  10   23.50    1.80
   1   0  10   20.88    1.13
   1   0  11   -0.11    0.39
   1   0  11   -0.06    0.22
   1   0  12   36.04    2.42
   1   0  12   38.71    1.56
   1   0  13    0.71    0.58
   1   0  13    0.52    0.33
   1   0  14  330.14    7.68
   1   0  14  335.12    4.72
   1   0  15   -0.16    0.51
   1   0  15    0.16    0.28
   1   0  16    1.36    0.66
   1   0  16    1.87    0.41
   1   0  17   -0.19    0.50
   1   0  17    0.23    0.24
   1   0  18   11.88    1.62
   1   0  19    0.33    0.86
   1   0  19    0.31    0.45
   1   0  20    0.85    0.99
   1   0  20    0.26    0.51
   1   0  21    1.52    0.90
   1   0  22    6.08    1.64
   1   0  23    2.83    1.36
   1   0  24   11.47    2.30
   1   0  25    0.14    0.58
  -1   1  25    4.72    1.76
  -1  -1  25    5.24    1.59
  -1  -1  24    9.12    2.02
  -1   1  24   14.71    2.74
  -1   1  23   13.60    2.56
  -1  -1  23   17.65    2.68
  -1  -1  22   12.25    1.87
  -1  -1  22   11.23    2.15
  -1  -1  21    1.85    0.81
  -1  -1  21    3.31    1.22
  -1  -1  20    1.23    0.63
  -1  -1  20   -0.03    0.78
  -1  -1  19    4.73    1.16
  -1   1  19    6.13    0.80
  -1  -1  19    5.84    1.48
  -1   1  18   15.20    1.25
  -1  -1  18   13.20    1.37
  -1  -1  18   13.48    2.03
  -1  -1  18   13.66    1.89
  -1   1  17   21.96    1.49
  -1  -1  17   20.02    2.21
  -1  -1  17   20.62    1.67
  -1  -1  17   21.97    2.50
  -1  -1  16   51.15    3.41
  -1  -1  16   46.30    3.47
  -1   1  15    5.25    0.70
  -1  -1  15    6.10    1.33
  -1   1  14    0.70    0.35
  -1  -1  14    1.24    0.88
  -1  -1  14    0.60    0.48
  -1   1  13   62.54    2.20
  -1  -1  13   62.90    3.49
  -1  -1  13   63.25    3.60
   1   1 -13   60.54    3.54
  -1  -1  12  219.90    6.28
  -1   1  12  226.76    3.95
  -1  -1  12  215.04    6.28
   1   1 -12  218.13    6.43
   1   1 -11   -0.34    0.63
  -1   1  11   -0.09    0.24
  -1  -1  11   -0.53    0.47
  -1   1  10  483.52    4.89
  -1  -1  10  475.86    8.52
  -1  -1  10  485.10    8.58
   1   1 -10  482.88    8.92
  -1   1   9    7.75    0.58
  -1  -1   9    5.97    1.25
  -1  -1   9    7.42    1.17
   1   1  -9    4.66    0.87
  -1   1   8 1184.17    5.91
  -1  -1   8 1194.36   12.03
  -1  -1   7  448.07    7.25
  -1  -1   7  449.19    6.90
   1   1  -7  440.24    7.44
  -1  -1   6   29.14    1.83
  -1  -1   6   29.04    1.69
   1   1  -6   27.15    1.66
   1   1  -6   29.81    1.84
  -1  -1   5  536.18    7.26
  -1  -1   5  534.39    6.50
   1   1  -5  534.88    7.32
  -1  -1   4   31.51    1.68
  -1  -1   4   30.01    1.46
   1   1  -4   30.26    1.44
   1  -1  -4   30.83    0.86
   1   1  -4   28.30    1.60
   1   1  -3    3.57    0.50
  -1  -1   3    4.01    0.62
  -1  -1   2   77.72    2.28
  -1   1   2   73.63    1.53
   1  -1  -2   79.04    1.50
  -1  -1   1    1.62    0.41
   1  -1  -1    1.47    0.31
  -1   1   1    1.85    0.34
  -1  -1   0  178.47    2.93
   1  -1   0  185.76    3.12
  -1   1   0  170.52    3.06
  -1  -1  -1    2.78    0.37
   1   1   1    2.02    0.33
   1  -1   1    2.87    0.51
   1   1   2    3.91    0.40
  -1  -1  -2    4.77    0.45
   1  -1   2    4.01    0.59
   1   1   3    0.83    0.25
   1  -1   3    0.11    0.36
   1  -1   3   -0.10    0.30
  -1   1  -3    0.32    0.21
   1  -1   4  130.77    3.65
  -1   1  -4  118.92    3.52
  -1   1  -4  117.35    2.66
   1  -1   4  124.50    2.67
  -1  -1  -4  124.58    1.95
   1  -1   5   27.31    1.78
  -1   1  -5   25.00    1.73
   1  -1   5   26.94    1.41
  -1  -1  -5   28.61    0.87
   1  -1   6  664.06    7.52
  -1   1  -6  673.45    9.15
   1  -1   6  679.88    9.26
   1  -1   7  683.77    8.33
  -1   1  -7  661.57    9.55
   1  -1   8    0.98    0.62
  -1   1  -8    0.41    0.33
   1  -1   8    0.71    0.55
   1   1   8    0.27    0.23
   1  -1   9   75.21    3.17
   1   1   9   71.70    2.38
  -1   1  -9   71.59    3.41
   1  -1   9   69.92    3.39
   1  -1  10    6.29    1.11
   1   1  10    6.51    0.80
   1  -1  10    4.99    1.04
  -1   1 -10    6.51    1.11
   1  -1  11   44.92    2.77
   1   1  11   41.47    2.10
  -1   1 -11   44.72    2.93
   1  -1  11   41.67    2.83
   1  -1  12  174.49    4.56
   1  -1  12  172.36    5.56
   1   1  12  179.89    4.53
   1  -1  12  169.06    5.87
   1  -1  13   32.80    2.62
   1  -1  13   28.99    1.92
   1  -1  13   28.61    2.52
   1   1  13   31.80    1.99
   1  -1  14    2.37    0.94
   1  -1  14    1.53    0.46
   1  -1  14    2.29    0.93
   1   1  14    1.14    0.51
   1  -1  15    8.14    1.05
   1  -1  15   10.45    1.72
   1  -1  15    8.41    1.45
   1   1  15    8.62    1.07
   1  -1  16   20.94    2.33
   1  -1  16   18.97    1.61
   1  -1  16   19.34    2.30
   1   1  16   16.40    1.55
   1  -1  17   -0.05    0.26
   1  -1  17    0.08    0.70
   1  -1  17   -0.81    0.91
   1   1  17    0.09    0.38
   1  -1  18    1.49    0.93
   1   1  18    0.34    0.38
   1  -1  19    5.03    1.36
   1   1  19    4.00    0.83
   1  -1  19    3.81    1.11
   1  -1  20   29.99    2.96
   1  -1  20   28.58    3.11
   1  -1  21   10.95    2.01
   1  -1  21   13.40    2.04
   1  -1  22   26.89    2.87
   1  -1  22   22.27    2.91
   1  -1  23   49.08    4.38
   1   1  24   20.74    3.16
   1  -1  24   18.40    2.75
   1   1  25    1.20    1.01
   1  -1  25    0.13    0.52
  -1  -2  25   13.71    2.48
  -1  -2  24    6.10    1.69
  -1  -2  23    0.28    0.75
  -1  -2  23   -0.75    0.83
  -1  -2  22    4.63    1.36
  -1  -2  22    4.63    1.38
  -1  -2  21    7.42    1.72
  -1  -2  21    6.18    1.61
  -1  -2  20   15.79    2.26
  -1  -2  20   11.85    2.05
  -1  -2  19   30.61    3.15
  -1  -2  19   29.19    3.01
  -1  -2  18    5.88    1.47
  -1  -2  18    7.41    1.53
  -1  -2  17   84.42    5.04
  -1  -2  17   76.48    4.57
  -1  -2  16   50.65    3.79
  -1  -2  16   53.75    3.72
  -1  -2  15    1.90    0.99
  -1  -2  15    1.24    0.75
  -1  -2  14   14.15    1.85
   1   2 -14   15.49    2.10
  -1  -2  14   12.89    1.92
  -1  -2  13   21.99    2.36
  -1  -2  13   21.60    2.22
   1   2 -13   23.84    2.54
  -1  -2  12    8.15    1.37
   1   2 -12    8.79    1.52
  -1  -2  12    6.50    1.34
  -1  -2  11   74.58    4.08
  -1  -2  11   77.24    3.66
  -1  -2  10   44.68    3.08
  -1  -2  10   46.08    2.75
  -1  -2   9  735.68   11.93
  -1  -2   9  742.98   10.39
   1   2  -9  760.81   10.83
  -1  -2   8  922.78   12.95
   1   2  -8  943.15   11.55
   1  -2  -8  930.21    5.53
   1   2  -8  954.83   13.51
  -1  -2   7   72.71    3.55
   1   2  -7   74.46    3.07
   1   2  -7   75.56    3.69
  -1  -2   6  112.28    4.24
   1   2  -6  111.05    3.53
  -1   2   6  114.57    1.99
   1   2  -6  115.62    4.38
   1  -2  -5  839.51    5.64
  -1  -2   5  831.00   10.99
   1   2  -5  816.47    9.06
  -1   2   5  814.77    6.21
   1  -2  -4  286.26    3.90
  -1  -2   4  279.48    6.16
  -1   2   4  284.36    4.07
  -1  -2   3  152.32    4.40
   1  -2  -3  156.47    3.20
  -1   2   3  160.34    3.34
   1  -2  -2  845.02    7.96
  -1   2   2  833.74    8.26
  -1  -2   1 2812.92   17.21
   1  -2  -1 2780.53   15.39
   1   2  -1 2801.96   17.45
  -1  -2   0  284.96    5.24
   1  -2   0  280.37    5.26
  -1   2   0  274.37    5.33
  -1  -2  -1 9465.80   28.28
   1   2   1 9292.63   29.24
   1  -2   1 9565.14   32.21
  -1   2  -1 9383.01   32.77
  -1  -2  -2 3914.83   16.91
   1  -2   2 3964.41   21.77
   1   2   3  455.03    5.94
  -1  -2  -3  470.71    5.53
   1  -2   3  464.23    7.88
  -1  -2  -4  158.86    3.06
   1   2   4  161.90    3.34
   1  -2   4  170.53    4.99
   1   2   5    5.54    0.60
  -1   2  -5    5.50    0.72
   1  -2   5    4.57    0.97
   1   2   6   46.97    1.63
  -1   2  -6   44.94    2.14
   1  -2   6   50.03    2.94
  -1   2  -6   49.75    2.96
   1   2   7   21.51    1.10
  -1   2  -7   22.89    2.10
   1  -2   7   22.30    2.05
  -1   2  -7   22.77    1.65
   1   2   8   42.44    1.50
   1  -2   8   43.87    2.96
   1  -2   8   46.09    2.36
  -1  -2  -8   43.21    1.35
   1   2   9    0.43    0.19
   1  -2   9   -0.32    0.73
   1  -2   9    0.42    0.44
  -1  -2  -9    0.79    0.25
   1   2  10   57.99    1.73
   1  -2  10   60.92    3.04
   1  -2  10   59.03    3.63
   1   2  11   27.81    1.22
   1  -2  11   30.74    2.33
  -1   2 -11   34.32    2.91
   1  -2  11   30.98    2.75
   1   2  11   29.60    1.44
   1  -2  12   10.83    1.52
   1   2  12    8.35    0.81
   1  -2  12    7.96    1.59
  -1   2 -12    7.88    1.54
   1  -2  13  560.57   10.49
   1  -2  13  582.83   12.47
   1   2  13  602.85    6.65
  -1   2 -13  625.04   13.02
   1  -2  14   45.74    3.19
   1   2  14   45.87    1.86
   1  -2  14   45.58    3.60
   1  -2  15  292.31    9.23
   1  -2  15  283.92    8.05
   1   2  15  296.36    4.62
   1  -2  16   42.23    3.61
   1   2  16   45.54    1.81
   1  -2  16   43.34    3.32
   1  -2  16   41.16    2.88
   1   2  17    8.67    0.78
   1  -2  17    7.72    1.55
   1  -2  17    7.44    1.26
   1  -2  17    6.25    1.50
   1  -2  18   -0.18    0.79
   1  -2  18    1.57    0.85
   1  -2  19   37.23    3.60
   1  -2  19   41.33    3.54
   1  -2  20   27.74    3.15
   1  -2  20   22.85    2.75
   1  -2  21   67.89    5.03
   1  -2  21   55.75    4.33
   1  -2  22   14.95    2.45
   1  -2  22   12.92    2.20
   1  -2  23    1.03    0.62
   1  -2  23    2.11    0.86
   1  -2  24    3.82    1.35
   1  -2  25    2.95    1.20
  -1  -3  23    1.66    1.03
  -1  -3  22   -0.48    0.73
  -1  -3  21   24.56    3.20
  -1  -3  20    1.18    1.01
  -1  -3  19    0.30    0.64
  -1  -3  18    1.54    0.97
  -1  -3  17   28.13    3.19
  -1  -3  16   -1.80    1.03
  -1  -3  15   23.33    2.84
  -1  -3  14  124.80    6.33
  -1  -3  13    1.51    0.96
  -1  -3  12  135.49    6.24
   1   3 -11   20.89    2.09
   1  -3 -11   18.77    0.88
  -1  -3  11   17.77    2.27
   1  -3 -10   14.19    0.95
   1   3 -10   13.99    1.67
  -1  -3  10   11.07    1.77
   1   3 -10   16.46    2.22
  -1  -3   9  141.72    5.91
   1   3  -9  143.85    5.03
  -1   3   9  141.74    2.32
   1   3  -9  145.18    6.18
  -1  -3   8   19.94    2.21
   1   3  -8   17.50    1.69
  -1   3   8   17.53    1.04
   1   3  -8   16.55    2.07
   1  -3  -7   13.32    0.90
   1   3  -7   12.98    1.42
  -1   3   7   13.04    1.01
  -1  -3   7   12.62    1.76
  -1  -3   6  293.88    7.80
   1  -3  -6  305.72    4.66
   1   3  -6  307.21    6.55
  -1   3   6  289.24    5.12
   1  -3  -5    8.70    0.88
  -1   3   5    7.20    0.87
  -1  -3   5    7.91    1.34
   1  -3  -4   36.78    1.96
  -1  -3   4   33.17    2.50
  -1   3   4   31.55    1.92
  -1  -3   3  328.69    7.52
   1  -3  -3  340.12    6.21
  -1   3   3  338.72    6.44
  -1  -3   2  331.38    7.39
   1  -3  -2  330.27    6.42
   1   3  -2  343.22    7.65
  -1   3   2  351.96    6.84
  -1  -3   1   73.03    3.38
   1  -3  -1   75.21    3.18
   1   3  -1   74.24    3.48
  -1   3   1   82.41    3.45
  -1  -3   0    0.18    0.43
  -1   3   0   -0.19    0.38
   1  -3   0   -0.13    0.45
   1   3   0    0.33    0.40
  -1  -3  -1    1.56    0.56
  -1   3  -1    1.69    0.55
   1   3   1    1.54    0.53
   1  -3   1    1.60    0.65
  -1  -3  -2    2.62    0.61
   1  -3   2    1.40    0.65
  -1   3  -2    1.96    0.67
   1   3   2    2.85    0.72
  -1  -3  -3  440.15    6.87
   1  -3   3  428.92    8.83
   1   3   3  432.00    7.37
  -1  -3  -4    0.25    0.35
   1   3   4    0.79    0.42
   1  -3   4    0.24    0.74
  -1  -3  -5   73.98    2.57
   1   3   5   69.55    2.79
   1  -3   5   71.13    3.83
   1   3   6  188.63    4.41
  -1   3  -6  195.49    4.96
   1  -3   6  199.65    6.58
   1   3   7  201.86    4.39
  -1   3  -7  203.42    5.28
   1  -3   7  195.44    6.71
   1   3   8   52.32    2.16
  -1   3  -8   57.05    2.95
  -1   3  -8   57.05    3.84
   1  -3   8   54.61    3.69
   1   3   9    3.60    0.57
  -1   3  -9    3.14    0.99
   1  -3   9    1.96    0.94
  -1   3  -9    3.31    0.82
   1   3  10    6.90    0.74
   1  -3  10    5.51    1.37
  -1   3 -10    6.73    1.16
  -1  -3 -10    6.76    0.69
   1  -3  11   86.30    5.03
   1   3  11   85.17    2.37
  -1  -3 -11   86.66    2.13
   1  -3  12   99.65    5.51
   1   3  12  104.36    2.37
   1   3  13    6.77    0.52
   1   3  13    5.27    0.46
   1  -3  13    6.28    1.50
   1  -3  14   -0.71    1.14
   1  -3  15   -1.33    1.00
   1  -3  16    3.81    1.36
   1  -3  17   20.98    2.90
   1  -3  18    7.04    1.56
   1  -3  18    6.21    1.72
   1  -3  19    8.94    1.81
   1  -3  19    8.50    1.96
   1  -3  20  117.47    7.00
   1  -3  20  107.48    6.02
   1  -3  21   10.17    1.96
   1  -3  21   11.53    2.28
   1  -3  22    0.63    0.88
   1  -3  23    0.10    0.81
  -1  -4  24    9.52    2.23
  -1  -4  23   27.10    3.77
  -1  -4  22   15.41    2.94
  -1  -4  21   -1.00    1.01
  -1  -4  20    7.22    1.97
  -1  -4  19    0.79    1.02
  -1  -4  18   36.47    4.09
  -1  -4  17    0.05    0.96
  -1  -4  16   23.57    3.12
  -1  -4  15   70.05    5.27
  -1  -4  14   23.78    3.07
  -1  -4  13   31.78    3.42
   1  -4 -13   31.31    1.29
   1  -4 -13   32.33    1.40
  -1  -4  12   91.09    5.65
   1  -4 -12   83.57    2.57
  -1  -4  11  159.99    7.29
   1  -4 -11  145.20    3.79
  -1  -4  10   37.88    3.51
  -1   4  10   39.91    1.70
  -1  -4   9   58.57    4.22
  -1   4   9   59.77    2.42
  -1  -4   8   41.60    3.46
   1  -4  -8   46.80    2.04
   1   4  -8   46.88    3.01
  -1   4   8   47.37    2.32
  -1  -4   7   95.59    5.10
   1  -4  -7  104.23    3.28
   1   4  -7  102.30    4.28
  -1   4   7   96.40    3.57
   1  -4  -6   54.44    2.54
  -1  -4   6   45.01    3.50
  -1   4   6   48.98    2.68
  -1  -4   5  231.98    7.56
   1  -4  -5  227.82    5.52
   1   4  -5  244.57    8.16
  -1   4   5  237.14    6.14
  -1  -4   4  395.73    9.65
   1  -4  -4  408.22    7.79
   1   4  -4  419.21   10.41
  -1   4   4  394.79    8.22
   1  -4  -3   37.69    2.53
  -1  -4   3   40.75    3.09
   1   4  -3   40.84    3.19
  -1   4   3   35.90    2.58
   1  -4  -2   84.78    3.88
  -1  -4   2   87.07    4.33
   1   4  -2   90.10    4.61
  -1   4   2   77.78    3.89
   1  -4  -1   29.87    2.36
  -1  -4   1   29.97    2.51
  -1   4   1   30.11    2.53
   1   4  -1   28.05    2.52
   1  -4   0  136.13    5.17
  -1  -4   0  136.85    5.14
  -1   4   0  147.47    5.68
   1   4   0  142.82    5.53
  -1  -4  -1  684.47   11.07
   1  -4   1  675.65   11.79
   1   4   1  692.86   11.84
  -1   4  -1  695.41   12.69
   1  -4   2   56.50    3.60
  -1  -4  -2   53.24    3.00
   1   4   2   56.77    3.33
  -1   4  -2   56.47    3.75
  -1  -4  -3 1742.20   16.33
   1  -4   3 1729.28   20.02
   1   4   3 1772.01   18.00
   1  -4   4 1731.14   20.48
  -1  -4  -4 1749.98   15.77
   1   4   4 1756.44   17.54
   1   4   5   51.09    2.93
  -1  -4  -5   47.34    2.52
   1  -4   5   56.59    3.93
  -1   4  -5   50.79    3.78
  -1  -4  -6    0.17    0.39
   1  -4   6   -0.22    0.71
   1   4   6    0.19    0.39
  -1  -4  -7    1.28    0.57
  -1   4  -7    1.04    0.44
   1   4   7   -0.12    0.34
   1  -4   7    0.79    0.72
   1  -4   8   73.84    4.70
   1   4   8   71.41    3.13
  -1   4  -8   79.40    3.75
   1  -4   9   48.52    3.91
   1   4   9   48.85    2.48
  -1   4  -9   49.54    3.08
   1   4  10    0.23    0.26
   1  -4  10   -0.11    0.84
   1   4  11  328.32    5.61
   1  -4  11  333.72   10.67
   1   4  12   91.96    2.64
   1  -4  12   91.99    5.78
  -1  -4 -12   94.87    2.92
   1   4  13   45.51    1.45
   1  -4  13   44.30    4.15
  -1  -4 -13   48.80    1.78
   1  -4  14   81.54    5.65
   1  -4  15   12.41    2.37
   1  -4  16   49.96    4.67
   1  -4  17   25.00    3.42
   1  -4  18   65.80    5.52
   1  -4  19   10.85    2.37
   1  -4  20    0.55    0.99
   1  -4  21   -1.02    0.92
   1  -4  22    3.42    1.60
   1  -4  23   22.88    3.51
   1  -4  24    1.81    1.15
  -1  -5  23    0.92    0.95
  -1  -5  22    5.50    2.06
  -1  -5  21   -0.30    0.67
  -1  -5  20   12.21    2.68
  -1  -5  19    5.49    1.82
  -1  -5  18   -1.05    1.27
  -1  -5  17   10.30    2.29
  -1  -5  16   89.45    6.58
  -1  -5  15   -1.27    1.42
  -1  -5  14   17.35    2.83
  -1  -5  13   15.83    2.62
  -1  -5  12   -1.40    1.30
   1  -5 -12   -0.93    0.46
  -1   5  11   58.47    2.38
  -1  -5  11   58.02    4.80
  -1   5  10    9.75    1.14
  -1  -5  10    8.51    1.86
  -1   5   9   23.34    1.89
  -1  -5   9   29.33    3.30
   1  -5  -9   29.66    1.86
  -1   5   8  110.57    4.41
  -1  -5   8  112.71    6.23
   1  -5  -8  112.16    3.91
  -1   5   7    5.92    1.13
   1  -5  -7    4.66    0.89
  -1  -5   7    2.63    1.09
  -1   5   6   22.21    2.16
  -1  -5   6   19.48    2.57
   1  -5  -6   22.81    2.00
  -1   5   5   26.64    2.43
   1  -5  -5   27.12    2.23
  -1  -5   5   21.94    2.64
  -1   5   4  146.26    5.82
  -1  -5   4  150.11    6.61
   1  -5  -4  145.37    5.36
  -1   5   3    4.25    1.08
  -1  -5   3    4.00    1.25
   1  -5  -3    5.76    1.24
  -1   5   2   88.73    4.80
   1  -5  -2   78.43    4.24
  -1  -5   2   84.73    4.77
  -1   5   1   19.23    2.32
   1  -5  -1   22.76    2.40
  -1  -5   1   20.57    2.35
   1   5   0   13.44    1.94
  -1   5   0   13.53    1.96
  -1  -5   0   15.11    1.97
   1  -5   0   10.93    1.71
   1  -5   1   16.18    2.15
  -1  -5  -1   14.72    1.93
   1  -5   2   -0.05    0.81
   1   5   2    0.24    0.51
  -1  -5  -2   -0.59    0.79
   1  -5   3    2.11    0.86
   1   5   3    3.62    1.00
  -1  -5  -3    2.84    0.84
   1   5   4   27.53    2.59
  -1  -5  -4   28.61    2.35
   1  -5   4   28.82    2.97
   1   5   5   23.57    2.33
  -1  -5  -5   24.41    2.13
   1  -5   5   24.29    2.79
   1   5   6   24.14    2.30
   1  -5   6   20.24    2.64
  -1  -5  -6   26.82    2.13
   1   5   7    3.80    0.93
   1  -5   7    3.11    1.35
  -1  -5  -7    5.16    0.98
   1  -5   8    5.72    1.63
   1   5   8    8.82    1.32
   1  -5   9    1.24    1.15
   1   5   9    1.14    0.46
   1   5  10    1.11    0.43
   1  -5  10    2.13    1.29
   1  -5  11   17.10    2.68
   1   5  11   15.77    1.52
   1  -5  12    2.86    1.37
   1  -5  13   26.92    3.48
  -1  -5 -13   29.25    1.93
   1  -5  14   16.00    2.80
   1  -5  15   -1.26    1.07
   1  -5  16   -0.42    1.04
   1  -5  17   86.67    6.64
   1  -5  18   47.76    5.03
   1  -5  19    7.58    2.26
   1  -5  20   19.56    3.40
   1  -5  21    2.73    1.43
   1  -5  22    6.34    1.94
  -1  -6  19   25.66    3.90
  -1  -6  18    5.63    1.99
  -1  -6  17   -0.54    1.31
  -1  -6  16   12.01    2.58
  -1  -6  15   -0.37    1.06
  -1  -6  14   12.74    2.64
  -1  -6  13   15.12    2.84
  -1  -6  12   -0.31    1.17
  -1  -6  11    8.07    2.11
  -1  -6  10    8.14    2.10
  -1  -6   9   -0.25    1.26
   1  -6  -9    3.01    0.76
  -1  -6   8   14.58    2.57
   1  -6  -8   14.42    1.64
  -1   6   8   14.38    1.84
  -1  -6   7  119.30    6.87
   1  -6  -7  127.20    5.06
  -1   6   7  117.59    5.43
  -1  -6   6  100.98    6.21
   1  -6  -6  108.14    4.85
  -1   6   6   92.65    5.01
   1  -6  -5   75.31    4.19
  -1  -6   5   61.53    4.78
  -1   6   5   70.34    4.53
  -1  -6   4    3.41    1.14
   1  -6  -4    2.77    0.89
  -1  -6   3   17.87    2.48
   1  -6  -3   20.99    2.42
  -1  -6   2   -0.21    1.07
   1  -6  -2    0.16    0.63
  -1  -6   1    0.07    0.90
   1  -6  -1   -1.18    1.15
  -1  -6   0   -1.01    1.00
   1  -6   0   -0.72    0.81
   1  -6   1   -0.10    0.79
  -1  -6  -1   -0.77    0.94
   1  -6   2   61.22    4.58
  -1  -6  -2   59.33    4.03
   1  -6   3   63.84    4.83
  -1  -6  -3   74.26    4.36
  -1  -6  -4  257.29    7.88
   1  -6   4  248.35    9.47
  -1  -6  -5   98.00    4.74
   1  -6   5   87.48    5.79
   1  -6   6  320.87   11.09
  -1  -6  -6  309.49    8.12
   1   6   6  305.91    9.28
  -1  -6  -7   82.76    4.06
   1  -6   7   81.45    5.74
   1   6   7   80.60    4.66
  -1  -6  -8   27.07    2.26
   1   6   8   26.24    2.61
   1  -6   8   23.94    3.26
   1  -6   9  105.18    6.75
   1  -6  10   68.51    5.57
   1  -6  11   55.01    5.12
   1  -6  12   25.35    3.58
   1  -6  13    0.92    1.09
   1  -6  14   70.90    6.08
   1  -6  15    0.35    0.93
   1  -6  16   -0.51    0.86
   1  -6  17    2.48    1.51
   1  -6  18    8.98    2.33
   1  -6  19    3.66    1.69
  -1  -7  16   -0.34    0.94
  -1  -7  15    2.94    1.58
  -1  -7  14    2.02    1.34
  -1  -7  13    1.98    1.13
  -1  -7  12    0.45    0.99
  -1  -7  11    5.82    1.91
  -1  -7  10   17.77    3.04
  -1  -7   9    0.52    0.72
   1  -7  -9   -0.26    0.52
  -1  -7   8   -1.19    1.38
   1  -7  -8    1.29    0.66
   1  -7  -7   22.86    2.38
  -1  -7   7   24.66    3.41
  -1  -7   6   -0.01    0.91
   1  -7  -6   -0.64    0.69
   1  -7  -5    3.30    1.08
  -1  -7   5    0.57    0.90
   1  -7  -4    2.55    0.97
  -1  -7   4    2.74    1.23
   1  -7  -3    1.68    0.77
  -1  -7   3    1.95    1.14
   1  -7  -2   25.86    2.97
  -1  -7   2   24.65    3.09
  -1  -7   1   26.65    3.15
   1  -7  -1   27.37    3.16
   1  -7   0    1.49    1.05
  -1  -7   0   -0.52    0.89
  -1  -7  -1    0.44    0.71
   1  -7   1    0.95    1.06
  -1  -7  -2    0.21    0.61
   1  -7   2   -0.10    0.78
  -1  -7  -3   24.33    2.73
   1  -7   3   23.99    3.23
  -1  -7  -4   15.44    2.17
   1  -7   4   10.46    2.17
  -1  -7  -5    0.11    0.71
   1  -7   5    0.06    0.88
   1  -7   6   23.81    3.33
  -1  -7  -6   27.39    2.71
   1  -7   7    5.89    1.81
  -1  -7  -7    9.24    1.53
   1  -7   8   15.83    2.85
  -1  -7  -8   14.97    1.88
   1  -7   9    0.94    1.32
   1  -7  10   25.41    3.71
   1  -7  11   54.87    5.42
   1  -7  12    3.03    1.68
   1  -7  13   33.51    4.40
   1  -7  14   11.42    2.74
   1  -7  15   21.10    3.62
  -1  -8  11   20.59    3.55
  -1  -8  10   22.70    3.66
  -1  -8   9  119.54    8.14
  -1  -8   8   -2.38    1.35
  -1  -8   7   10.39    2.48
   1  -8  -7   16.71    2.30
  -1  -8   6   17.77    3.01
   1  -8  -6   18.80    2.50
   1  -8  -5   14.09    2.26
  -1  -8   5   13.20    2.67
  -1  -8   4    2.84    1.16
   1  -8  -4    0.52    0.74
  -1  -8   3   -0.34    1.18
   1  -8  -3   -2.68    1.21
   1  -8  -2   -3.67    1.41
  -1  -8   2   -2.85    1.30
  -1  -8   1   -0.16    1.21
   1  -8  -1   -1.65    1.05
   1  -8   0    1.74    1.05
  -1  -8   0    3.58    1.30
   1  -8   1    2.34    1.18
  -1  -8  -1    1.15    0.71
   1  -8   2    4.52    1.62
  -1  -8  -2    2.33    1.16
   1  -8   3    5.83    1.68
  -1  -8  -3    8.92    1.82
   1  -8   4    5.78    1.87
  -1  -8  -4    8.96    1.91
  -1  -8  -5   56.16    4.36
   1  -8   5   57.28    5.46
   1  -8   6   -0.51    0.82
  -1  -8  -6    0.55    0.70
   1  -8   7   20.93    3.49
  -1  -8  -7   17.08    2.30
   1  -8   8   86.22    6.96
   1  -8   9  101.24    7.66
   1  -8  10   14.53    3.00
   1  -8  11    7.87    2.32
  -1  -9   6   -0.09    0.73
  -1  -9   5   13.64    2.81
  -1  -9   4    6.95    2.05
   1  -9  -4    5.05    1.55
   1  -9  -3    3.55    1.43
  -1  -9   3    5.33    1.82
   1  -9  -2   13.89    2.60
  -1  -9   2   14.21    2.72
   1  -9  -1    5.73    1.73
  -1  -9   1    4.34    1.61
   1  -9   0   -0.91    0.91
  -1  -9   0    0.18    0.77
  -1  -9  -1    2.11    1.21
   1  -9   1    0.85    0.76
  -1  -9  -2    1.39    0.92
   1  -9   2    3.82    1.63
   1  -9   3    1.20    1.01
  -1  -9  -3    1.14    0.88
  -1  -9  -4   22.49    3.06
   1  -9   4   22.04    3.55
   1  -9   5    6.78    2.00
   1  -9   6    3.48    1.86
  -2   0  25    0.68    0.70
  -2   0  24   86.74    6.10
  -2   0  23   -0.15    0.84
  -2   0  22  134.70    7.19
  -2   0  21    2.38    1.13
  -2   0  20  124.33    4.66
  -2   0  20  115.48    6.30
  -2   0  19    0.56    0.43
  -2   0  19   -0.03    0.69
  -2   0  18   32.54    2.35
  -2   0  18   28.59    3.01
  -2   0  17    0.39    0.38
  -2   0  17   -0.15    0.16
  -2   0  17    0.08    0.19
  -2   0  16   13.88    1.51
  -2   0  16   15.26    0.90
  -2   0  16   13.55    0.87
  -2   0  15   -0.22    0.45
  -2   0  15   -0.30    0.23
  -2   0  15   -0.39    0.33
   2   0 -14    3.62    0.79
  -2   0  14    3.32    0.45
  -2   0  14    3.83    0.80
   2   0 -13    0.08    0.34
  -2   0  13   -0.37    0.37
   2   0 -12   93.09    3.47
  -2   0  12  100.51    3.49
   2   0 -11   -0.06    0.32
  -2   0  11   -0.40    0.40
   2   0 -10   36.45    2.01
  -2   0  10   36.10    1.96
   2   0  -9   -0.08    0.24
  -2   0   9    1.67    0.85
   2   0  -8 3732.10   17.59
  -2   0   8 3730.26   17.10
   2   0  -7    0.11    0.28
  -2   0   7    0.19    0.28
   2   0  -6  421.44    5.08
  -2   0   6  437.89    4.99
   2   0  -5    1.28    0.32
  -2   0   5   -0.13    0.19
   2   0  -4 2150.57    9.69
  -2   0   4 2187.66    9.07
  -2   0   4 2184.14    9.03
   2   0  -3    0.13    0.13
  -2   0   3   -0.09    0.19
   2   0  -2   12.54    0.62
  -2   0   2   13.00    0.70
  -2   0  -2  473.46    4.18
   2   0   2  444.82    4.24
  -2   0  -3    0.43    0.24
   2   0   3    0.48    0.30
  -2   0  -4   22.74    1.01
   2   0   4   22.09    1.06
  -2   0  -5   -0.21    0.26
   2   0   5    0.49    0.31
   2   0   6   21.10    1.45
   2   0   6   18.84    1.01
   2   0   7   -0.13    0.35
   2   0   7    0.66    0.31
   2   0   8  542.29    8.11
   2   0   8  519.77    5.57
   2   0   9    0.17    0.37
   2   0   9    0.33    0.26
   2   0  10    7.13    1.07
   2   0  10    8.58    0.80
   2   0  11   -0.26    0.44
   2   0  11    0.20    0.26
   2   0  12  167.18    5.39
   2   0  12  163.03    3.49
   2   0  13   -0.10    0.77
   2   0  13    0.31    0.34
   2   0  14 1077.20   14.74
   2   0  14 1061.00    9.33
   2   0  15    0.85    0.67
   2   0  15   -0.16    0.33
   2   0  16  289.58    7.88
   2   0  16  282.74    4.67
   2   0  17    0.32    0.56
   2   0  17    0.18    0.27
   2   0  18    5.38    1.21
   2   0  19   -0.28    0.44
   2   0  20   16.41    1.98
   2   0  20   16.52    2.41
   2   0  21   -0.20    0.84
   2   0  21    1.24    0.63
   2   0  22   29.55    3.42
   2   0  23    1.74    1.04
   2   0  24    4.67    1.56
   2   0  25    0.31    0.71
  -2  -1  25    5.98    1.66
  -2   1  25    5.83    1.83
  -2   1  24   22.46    3.25
  -2  -1  24   17.87    2.80
  -2   1  23   16.65    2.78
  -2  -1  23   14.52    2.50
  -2  -1  22    5.57    1.24
  -2  -1  22    7.63    1.79
  -2  -1  21   17.32    2.13
  -2  -1  21   16.74    2.48
  -2  -1  20   11.16    1.73
  -2  -1  20    7.17    1.62
  -2   1  19    4.27    0.57
  -2  -1  19    4.48    1.08
  -2  -1  19    5.16    1.45
  -2  -1  18   35.88    2.96
  -2   1  18   36.83    1.69
  -2  -1  18   34.29    3.21
   2   1 -18   32.66    2.97
  -2  -1  17   -0.25    0.71
  -2   1  17   -0.35    0.39
  -2  -1  17    0.31    0.94
   2   1 -17   -0.97    0.65
  -2   1  16   19.16    1.19
  -2  -1  16   18.22    2.02
  -2  -1  16   16.90    2.17
  -2   1  15   13.51    0.97
  -2  -1  15   13.39    1.72
  -2  -1  15   16.08    2.06
  -2   1  14   12.34    0.91
  -2  -1  14   13.01    1.66
  -2  -1  14   13.92    1.82
  -2  -1  13  128.02    4.84
  -2   1  13  129.16    2.71
  -2  -1  13  123.23    4.98
   2   1 -13  125.29    5.03
  -2   1  12  248.69    3.50
  -2  -1  12  235.49    6.36
  -2  -1  12  233.78    6.59
   2   1 -12  241.68    6.76
  -2  -1  11  287.57    6.77
  -2   1  11  298.15    3.51
  -2  -1  11  300.28    7.17
   2   1 -11  301.30    7.24
  -2  -1  10  521.12    8.79
  -2   1  10  526.18    4.15
  -2  -1  10  533.11    9.06
   2   1 -10  522.01    9.17
  -2  -1   9   84.55    3.43
  -2  -1   9   89.12    3.55
   2   1  -9   82.75    3.54
  -2  -1   8    0.76    0.65
   2   1  -8   -0.19    0.38
  -2  -1   8    0.40    0.47
  -2  -1   7  313.88    6.09
   2   1  -7  301.52    6.03
  -2  -1   7  315.30    5.96
  -2  -1   6  334.37    6.00
   2   1  -6  324.51    6.04
   2   1  -6  324.26    5.77
   2  -1  -6  330.24    2.92
  -2  -1   5   13.19    1.19
   2   1  -5   11.93    1.11
   2   1  -5   12.37    1.08
   2  -1  -5   13.28    0.66
  -2  -1   4  107.56    3.07
   2   1  -4  101.24    3.04
   2  -1  -4  101.73    1.86
   2   1  -4   96.46    2.67
  -2  -1   3   30.37    1.53
   2   1  -3   26.80    1.35
   2  -1  -3   28.27    1.07
   2  -1  -3   30.54    0.94
  -2  -1   2  361.52    4.92
   2  -1  -2  350.07    4.05
   2  -1  -2  371.31    3.82
  -2  -1   1    2.69    0.47
   2  -1  -1    2.36    0.40
  -2  -1   0  129.36    2.63
  -2   1   0  127.21    2.85
   2  -1   0  129.82    2.87
  -2  -1  -1  133.77    2.54
   2  -1   1  133.38    3.16
   2   1   2  386.52    4.38
  -2   1  -2  381.66    3.35
   2  -1   3  644.91    8.01
   2  -1   3  619.83    4.97
  -2  -1  -3  636.01    5.45
   2  -1   4  785.78    9.37
   2  -1   4  780.24    6.40
  -2  -1  -4  777.87    5.82
  -2   1  -5    0.51    0.46
   2  -1   5   -0.39    0.46
   2  -1   5    0.31    0.35
  -2  -1  -5   -0.27    0.30
  -2   1  -6  504.57    8.23
   2  -1   6  527.00    8.49
   2  -1   6  515.34    6.49
  -2  -1  -6  524.52    4.60
  -2   1  -7  656.08    9.81
   2  -1   7  649.60    9.87
  -2  -1  -7  652.83    4.94
   2  -1   7  654.26    7.98
  -2   1  -8   81.29    3.60
   2  -1   8   80.20    3.61
  -2  -1  -8   87.15    1.80
   2  -1   8   85.25    3.11
   2  -1   8   80.34    2.87
   2  -1   9    8.48    1.31
   2   1   9    9.51    1.00
   2  -1   9    8.08    0.95
   2  -1   9    8.71    1.14
   2  -1  10    5.76    1.08
   2   1  10    6.39    0.87
   2  -1  10    6.49    1.07
   2  -1  10    5.19    0.82
   2   1  11    0.33    0.35
   2  -1  11   -0.03    0.54
   2  -1  11   -0.50    0.41
   2  -1  11   -0.30    0.57
   2   1  12    6.78    1.02
   2  -1  12    6.64    1.29
   2  -1  12    7.77    1.27
   2  -1  12    6.64    0.92
   2   1  13    4.20    0.79
   2  -1  13    6.77    1.38
   2  -1  13    5.56    0.86
   2  -1  13    7.14    1.33
   2   1  14    1.26    0.55
   2  -1  14    1.25    0.83
   2  -1  14    1.31    0.94
   2  -1  14    0.20    0.36
   2   1  15   26.12    2.05
   2  -1  15   21.19    2.40
   2  -1  15   28.07    2.64
   2  -1  15   26.60    1.91
   2   1  16    5.16    1.01
   2  -1  16    5.04    1.24
   2  -1  16    6.85    1.52
   2  -1  16    6.06    0.97
   2  -1  17   40.13    2.38
   2  -1  17   39.04    3.24
   2  -1  17   42.08    3.43
   2   1  17   39.40    2.56
   2  -1  18   31.85    3.03
   2  -1  18   35.00    3.19
   2   1  18   32.87    2.40
   2  -1  19    3.93    1.19
   2  -1  19    4.66    1.27
   2   1  19    2.97    0.79
   2  -1  20   49.37    3.85
   2  -1  20   47.31    3.89
   2  -1  21  137.05    6.51
   2  -1  21  142.26    6.94
   2  -1  22    4.11    1.30
   2  -1  22    5.26    1.37
   2  -1  23   -0.06    0.57
   2  -1  24   20.18    2.90
   2   1  25   46.56    4.81
   2  -1  25   49.89    4.61
  -2  -2  25   28.22    3.58
  -2  -2  24   25.73    3.30
  -2  -2  23   59.45    4.49
  -2  -2  23   50.51    4.52
  -2  -2  22   48.99    4.07
  -2  -2  22   42.76    4.12
  -2  -2  21   -0.40    0.53
  -2  -2  21    0.60    0.69
  -2  -2  20   53.63    4.21
  -2  -2  20   49.32    4.06
  -2  -2  19   35.86    3.40
  -2  -2  19   33.59    3.30
  -2  -2  18   24.47    2.76
  -2  -2  18   20.68    2.58
  -2  -2  17  119.97    5.97
  -2  -2  17  112.87    5.60
  -2  -2  16   -0.15    0.67
  -2  -2  16    0.28    0.79
  -2  -2  15   12.15    1.91
  -2  -2  15   13.22    1.90
  -2  -2  14   92.21    4.85
  -2  -2  14   81.90    4.33
   2   2 -14   91.35    5.08
  -2  -2  13   99.19    4.89
  -2  -2  13  102.99    4.74
   2   2 -13  108.79    5.33
  -2  -2  12    0.52    0.68
  -2  -2  12    0.47    0.60
   2   2 -12    0.30    0.54
  -2  -2  11   -0.09    0.62
  -2  -2  11   -0.45    0.72
  -2  -2  10  171.25    5.88
  -2  -2  10  182.08    5.50
  -2  -2   9  125.54    4.88
  -2  -2   9  125.98    4.37
   2   2  -9  125.14    4.53
   2  -2  -9  120.07    1.88
  -2  -2   8   64.66    3.41
   2   2  -8   66.76    3.13
   2  -2  -8   68.71    1.66
   2   2  -8   68.90    3.62
  -2  -2   7   30.26    2.26
   2   2  -7   32.53    2.09
   2  -2  -7   29.96    1.24
   2   2  -7   29.70    2.29
   2  -2  -6  217.59    2.31
  -2  -2   6  220.42    5.83
   2  -2  -6  207.48    3.57
   2   2  -6  212.03    5.02
   2   2  -6  211.83    5.87
   2  -2  -5 2551.45   10.41
   2   2  -5 2513.21   16.46
  -2   2   5 2493.28   10.64
  -2  -2   4  881.69   10.97
   2  -2  -4  883.90    7.01
  -2   2   4  862.76    7.26
   2  -2  -3 1111.18    8.76
  -2   2   3 1093.65    9.02
  -2   2   2  985.26    9.25
   2  -2  -2 1006.99    9.13
   2   2  -1  192.70    4.69
  -2  -2   1  197.32    4.54
   2  -2  -1  194.90    4.33
  -2   2   1  200.79    4.42
  -2  -2   0  777.87    8.61
   2   2   0  774.62    9.02
  -2   2   0  766.55    9.14
   2  -2   0  780.74    9.18
  -2  -2  -1  250.90    4.69
   2   2   1  234.18    4.76
  -2   2  -1  241.67    5.40
   2  -2   1  241.30    5.40
  -2  -2  -2   10.11    0.94
   2   2   2    8.39    0.87
   2  -2   2    7.51    1.03
  -2  -2  -3   21.85    1.32
   2   2   3   20.24    1.29
   2  -2   3   20.06    1.74
   2   2   4   50.99    1.98
  -2   2  -4   47.69    1.87
   2  -2   4   53.27    2.93
   2   2   5  121.50    2.98
   2  -2   5  131.47    4.75
  -2   2  -5  121.76    3.16
   2   2   6  134.39    3.06
   2  -2   6  139.76    5.08
  -2   2  -6  137.95    3.63
  -2  -2  -6  139.30    3.12
   2   2   7    6.04    0.66
   2  -2   7    5.12    1.16
  -2   2  -7    7.48    1.20
  -2   2  -7    8.29    0.98
  -2  -2  -7    6.18    0.63
   2   2   8   37.36    1.62
   2  -2   8   41.48    2.97
   2  -2   8   41.01    2.23
  -2  -2  -8   40.61    1.52
   2   2   9   29.60    1.44
   2  -2   9   27.32    2.49
   2  -2   9   29.24    2.01
  -2  -2  -9   32.10    1.25
   2  -2  10   18.03    1.67
  -2  -2 -10   17.85    0.82
   2  -2  10   16.13    2.01
   2  -2  11   22.01    1.95
   2  -2  11   20.94    2.35
  -2   2 -11   20.67    2.30
   2  -2  12  139.02    4.95
   2  -2  12  137.51    6.01
   2   2  12  134.31    3.63
   2  -2  13  103.68    4.44
   2  -2  13  110.20    4.60
   2  -2  13  113.23    5.60
   2   2  13  110.31    3.40
   2  -2  14    4.18    0.96
   2  -2  14    2.27    1.08
   2   2  14    2.96    0.58
   2  -2  15  406.99    9.01
   2  -2  15  413.13    9.61
   2   2  15  441.53    6.90
   2  -2  15  436.90   11.56
   2  -2  16  119.33    4.98
   2  -2  16  126.81    5.53
   2   2  16  124.25    3.66
   2  -2  16  121.68    6.24
   2  -2  17  111.22    6.08
   2  -2  17  113.27    4.85
   2  -2  17  107.97    5.27
   2   2  17  115.95    3.48
   2  -2  18  142.67    7.03
   2   2  18  139.05    3.76
   2  -2  18  133.92    6.10
   2  -2  19    2.20    1.08
   2  -2  19    1.49    0.87
   2  -2  20    9.04    1.77
   2  -2  20   10.66    2.03
   2  -2  21    1.77    0.94
   2  -2  21    3.52    1.27
   2  -2  22   -1.13    0.80
   2  -2  22    1.45    0.90
   2  -2  23    2.80    1.15
   2  -2  23    1.76    1.05
   2  -2  24    2.84    1.18
   2  -2  25    6.66    1.73
  -2  -3  23    2.82    1.23
  -2  -3  22   14.04    2.43
  -2  -3  21   11.87    2.27
  -2  -3  20   42.34    4.14
  -2  -3  19    6.34    1.74
  -2  -3  18   39.02    3.87
  -2  -3  17   17.70    2.58
  -2  -3  16   27.80    3.12
  -2  -3  15  218.47    8.45
  -2  -3  14   42.28    3.70
  -2  -3  13   44.12    3.64
  -2  -3  12   -0.51    1.05
  -2  -3  11  116.27    5.58
   2  -3 -11  126.90    2.42
   2   3 -10    0.56    0.58
   2  -3 -10    0.07    0.25
   2   3 -10    0.55    0.73
  -2  -3  10   -0.30    0.71
   2   3  -9    6.81    1.19
   2  -3  -9    3.79    0.56
  -2  -3   9    4.18    1.08
   2   3  -9    4.92    1.24
   2  -3  -8  103.46    1.98
  -2  -3   8   94.87    4.68
   2   3  -8  102.68    4.13
   2  -3  -8   96.26    2.90
  -2   3   8   97.48    2.16
  -2  -3   7   94.09    4.53
   2  -3  -7  100.13    2.40
   2   3  -7  104.90    4.02
  -2   3   7  100.06    2.62
  -2  -3   6   38.08    2.87
   2  -3  -6   34.94    1.65
   2   3  -6   38.72    2.36
  -2   3   6   31.23    1.66
  -2  -3   5  105.59    4.54
   2  -3  -5  107.54    3.15
  -2   3   5  104.37    3.23
  -2  -3   4   48.68    3.03
   2  -3  -4   49.29    2.29
  -2   3   4   48.81    2.34
  -2  -3   3    6.57    1.11
  -2   3   3    7.66    1.00
   2  -3  -3    6.74    0.94
   2   3  -2   52.91    3.05
   2  -3  -2   58.30    2.77
  -2  -3   2   55.77    3.00
  -2   3   2   59.22    2.84
  -2  -3   1   -0.12    0.58
   2  -3  -1   -0.23    0.47
   2   3  -1    0.28    0.32
  -2   3   1    0.77    0.39
   2   3   0  128.36    4.47
  -2  -3   0  127.07    4.20
  -2   3   0  118.76    4.40
   2  -3   0  122.52    4.32
   2   3   1  349.07    7.15
  -2  -3  -1  349.03    6.69
  -2   3  -1  350.39    7.78
   2  -3   1  344.77    7.48
   2   3   2  233.89    5.79
  -2  -3  -2  237.47    5.33
   2  -3   2  230.66    6.31
  -2   3  -2  225.19    6.46
  -2  -3  -3    4.10    0.72
   2   3   3    3.89    0.76
   2  -3   3    2.59    0.80
   2   3   4   26.58    1.85
  -2  -3  -4   27.05    1.72
   2  -3   4   24.92    2.27
   2   3   5  163.25    4.45
  -2  -3  -5  167.18    4.02
  -2   3  -5  159.56    4.17
   2  -3   5  162.16    5.87
   2   3   6   12.25    1.21
  -2   3  -6   13.47    1.27
   2  -3   6   13.59    1.84
   2   3   7   58.52    2.52
  -2   3  -7   59.81    2.78
   2  -3   7   58.47    3.76
   2   3   8   99.70    3.20
  -2   3  -8  109.11    3.97
  -2   3  -8  103.13    5.20
   2  -3   8   97.51    4.97
   2   3   9    4.70    0.70
  -2  -3  -9    4.71    0.67
  -2   3  -9    4.67    1.13
   2  -3   9    3.94    1.13
  -2   3  -9    4.98    0.94
   2  -3  10   49.21    3.75
   2   3  10   46.25    2.07
  -2  -3 -10   47.42    1.95
   2  -3  11   45.91    3.74
   2   3  11   46.85    2.07
  -2  -3 -11   48.91    1.80
   2  -3  12   16.78    2.39
   2   3  12   19.69    1.31
  -2  -3 -12   22.63    1.01
   2   3  13    0.67    0.28
   2  -3  13    0.59    1.02
   2   3  14  168.98    3.46
   2   3  14  166.92    3.46
   2  -3  14  161.57    7.51
   2   3  15    0.18    0.16
   2   3  15   -0.16    0.22
   2  -3  15   -0.31    0.72
   2   3  16    0.15    0.15
   2  -3  16   -0.29    0.71
   2  -3  17    5.30    1.21
   2  -3  17    2.60    1.21
   2  -3  18   28.02    3.37
   2  -3  18   24.95    2.74
   2  -3  19    7.56    1.63
   2  -3  19    8.41    2.00
   2  -3  20   19.38    2.57
   2  -3  20   21.92    3.15
   2  -3  21   26.68    3.51
   2  -3  21   24.45    2.91
   2  -3  22    9.77    2.19
   2  -3  23    0.87    0.81
  -2  -4  24    4.82    1.67
  -2  -4  23   -1.06    0.96
  -2  -4  22    4.49    1.56
  -2  -4  21    1.72    1.09
  -2  -4  20   -0.56    0.89
  -2  -4  19   -0.69    0.95
  -2  -4  18   78.51    5.89
  -2  -4  17   13.56    2.52
  -2  -4  16   -0.62    1.11
  -2  -4  15    1.00    0.99
  -2  -4  14    4.04    1.35
  -2  -4  13   34.99    3.60
   2  -4 -13   37.80    1.49
  -2  -4  12   15.70    2.36
   2  -4 -12   14.44    1.09
  -2  -4  11   16.18    2.28
   2  -4 -11   17.45    1.33
  -2  -4  10   86.26    5.22
   2  -4 -10   85.20    3.13
  -2  -4   9    3.36    1.21
   2  -4  -9    4.48    0.59
  -2   4   9    2.97    0.52
  -2  -4   8   60.81    4.16
   2  -4  -8   55.63    2.21
  -2   4   8   55.01    2.43
   2  -4  -7  148.49    3.92
  -2  -4   7  151.39    6.42
   2   4  -7  146.88    5.21
  -2   4   7  142.75    4.24
   2  -4  -6   88.78    3.31
  -2  -4   6   86.55    4.76
  -2   4   6   88.94    3.58
  -2  -4   5  228.77    7.52
   2  -4  -5  224.94    5.65
  -2   4   5  228.73    5.99
   2   4  -5  238.57    7.99
  -2  -4   4  103.98    4.95
   2  -4  -4  106.81    4.07
   2   4  -4  116.53    5.46
  -2   4   4  110.08    4.35
  -2  -4   3  261.97    7.60
   2  -4  -3  241.29    6.39
   2   4  -3  264.93    8.09
  -2   4   3  252.97    6.83
  -2  -4   2   19.96    2.09
   2  -4  -2   19.58    1.91
   2   4  -2   19.20    2.16
  -2   4   2   23.06    2.16
  -2  -4   1    3.84    1.02
  -2   4   1    2.27    0.81
   2   4  -1    2.52    0.85
   2  -4  -1    1.35    0.67
   2  -4   0  882.20   13.25
   2   4   0  870.54   13.70
  -2  -4   0  843.97   12.57
  -2   4   0  896.09   14.02
  -2  -4  -1  156.83    5.26
   2  -4   1  150.61    5.67
   2   4   1  161.57    5.72
  -2   4  -1  163.19    6.23
   2  -4   2  443.70    9.93
   2   4   2  468.65    9.61
  -2  -4  -2  456.03    8.74
   2   4   3  194.89    6.08
   2  -4   3  186.47    6.68
  -2  -4  -3  182.59    5.41
  -2   4  -3  202.78    7.24
  -2  -4  -4  172.80    5.02
   2  -4   4  187.32    6.88
   2   4   4  177.07    5.68
  -2   4  -4  183.34    7.02
   2  -4   5  327.07    9.29
  -2  -4  -5  318.21    6.58
   2   4   5  321.54    7.48
  -2   4  -5  345.79    9.85
  -2  -4  -6  175.85    4.74
   2   4   6  181.60    5.49
  -2   4  -6  175.76    5.16
   2  -4   6  174.37    6.93
   2   4   7   18.37    1.70
  -2   4  -7   18.31    1.74
   2  -4   7   17.96    2.40
   2  -4   8   48.12    3.86
   2   4   8   48.36    2.69
  -2   4  -8   48.85    2.91
   2   4   9   23.10    1.83
   2  -4   9   22.95    2.73
  -2   4  -9   24.66    2.16
   2  -4  10   69.58    4.80
   2   4  10   67.94    3.01
  -2   4 -10   67.78    3.68
   2  -4  11    4.23    1.46
   2   4  11    3.62    0.68
  -2  -4 -11    4.73    0.81
   2   4  12  222.18    4.97
   2  -4  12  218.47    8.95
  -2  -4 -12  230.46    4.75
   2  -4  13  331.82   11.17
   2   4  13  336.68    5.50
   2  -4  14   10.03    2.12
  -2  -4 -14   13.37    0.72
   2  -4  15   67.15    5.32
   2  -4  16   11.84    2.37
   2  -4  17   43.77    4.49
   2  -4  18   16.87    2.85
   2  -4  19   72.38    5.97
   2  -4  20    3.94    1.56
   2  -4  21   11.81    2.55
   2  -4  22   -2.43    1.30
   2  -4  23   16.20    3.04
   2  -4  24    2.04    1.40
  -2  -5  23    1.89    1.17
  -2  -5  22    4.84    1.67
  -2  -5  21    4.10    1.73
  -2  -5  20   19.97    3.25
  -2  -5  19   28.87    3.89
  -2  -5  18   19.05    3.21
  -2  -5  17   26.80    3.70
  -2  -5  16    2.30    1.20
  -2  -5  15    8.16    2.08
  -2  -5  14    7.06    1.95
  -2  -5  13    6.35    1.68
  -2  -5  12   34.44    3.76
   2  -5 -12   35.34    2.17
  -2  -5  11   26.85    3.25
   2  -5 -11   33.35    2.25
  -2   5  10   13.63    1.26
  -2  -5  10   11.86    2.12
  -2   5   9   18.93    1.65
   2  -5  -9   17.96    1.44
  -2  -5   9   15.80    2.42
  -2   5   8    0.13    0.38
   2  -5  -8    0.81    0.45
  -2  -5   8   -0.61    0.99
  -2   5   7   -0.86    0.51
   2  -5  -7   -0.46    0.57
  -2  -5   7   -0.17    0.98
  -2   5   6   48.01    3.12
   2  -5  -6   50.04    2.95
  -2  -5   6   51.61    4.11
  -2   5   5    7.61    1.33
   2  -5  -5    7.74    1.30
  -2  -5   5    4.06    1.38
  -2   5   4   16.07    1.95
   2  -5  -4   18.73    1.98
  -2  -5   4   12.87    2.03
  -2   5   3    5.91    1.25
   2  -5  -3    4.18    1.01
  -2  -5   3    4.06    1.13
  -2   5   2   17.71    2.16
  -2  -5   2   16.48    2.19
   2  -5  -2   15.86    1.96
  -2   5   1  211.12    7.56
   2  -5  -1  201.04    6.97
  -2  -5   1  199.32    7.03
   2   5   0    4.55    1.17
   2  -5   0    5.31    1.30
  -2   5   0    5.01    1.22
  -2  -5   0    3.33    1.03
   2  -5   1   10.18    1.74
   2   5   1    9.07    1.60
  -2  -5  -1    8.17    1.39
   2   5   2   47.87    3.54
  -2  -5  -2   42.84    3.04
   2  -5   2   44.73    3.57
   2   5   3    1.59    0.73
   2  -5   3    1.61    0.77
  -2  -5  -3    1.35    0.70
   2   5   4   40.67    3.15
   2  -5   4   39.21    3.50
  -2  -5  -4   43.96    2.94
   2  -5   5    7.01    1.63
   2   5   5    6.00    1.18
  -2  -5  -5    6.50    1.20
   2   5   6   25.67    2.46
   2  -5   6   21.57    2.72
  -2  -5  -6   25.39    2.11
   2   5   7   90.20    4.42
   2  -5   7   85.09    5.45
  -2  -5  -7   96.61    3.94
   2   5   8   45.05    3.08
   2  -5   8   47.02    4.15
   2   5   9   28.27    2.35
   2  -5   9   27.90    3.30
   2   5  10   22.28    2.00
   2  -5  10   23.62    3.24
   2   5  11  118.89    4.36
   2  -5  11  117.27    6.93
   2  -5  12  226.91    9.84
  -2  -5 -12  257.77    6.30
   2  -5  13   20.85    3.14
  -2  -5 -13   18.26    1.56
   2  -5  14   48.75    4.83
   2  -5  15   14.08    2.75
   2  -5  16   17.40    2.99
   2  -5  17    0.53    1.03
   2  -5  18    2.17    1.41
   2  -5  19    8.25    2.21
   2  -5  20   -0.05    1.05
   2  -5  21   -0.61    1.01
   2  -5  22   34.54    4.68
  -2  -6  20   -0.49    1.00
  -2  -6  19    5.30    1.75
  -2  -6  18    5.96    2.08
  -2  -6  17   22.22    3.55
  -2  -6  16   31.90    4.17
  -2  -6  15    0.36    0.90
  -2  -6  14   60.26    5.54
  -2  -6  13   16.23    2.94
  -2  -6  12   41.69    4.48
  -2  -6  11   -2.06    1.64
   2  -6 -10    7.51    1.03
  -2  -6  10    1.78    1.27
  -2  -6   9   34.03    3.88
   2  -6  -9   37.34    2.46
   2  -6  -8   60.74    3.33
  -2  -6   8   58.33    4.85
  -2   6   8   55.83    3.53
   2  -6  -7    4.87    1.05
  -2  -6   7    3.18    1.33
  -2   6   7    5.42    1.13
  -2  -6   6    8.20    1.87
   2  -6  -6    9.23    1.45
  -2   6   6    7.25    1.40
   2  -6  -5    5.23    1.20
  -2  -6   5    2.88    0.95
  -2   6   5    4.67    1.18
  -2  -6   4    8.58    1.73
   2  -6  -4    9.68    1.66
  -2  -6   3   -0.26    1.12
   2  -6  -3    2.61    0.98
   2  -6  -2   11.64    1.91
  -2  -6   2    8.12    1.66
   2  -6  -1    8.21    1.74
  -2  -6   1    9.62    1.79
  -2  -6   0   -2.38    1.29
   2  -6   0   -1.02    1.03
  -2  -6  -1   40.45    3.40
   2  -6   1   45.51    3.92
   2  -6   2  186.90    8.01
  -2  -6  -2  177.71    6.91
   2  -6   3   69.69    5.02
  -2  -6  -3   68.60    4.25
   2  -6   4  294.07   10.42
  -2  -6  -4  291.09    8.39
  -2  -6  -5  316.85    8.49
   2  -6   5  311.84   10.81
  -2  -6  -6    3.24    1.02
   2  -6   6    2.20    1.44
   2   6   6    0.52    0.68
  -2  -6  -7   18.91    2.00
   2   6   7   21.84    2.48
   2  -6   7   18.28    2.79
   2  -6   8   32.07    3.72
   2   6   8   37.62    3.16
   2  -6   9   13.52    2.57
   2  -6  10  292.92   11.54
   2  -6  11  331.76   12.50
   2  -6  12    2.52    1.53
   2  -6  13    1.36    0.94
   2  -6  14   -0.63    1.10
   2  -6  15    0.23    0.85
   2  -6  16    1.57    1.21
   2  -6  17    0.87    1.11
   2  -6  18    1.89    1.16
   2  -6  19   19.23    3.51
  -2  -7  16    1.50    1.32
  -2  -7  15    1.02    1.06
  -2  -7  14    5.30    1.85
  -2  -7  13    1.80    1.23
  -2  -7  12    4.90    1.75
  -2  -7  11   -0.55    1.11
  -2  -7  10   35.27    4.22
  -2  -7   9    2.03    1.33
   2  -7  -9    0.74    0.53
   2  -7  -8   13.44    1.78
  -2  -7   8   19.10    2.94
   2  -7  -7  105.44    5.14
  -2  -7   7   98.35    6.62
   2  -7  -6    0.16    0.53
  -2  -7   6    0.79    1.01
  -2  -7   5   11.17    2.29
   2  -7  -5   10.91    1.84
   2  -7  -4    0.53    0.63
  -2  -7   4   -0.69    0.77
   2  -7  -3   67.89    4.71
  -2  -7   3   62.64    4.94
   2  -7  -2   34.30    3.47
  -2  -7   2   40.94    3.91
   2  -7  -1   14.98    2.38
  -2  -7   1   23.49    3.00
   2  -7   0    1.06    0.90
  -2  -7   0   -0.75    0.87
  -2  -7  -1    0.85    0.72
   2  -7   1    0.41    0.88
   2  -7   2    1.61    0.99
  -2  -7  -2    0.53    0.63
  -2  -7  -3   11.34    1.91
   2  -7   3   10.55    2.23
  -2  -7  -4   11.94    1.94
   2  -7   4   10.66    2.28
   2  -7   5    6.09    1.80
  -2  -7  -5    7.20    1.51
  -2  -7  -6   17.05    2.15
   2  -7   6   11.26    2.33
  -2  -7  -7    4.64    1.17
   2  -7   7    4.43    1.71
   2  -7   8   11.32    2.45
   2  -7   9  143.68    8.51
   2  -7  10    3.68    1.62
   2  -7  11   -1.35    1.21
   2  -7  12    6.28    1.87
   2  -7  13    0.27    1.12
   2  -7  14   -0.53    0.81
   2  -7  15   22.79    3.87
  -2  -8  11   39.39    4.81
  -2  -8  10   -2.15    1.37
  -2  -8   9    6.78    1.99
  -2  -8   8   -2.28    1.70
  -2  -8   7    1.96    1.26
   2  -8  -7    1.14    0.65
   2  -8  -6   -0.71    0.74
  -2  -8   6    4.77    1.84
  -2  -8   5    0.92    0.91
   2  -8  -5    1.35    0.77
   2  -8  -4   -0.32    0.85
  -2  -8   4   -0.75    1.08
  -2  -8   3    1.18    1.07
   2  -8  -3    1.58    0.95
   2  -8  -2    2.16    1.10
  -2  -8   2    2.48    1.14
  -2  -8   1    3.50    1.26
   2  -8  -1    2.97    1.31
   2  -8   0   -0.06    0.97
  -2  -8   0    0.10    1.01
  -2  -8  -1   -1.00    0.97
   2  -8   1   -0.16    0.90
  -2  -8  -2    4.74    1.37
   2  -8   2    6.47    1.97
  -2  -8  -3   98.50    6.00
   2  -8   3  109.53    7.39
   2  -8   4   71.46    6.05
  -2  -8  -4   73.97    5.11
  -2  -8  -5  161.63    7.30
   2  -8   5  164.83    9.27
  -2  -8  -6    3.39    1.13
   2  -8   6    1.62    1.41
   2  -8   7   71.52    6.32
  -2  -8  -7   65.63    4.45
   2  -8   8  242.75   11.73
   2  -8   9   14.50    3.03
   2  -8  10    3.50    1.84
   2  -8  11    3.83    1.95
  -2  -9   6    3.96    1.52
  -2  -9   5    3.79    1.50
   2  -9  -4   -0.72    0.79
  -2  -9   4   -0.10    0.79
   2  -9  -3   -0.29    0.93
  -2  -9   3    0.13    0.55
  -2  -9   2    2.08    1.22
   2  -9  -2   -1.47    0.99
  -2  -9   1   -0.43    0.90
   2  -9  -1   -0.29    0.73
  -2  -9   0    6.21    1.91
   2  -9   0    9.36    2.21
  -2  -9  -1    5.17    1.54
   2  -9   1    2.05    1.25
  -2  -9  -2    1.17    0.93
   2  -9   2    2.66    1.36
   2  -9   3    3.08    1.44
  -2  -9  -3    3.22    1.28
   2  -9   4    0.66    0.89
  -2  -9  -4    0.14    0.44
   2  -9   5    1.59    1.25
   2  -9   6   -0.25    1.02
  -3   0  25    0.04    0.85
  -3   0  24    6.21    1.88
  -3   0  23    0.75    0.92
  -3   0  22   21.82    2.94
  -3   0  21   -0.26    0.67
  -3   0  20   -0.13    0.38
  -3   0  20   -0.12    0.77
  -3   0  19   -0.02    0.60
  -3   0  19   -0.12    0.80
  -3   0  18  133.97    6.36
  -3   0  18  140.84    2.32
  -3   0  18  140.36    2.32
  -3   0  17    1.13    0.69
  -3   0  17    1.24    1.16
  -3   0  17   -0.11    0.27
  -3   0  17    1.33    0.37
  -3   0  16    0.19    0.40
   3   0 -16    0.24    0.39
  -3   0  16    0.87    0.97
  -3   0  16    1.51    0.41
  -3   0  15   -0.05    0.32
   3   0 -15    0.40    0.37
  -3   0  15   -0.16    0.83
  -3   0  15    0.14    0.29
   3   0 -14   12.36    1.37
  -3   0  14   13.01    1.30
  -3   0  14   14.31    1.00
   3   0 -13    0.04    0.33
  -3   0  13    0.40    0.41
  -3   0  13   -0.14    0.34
  -3   0  12  516.48    7.58
  -3   0  12  517.44    5.99
   3   0 -11   -0.01    0.29
  -3   0  11   -0.15    0.32
  -3   0  11    0.42    0.44
   3   0 -10  444.73    6.78
  -3   0  10  444.97    6.36
  -3   0  10  448.08    5.50
   3   0  -9   -0.05    0.29
  -3   0   9    0.78    0.44
  -3   0   9   -0.12    0.30
   3   0  -8  967.35    8.95
  -3   0   8  990.65    8.44
  -3   0   8  983.07    7.76
   3   0  -7    0.33    0.26
  -3   0   7   -0.16    0.23
  -3   0   7   -0.26    0.30
  -3   0   6   41.31    1.54
   3   0  -6   38.29    1.62
  -3   0   6   39.88    1.51
   3   0  -5    0.97    0.29
  -3   0   5    0.26    0.23
  -3   0   5    0.09    0.31
   3   0  -4 4135.53   14.39
  -3   0   4 4199.70   13.55
  -3   0   4 4196.86   14.71
   3   0  -3    0.67    0.25
  -3   0   3    0.62    0.42
   3   0  -3   -0.25    0.32
  -3   0   2 2574.52   10.00
  -3   0   2 2627.62   11.47
   3   0  -1    0.14    0.13
  -3   0   1    0.29    0.31
  -3   0   0   16.56    0.97
  -3   0  -1   -0.13    0.28
  -3   0  -2    6.15    0.68
   3   0   2    3.85    0.55
  -3   0  -3    1.62    0.47
   3   0   3   -0.01    0.38
  -3   0  -4    0.76    0.33
   3   0   4    0.34    0.35
  -3   0  -5   -0.28    0.36
   3   0   5   -0.25    0.36
  -3   0  -6   12.47    0.97
   3   0   6   10.43    0.90
   3   0   7    0.37    0.45
   3   0   7    0.33    0.33
   3   0   8  159.66    4.66
   3   0   8  151.96    3.39
   3   0   9   -0.30    0.38
   3   0   9    0.36    0.33
   3   0  10  129.58    4.57
   3   0  10  128.99    3.33
   3   0  11   -0.20    0.52
   3   0  11   -0.36    0.37
   3   0  12    0.08    0.57
   3   0  12   -0.06    0.32
   3   0  13   -0.49    0.58
   3   0  13   -0.04    0.38
   3   0  14  468.21   10.04
   3   0  14  467.80    6.71
   3   0  15    2.42    1.12
   3   0  15    0.72    0.42
   3   0  16 1157.22   16.51
   3   0  16 1119.74   10.31
   3   0  17   -0.06    0.63
   3   0  17    0.71    0.39
   3   0  18    4.84    1.18
   3   0  19    0.31    0.45
   3   0  20   41.85    3.76
   3   0  20   44.27    3.38
   3   0  21   -0.54    0.78
   3   0  21   -1.23    0.70
   3   0  22   42.84    4.09
   3   0  23    1.55    0.99
   3   0  24   19.87    3.07
   3   0  25    0.41    0.70
  -3  -1  25    0.26    0.77
  -3   1  25   -0.03    0.88
  -3   1  24    0.96    1.06
  -3  -1  24    1.44    0.99
  -3   1  23    9.52    2.13
  -3  -1  23    7.81    1.84
  -3   1  22    1.61    1.16
  -3  -1  22    0.27    1.00
  -3  -1  21   -0.63    0.67
  -3  -1  21   -0.47    0.81
  -3  -1  20   33.31    2.85
  -3  -1  20   24.51    2.92
  -3  -1  19  102.05    4.90
  -3  -1  19   97.69    5.52
  -3  -1  18   38.30    2.95
  -3   1  18   40.37    1.53
  -3  -1  18   32.72    3.16
   3   1 -18   31.46    2.89
  -3  -1  17  151.18    5.75
  -3   1  17  160.42    3.06
  -3  -1  17  145.72    6.33
   3   1 -17  141.99    5.92
  -3  -1  16   77.73    4.06
  -3   1  16   84.41    2.21
  -3  -1  16   81.07    4.61
  -3  -1  15  128.00    5.05
  -3   1  15  129.27    2.65
  -3  -1  15  118.69    5.34
  -3  -1  14   11.98    1.58
  -3   1  14   11.29    0.76
  -3  -1  14    9.15    1.61
  -3  -1  13  146.78    5.13
  -3   1  13  151.60    2.60
  -3  -1  13  146.14    5.52
   3   1 -13  150.84    5.50
  -3  -1  12   72.48    3.50
  -3   1  12   75.72    1.71
  -3  -1  12   71.84    3.73
   3   1 -12   75.01    3.73
  -3   1  11    9.40    0.56
  -3  -1  11    7.10    1.11
  -3  -1  11   10.01    1.46
   3   1 -11    9.42    1.32
  -3  -1  10   39.44    2.42
   3  -1 -10   37.94    1.20
   3   1 -10   38.78    2.50
  -3  -1   9   50.33    2.65
  -3   1   9   50.87    1.21
   3   1  -9   47.72    2.66
   3  -1  -9   50.51    1.26
  -3  -1   8   69.11    2.96
   3   1  -8   71.24    3.12
  -3   1   8   71.23    1.55
   3   1  -7   72.50    3.00
  -3  -1   7   75.93    2.99
   3   1  -7   74.31    3.03
  -3   1   7   76.50    1.70
   3  -1  -7   74.62    1.75
  -3  -1   6   64.21    2.63
   3   1  -6   63.44    2.70
   3   1  -6   65.85    2.69
  -3   1   6   65.14    1.63
   3  -1  -6   63.87    1.69
  -3  -1   5   64.88    2.50
   3   1  -5   61.50    2.58
   3   1  -5   56.96    2.33
  -3   1   5   64.60    1.70
   3  -1  -5   60.33    1.73
  -3  -1   4  194.57    4.07
   3   1  -4  189.59    4.28
  -3   1   4  189.30    3.05
   3   1  -4  180.05    3.87
   3  -1  -4  186.32    3.11
  -3  -1   3 1145.22    9.54
   3   1  -3 1096.79    8.78
  -3   1   3 1132.71    7.72
   3  -1  -3 1088.01    7.69
  -3  -1   2    6.51    0.73
   3  -1  -2    7.46    0.69
  -3   1   2    7.11    0.66
  -3  -1   1  616.43    6.40
  -3   1   1  622.26    6.24
  -3   1   0   27.10    1.37
   3   1   1   39.80    1.61
   3  -1   1   42.95    1.96
  -3   1  -1   41.37    1.74
  -3  -1  -1   41.29    1.67
   3  -1   2  120.41    3.47
  -3   1  -2  111.39    1.63
  -3  -1  -2  121.70    2.80
   3  -1   3 1958.24    8.10
  -3  -1  -3 1952.44   10.87
   3  -1   4   74.69    3.05
   3  -1   4   72.97    1.88
   3  -1   4   76.33    2.59
  -3  -1  -4   72.43    2.10
   3   1   4   66.48    2.07
   3  -1   5  403.44    6.13
   3  -1   5  408.63    5.13
   3   1   5  396.68    5.04
  -3  -1  -5  410.54    4.99
   3  -1   6   14.75    1.52
   3  -1   6   17.91    1.22
   3  -1   6   16.42    1.29
  -3  -1  -6   17.71    1.07
   3   1   6   14.56    0.98
   3  -1   7   57.93    3.08
   3  -1   7   56.69    2.45
   3  -1   7   60.37    2.39
  -3  -1  -7   63.08    1.90
   3   1   7   57.89    1.89
   3  -1   8  222.50    6.26
   3  -1   8  226.21    5.01
   3  -1   8  216.29    4.89
  -3  -1  -8  225.86    3.52
   3   1   8  220.57    3.67
   3  -1   9    0.55    0.51
  -3  -1  -9    0.47    0.23
   3  -1   9    0.09    0.35
   3  -1   9    1.27    0.62
   3   1   9    0.58    0.25
   3   1  10    6.91    0.99
   3  -1  10    5.39    1.12
   3  -1  10    4.94    0.91
   3  -1  10    5.73    0.85
   3   1  10    4.94    0.57
   3  -1  11   23.64    2.30
   3   1  11   22.33    1.77
   3  -1  11   21.98    1.69
   3  -1  11   26.22    2.10
   3   1  11   24.32    1.20
   3  -1  12   18.79    2.17
   3   1  12   18.74    1.72
   3  -1  12   19.88    1.96
   3  -1  12   17.76    1.56
   3   1  12   17.76    1.01
   3  -1  13   70.65    3.73
   3  -1  13   73.62    3.20
   3  -1  13   73.07    4.28
   3   1  13   69.10    3.40
   3  -1  14   49.70    2.69
   3  -1  14   51.08    3.33
   3   1  14   49.10    2.93
   3  -1  14   50.92    3.67
   3  -1  15  378.42    7.51
   3  -1  15  396.28    9.47
   3  -1  15  395.54   10.50
   3   1  15  415.16    8.58
   3  -1  16   60.86    3.87
   3  -1  16   54.63    2.87
   3  -1  16   56.90    4.09
   3   1  16   57.87    3.29
   3  -1  17   64.17    4.12
   3  -1  17   64.78    3.10
   3   1  17   72.57    3.71
   3  -1  17   69.76    4.54
   3  -1  18    6.53    1.47
   3  -1  18    8.47    1.64
   3   1  18    8.76    1.31
   3  -1  19   20.80    2.57
   3   1  19   20.03    1.98
   3  -1  19   19.19    2.42
   3  -1  20    4.26    1.36
   3  -1  20    3.25    1.10
   3  -1  21    2.02    1.10
   3  -1  21    1.12    0.69
   3  -1  22   96.37    5.63
   3  -1  22  100.30    5.99
   3  -1  23    1.17    0.92
   3  -1  24   45.95    4.29
   3   1  25    4.43    1.62
   3  -1  25    3.57    1.34
  -3  -2  25    4.09    1.53
  -3  -2  24   -0.66    0.91
  -3  -2  23   46.77    3.89
  -3  -2  23   55.76    4.74
  -3  -2  22    0.49    0.78
  -3  -2  22    1.20    1.00
  -3  -2  21   41.06    3.61
  -3  -2  21   40.56    3.82
  -3  -2  20    8.93    1.81
  -3  -2  20    8.98    1.86
  -3  -2  19   13.47    2.02
  -3  -2  19   15.22    2.23
  -3  -2  18    4.49    1.28
  -3  -2  18    4.60    1.31
  -3  -2  17   65.64    4.34
  -3  -2  17   62.11    4.19
  -3  -2  16   44.45    3.50
  -3  -2  16   42.16    3.36
  -3  -2  15   17.40    2.20
  -3  -2  15   15.00    2.05
  -3  -2  14   29.54    2.74
  -3  -2  14   30.88    2.72
   3   2 -14   31.92    3.00
  -3  -2  13   92.12    4.69
  -3  -2  13   90.23    4.41
   3   2 -13  100.73    5.12
  -3  -2  12   20.33    2.19
  -3  -2  12   16.44    1.88
  -3  -2  11  229.90    6.96
  -3  -2  11  230.39    6.54
  -3  -2  10  124.10    4.96
   3   2 -10  120.49    4.69
  -3  -2  10  116.02    4.52
   3  -2 -10  118.67    2.00
  -3  -2   9    5.22    1.10
   3   2  -9    5.38    1.00
   3  -2  -9    4.82    0.54
  -3  -2   8    1.71    0.65
   3   2  -8    2.45    0.75
   3   2  -8    2.09    0.66
   3  -2  -8    2.09    0.40
  -3  -2   7  349.76    7.59
   3   2  -7  364.69    8.01
   3   2  -7  370.89    7.13
   3  -2  -7  344.14    4.58
   3  -2  -6  432.28    4.04
   3   2  -6  432.48    8.42
   3   2  -6  439.97    7.40
   3  -2  -6  430.66    5.39
  -3  -2   5   25.54    1.93
   3   2  -5   28.95    2.15
   3   2  -5   30.81    1.86
   3  -2  -5   27.42    1.45
   3  -2  -5   32.26    1.34
  -3  -2   4  196.16    5.11
   3  -2  -4  199.21    3.71
  -3  -2   3  682.18    9.15
   3  -2  -3  669.40    7.67
   3  -2  -3  670.69    7.39
  -3  -2   2  334.26    6.18
   3  -2  -2  327.44    5.52
  -3   2   2  321.49    5.49
   3  -2  -2  326.03    5.54
   3   2  -1  100.13    3.43
  -3  -2   1  104.92    3.37
  -3   2   1   99.22    3.22
   3  -2  -1  105.52    3.36
  -3  -2   0  567.96    7.56
   3   2   0  561.99    7.81
  -3   2   0  555.17    8.00
   3  -2   0  569.96    8.17
   3   2   1    4.36    0.67
  -3  -2  -1    4.07    0.69
  -3   2  -1    3.56    0.70
   3  -2   1    6.14    1.09
   3   2   2   80.68    2.80
  -3  -2  -2   83.91    2.73
   3  -2   2   82.80    3.46
  -3   2  -2   83.33    3.39
   3   2   3  497.67    6.78
   3  -2   3  524.97    9.00
   3   2   4    6.18    0.77
   3  -2   4    6.16    1.17
  -3   2  -4    5.49    0.63
   3   2   5  142.68    3.50
   3  -2   5  149.96    5.19
  -3   2  -5  139.67    3.32
  -3  -2  -5  146.68    3.53
   3   2   6   73.68    2.49
   3  -2   6   79.96    3.93
  -3   2  -6   74.07    2.63
  -3  -2  -6   76.00    2.47
   3   2   7  108.72    3.03
   3  -2   7  116.07    4.90
   3  -2   7  116.05    3.36
  -3  -2  -7  114.68    2.96
   3  -2   8    5.34    1.22
   3  -2   8    4.56    0.82
  -3  -2  -8    4.67    0.66
   3  -2   9  335.38    8.89
   3  -2   9  342.79    6.57
  -3  -2  -9  359.69    4.82
   3  -2  10    8.07    1.19
   3  -2  10    7.69    1.15
  -3  -2 -10    9.72    0.80
  -3   2 -10   10.08    1.64
   3  -2  10    8.98    1.60
   3  -2  11   48.80    2.76
   3  -2  11   46.36    2.91
  -3  -2 -11   49.80    1.55
   3  -2  11   50.43    3.69
   3  -2  12   14.17    1.64
   3  -2  12   16.09    1.74
   3  -2  12   14.49    2.12
   3  -2  13  384.60    8.48
   3  -2  13  381.21    8.59
   3  -2  13  390.91   10.71
   3   2  13  392.30    7.02
   3  -2  14  605.33   11.12
   3  -2  14  619.77   11.21
   3  -2  14  632.41   13.89
   3   2  14  615.17    8.96
   3  -2  15    4.91    1.26
   3  -2  15    2.73    0.74
   3   2  15    4.41    0.84
   3  -2  15    2.95    1.05
   3  -2  16    3.10    0.89
   3  -2  16    2.98    1.06
   3  -2  16    3.07    1.14
   3   2  16    3.18    0.73
   3  -2  17    0.04    0.64
   3  -2  17   -0.49    0.81
   3   2  17    0.56    0.46
   3  -2  18   10.68    1.86
   3   2  18   10.92    1.24
   3  -2  18    8.56    1.86
   3  -2  19   14.72    2.15
   3  -2  19   15.54    2.48
   3  -2  20   23.78    3.06
   3  -2  20   28.18    2.95
   3  -2  21   22.39    2.77
   3  -2  21   17.71    2.66
   3  -2  22   40.70    4.08
   3  -2  22   40.85    3.80
   3  -2  23    2.91    1.18
   3  -2  23    2.40    1.06
   3  -2  24    4.01    1.44
   3  -2  25    4.46    1.48
  -3  -3  23    6.16    1.61
  -3  -3  22    1.58    1.00
  -3  -3  21    4.38    1.45
  -3  -3  20   17.74    2.65
  -3  -3  19    2.96    1.16
  -3  -3  18    4.88    1.42
  -3  -3  17   35.91    3.57
  -3  -3  16   25.59    2.96
  -3  -3  15    0.92    0.84
  -3  -3  14   68.68    4.66
  -3  -3  13    4.04    1.13
  -3  -3  12    4.52    1.22
   3  -3 -12    4.83    0.49
  -3  -3  11  133.48    5.98
   3  -3 -11  133.60    2.82
  -3  -3  10   97.85    4.99
   3  -3 -10   97.74    2.66
   3   3 -10  102.32    4.54
   3   3 -10  103.88    5.37
  -3  -3   9   87.34    4.60
   3  -3  -9   89.09    2.72
   3   3  -9   88.91    4.13
   3   3  -9   98.89    5.05
  -3  -3   8   32.84    2.78
   3  -3  -8   35.94    1.22
   3   3  -8   35.86    2.51
   3  -3  -8   33.83    1.79
   3   3  -8   37.45    3.04
   3  -3  -7  216.32    3.78
  -3  -3   7  208.37    6.68
   3  -3  -7  205.97    4.64
   3   3  -7  220.33    5.95
  -3  -3   6   10.63    1.59
   3  -3  -6   10.11    0.97
   3  -3  -6   10.20    1.09
   3   3  -6   11.67    1.36
  -3   3   6   10.36    0.97
   3  -3  -5  110.37    3.31
  -3  -3   5  101.92    4.45
  -3   3   5  107.56    3.30
  -3  -3   4  256.16    6.82
   3  -3  -4  263.96    5.42
  -3   3   4  271.33    5.59
  -3  -3   3    2.23    0.79
  -3   3   3    0.90    0.43
   3  -3  -3    0.99    0.53
  -3  -3   2  235.28    6.13
   3   3  -2  243.65    6.60
   3  -3  -2  235.58    5.67
  -3   3   2  240.57    5.82
   3   3  -1   30.48    2.32
  -3  -3   1   26.81    2.04
   3  -3  -1   31.34    2.20
  -3   3   1   29.40    2.14
  -3  -3   0   64.52    3.05
   3   3   0   68.83    3.37
  -3   3   0   64.48    3.29
   3  -3   0   65.34    3.28
   3   3   1   13.83    1.48
  -3  -3  -1   12.42    1.35
  -3   3  -1   15.66    1.72
   3  -3   1   14.47    1.63
   3   3   2    4.61    0.88
  -3  -3  -2    4.17    0.79
  -3   3  -2    3.55    0.86
   3  -3   2    5.32    1.16
   3   3   3  123.43    4.16
  -3  -3  -3  118.14    3.76
   3  -3   3  115.40    4.79
   3   3   4  438.07    7.68
  -3  -3  -4  437.76    6.98
   3  -3   4  449.46    9.73
   3   3   5  132.97    4.14
  -3   3  -5  132.15    3.70
   3  -3   5  140.02    5.63
   3   3   6   -0.08    0.29
  -3   3  -6    0.36    0.29
   3  -3   6   -0.21    0.73
   3   3   7  172.26    4.49
   3  -3   7  183.85    6.81
  -3   3  -7  183.09    4.75
   3   3   8   56.04    2.55
   3  -3   8   62.78    4.11
  -3   3  -8   54.14    3.82
  -3   3  -8   53.61    2.74
  -3  -3  -8   54.46    2.44
   3   3   9    8.65    0.99
   3  -3   9   10.67    1.88
  -3   3  -9   10.55    1.30
  -3  -3  -9   10.44    1.09
   3  -3  10    0.57    0.83
   3   3  10    1.70    0.49
  -3  -3 -10    2.11    0.61
   3  -3  11   54.83    4.13
   3   3  11   51.74    2.35
  -3  -3 -11   58.74    2.21
   3  -3  12  151.44    6.99
   3   3  12  147.01    3.97
  -3  -3 -12  162.99    3.22
   3   3  13  413.53    6.52
  -3  -3 -13  439.81    4.09
   3  -3  13  409.63   11.77
   3   3  14  116.36    3.42
   3   3  14  112.38    3.45
   3  -3  14  112.43    6.38
   3   3  15    4.50    0.65
   3   3  15    4.88    0.74
   3  -3  15    4.32    1.47
   3   3  16    1.61    0.45
   3  -3  16    2.49    1.18
   3  -3  17   51.53    4.62
   3  -3  18    3.09    1.02
   3  -3  18    4.44    1.48
   3  -3  19    0.45    0.65
   3  -3  19   -0.35    0.80
   3  -3  20   25.82    2.89
   3  -3  20   23.57    3.29
   3  -3  21   17.73    2.90
   3  -3  22    0.68    0.82
   3  -3  23   40.48    4.39
  -3  -4  24   15.14    2.73
  -3  -4  23   -1.73    1.06
  -3  -4  22   21.48    3.22
  -3  -4  21   16.67    2.78
  -3  -4  20    1.74    1.16
  -3  -4  19   46.02    4.51
  -3  -4  18    0.14    0.94
  -3  -4  17    2.67    1.17
  -3  -4  16   20.15    2.94
  -3  -4  15   14.57    2.44
  -3  -4  14    2.38    1.21
   3  -4 -14    4.43    0.44
  -3  -4  13   73.45    5.10
   3  -4 -13   78.26    2.36
  -3  -4  12   72.26    4.98
   3  -4 -12   75.88    2.57
  -3  -4  11   43.83    3.81
   3  -4 -11   39.28    2.06
  -3  -4  10  162.95    7.08
   3  -4 -10  153.68    4.26
   3  -4  -9    4.14    0.58
  -3  -4   9    3.87    1.43
   3  -4  -9    3.90    0.72
  -3  -4   8   54.46    3.96
   3  -4  -8   54.51    2.24
   3  -4  -8   55.51    2.81
  -3   4   8   55.66    2.39
  -3  -4   7   49.14    3.65
   3  -4  -7   51.14    2.39
  -3   4   7   47.46    2.41
  -3  -4   6    9.94    1.66
   3  -4  -6   13.09    1.35
  -3   4   6   11.79    1.33
   3  -4  -5  115.70    4.13
  -3  -4   5  112.73    5.23
  -3   4   5  118.95    4.34
   3   4  -5  120.77    5.76
  -3  -4   4  916.10   14.46
   3  -4  -4  911.99   12.08
  -3   4   4  927.87   12.61
  -3  -4   3   40.96    3.02
   3  -4  -3   43.81    2.80
   3   4  -3   43.42    3.32
  -3   4   3   44.64    2.89
  -3  -4   2    5.40    1.15
  -3   4   2    8.84    1.37
   3  -4  -2    8.08    1.32
   3   4  -2   10.38    1.59
   3  -4  -1  383.82    8.69
   3   4  -1  386.69    9.43
  -3  -4   1  383.78    8.67
  -3   4   1  391.90    9.19
   3   4   0   54.38    3.47
  -3  -4   0   52.20    3.15
  -3   4   0   55.69    3.56
   3  -4   0   47.86    3.25
  -3  -4  -1  231.18    6.42
   3   4   1  235.38    7.08
  -3   4  -1  237.00    7.56
   3  -4   1  217.98    6.93
   3   4   2   11.63    1.56
  -3  -4  -2    9.02    1.34
   3  -4   2    9.68    1.65
  -3   4  -2   10.37    1.67
  -3  -4  -3   37.36    2.48
   3   4   3   40.57    2.83
  -3   4  -3   37.22    3.15
   3  -4   3   38.10    3.15
  -3  -4  -4    2.47    0.77
  -3   4  -4    2.41    0.86
   3  -4   4    3.32    1.10
   3   4   4    3.13    0.85
  -3  -4  -5    1.78    0.71
   3  -4   5    0.35    0.81
   3   4   5    0.72    0.46
   3   4   6   30.93    2.37
  -3   4  -6   34.42    2.23
   3  -4   6   33.17    3.16
   3   4   7  254.18    6.59
  -3   4  -7  250.96    6.23
   3  -4   7  251.42    8.67
   3   4   8   18.99    1.80
  -3   4  -8   16.88    1.68
   3  -4   8   15.50    2.29
   3   4   9    2.94    0.71
   3  -4   9    4.53    1.48
  -3   4  -9    3.34    0.85
   3   4  10  141.61    4.70
   3  -4  10  144.17    7.07
  -3   4 -10  152.43    5.49
  -3  -4 -10  141.24    4.36
   3   4  11  102.67    3.90
   3  -4  11  114.35    6.48
  -3   4 -11  101.16    4.63
  -3  -4 -11  107.20    3.63
   3  -4  12  597.18   14.98
   3   4  12  608.18    9.18
  -3  -4 -12  636.29    8.25
   3  -4  13  108.68    6.58
   3   4  13  117.76    3.85
   3  -4  14   57.12    4.89
  -3  -4 -14   59.33    1.87
   3  -4  15    3.63    1.46
   3  -4  16   25.65    3.40
   3  -4  17   72.52    5.80
   3  -4  18    7.25    1.89
   3  -4  19   19.80    3.24
   3  -4  20   16.32    2.97
   3  -4  21    2.18    1.31
   3  -4  22    3.33    1.48
   3  -4  23   -0.70    0.76
  -3  -5  23   10.86    2.52
  -3  -5  22   22.89    3.56
  -3  -5  21    5.09    1.81
  -3  -5  20   26.64    3.76
  -3  -5  19    5.74    1.75
  -3  -5  18    1.34    1.02
  -3  -5  17   11.97    2.53
  -3  -5  16    0.66    0.77
  -3  -5  15    5.94    1.73
  -3  -5  14    2.42    1.13
  -3  -5  13    4.24    1.54
  -3  -5  12   52.97    4.60
   3  -5 -12   53.84    2.72
  -3  -5  11    2.51    1.08
   3  -5 -10    6.32    0.80
  -3  -5  10    4.17    1.47
   3  -5  -9    4.64    0.76
  -3  -5   9    6.19    1.66
  -3   5   9    6.38    0.95
  -3  -5   8   18.69    2.54
   3  -5  -8   18.11    1.60
  -3   5   8   17.75    1.70
  -3  -5   7   91.57    5.39
   3  -5  -7   94.36    3.89
  -3   5   7   84.94    3.93
   3  -5  -6   40.31    2.72
  -3  -5   6   36.63    3.44
  -3   5   6   40.74    2.88
  -3  -5   5   24.87    2.80
   3  -5  -5   26.40    2.35
  -3   5   5   26.48    2.42
  -3  -5   4   59.69    4.12
   3  -5  -4   60.62    3.59
  -3   5   4   66.12    3.91
  -3  -5   3   18.28    2.30
  -3   5   3   14.58    1.93
   3  -5  -3   14.62    1.86
  -3  -5   2   -0.22    0.72
  -3   5   2   -0.31    0.44
   3  -5  -2   -0.01    0.66
  -3  -5   1   -1.34    0.98
   3  -5  -1   -0.85    0.87
  -3   5   1   -0.99    0.82
  -3  -5   0    9.31    1.55
  -3   5   0   13.38    2.01
   3  -5   0   12.73    1.94
  -3  -5  -1    0.12    0.82
   3  -5   1    0.39    0.95
   3   5   1   -0.55    0.51
   3  -5   2  164.71    6.82
  -3  -5  -2  166.17    5.94
   3   5   2  167.36    6.64
   3   5   3   30.85    2.80
   3  -5   3   27.50    2.96
  -3  -5  -3   33.34    2.68
   3  -5   4   84.63    5.14
  -3  -5  -4   81.48    4.00
   3   5   4   81.24    4.52
   3   5   5  109.47    5.16
   3  -5   5  103.90    5.78
  -3  -5  -5  109.02    4.57
  -3  -5  -6   35.93    2.55
   3  -5   6   34.74    3.46
   3   5   6   35.45    2.88
   3   5   7  116.32    5.15
   3  -5   7  117.61    6.44
  -3   5  -7  121.16    4.80
   3   5   8    6.75    1.26
   3  -5   8    4.88    1.60
   3   5   9    0.93    0.55
   3  -5   9    0.69    0.77
   3   5  10  155.65    5.47
   3  -5  10  163.77    8.09
   3  -5  11   55.27    4.85
   3   5  11   54.04    3.12
  -3  -5 -11   52.39    3.05
   3  -5  12   -0.88    1.12
  -3  -5 -12    0.87    0.49
   3  -5  13    0.96    0.98
  -3  -5 -13    2.42    0.68
   3  -5  14   -0.18    0.98
   3  -5  15   -0.67    1.20
   3  -5  16   54.40    5.34
   3  -5  17    0.35    0.91
   3  -5  18    2.08    1.34
   3  -5  19    2.44    1.43
   3  -5  20    1.34    1.06
   3  -5  21    9.35    2.48
  -3  -6  20   14.97    3.05
  -3  -6  19   -0.77    0.99
  -3  -6  18   10.87    2.55
  -3  -6  17   44.03    4.94
  -3  -6  16   -0.07    0.73
  -3  -6  15    1.93    1.46
  -3  -6  14   89.39    6.64
  -3  -6  13    0.57    1.18
  -3  -6  12  106.94    6.99
  -3  -6  11    4.52    1.66
   3  -6 -10   15.28    1.48
  -3  -6  10   12.22    2.43
   3  -6  -9    0.77    0.42
  -3  -6   9    0.80    0.86
  -3  -6   8    4.09    1.33
   3  -6  -8    7.16    1.20
  -3   6   8    7.52    1.30
  -3  -6   7    1.73    0.93
   3  -6  -7    2.52    0.79
  -3   6   7    1.90    0.63
   3  -6  -6    0.30    0.51
  -3  -6   6   -0.59    1.23
  -3   6   6   -0.39    0.67
  -3  -6   5   -0.79    1.44
   3  -6  -5    1.32    0.51
  -3   6   5   -0.26    0.51
  -3  -6   4   17.43    2.43
   3  -6  -4   19.44    2.33
  -3  -6   3    5.92    1.56
   3  -6  -3    4.94    1.34
   3  -6  -2   43.56    3.64
  -3  -6   2   47.08    3.84
  -3  -6   1   -0.88    1.02
   3  -6  -1    3.43    1.22
   3  -6   0   27.22    3.04
  -3  -6   0   19.33    2.43
  -3  -6  -1   21.62    2.49
   3  -6   1   25.35    3.00
  -3  -6  -2  112.83    5.51
   3  -6   2  110.93    6.25
  -3  -6  -3   65.40    4.14
   3  -6   3   71.29    5.11
  -3  -6  -4   56.46    3.73
   3  -6   4   51.97    4.51
  -3  -6  -5  136.58    5.62
   3  -6   5  138.95    7.35
  -3  -6  -6   80.28    4.20
   3  -6   6   80.94    5.74
   3  -6   7  120.81    7.11
   3  -6   8   34.33    3.88
   3  -6   9   26.48    3.51
   3  -6  10  101.98    6.94
   3  -6  11    4.55    1.79
  -3  -6 -12    9.72    1.47
   3  -6  12   10.06    2.39
   3  -6  13   25.69    3.76
   3  -6  14    0.70    1.09
   3  -6  15    1.73    1.36
   3  -6  16   16.20    3.08
   3  -6  17    1.78    1.20
   3  -6  18   52.28    5.72
  -3  -7  16    3.13    1.52
  -3  -7  15    4.52    1.68
  -3  -7  14    2.71    1.28
  -3  -7  13   -2.49    1.34
  -3  -7  12    5.78    1.81
  -3  -7  11    0.33    1.09
  -3  -7  10    5.04    1.68
  -3  -7   9    0.45    1.06
   3  -7  -9    0.56    0.48
  -3  -7   8    0.92    1.08
   3  -7  -8    2.75    0.89
  -3  -7   7    7.81    1.95
   3  -7  -7    7.21    1.39
  -3  -7   6   14.00    2.51
   3  -7  -6   13.90    2.00
  -3  -7   5   25.83    3.30
   3  -7  -5   28.47    2.97
   3  -7  -4   17.90    2.42
  -3  -7   4   12.88    2.35
  -3  -7   3    3.73    1.44
   3  -7  -3    2.55    1.10
  -3  -7   2   22.93    2.94
   3  -7  -2   22.51    2.85
  -3  -7   1    7.45    1.77
   3  -7  -1    7.03    1.71
  -3  -7   0   26.78    3.10
   3  -7   0   29.86    3.43
  -3  -7  -1    1.02    0.97
   3  -7   1    0.35    0.74
  -3  -7  -2    5.16    1.42
   3  -7   2    4.56    1.53
  -3  -7  -3    0.50    0.64
   3  -7   3   -0.22    0.93
  -3  -7  -4    0.71    0.65
   3  -7   4    0.23    0.89
  -3  -7  -5    9.09    1.66
   3  -7   5    7.74    1.98
  -3  -7  -6   19.27    2.31
   3  -7   6   18.27    3.00
   3  -7   7   52.07    5.11
   3  -7   8   88.07    6.63
   3  -7   9    5.69    1.90
   3  -7  10    3.45    1.65
   3  -7  11   50.56    5.29
   3  -7  12   -0.65    0.94
   3  -7  13   -0.74    1.13
   3  -7  14    9.31    2.55
   3  -7  15    2.49    1.22
  -3  -8  11    2.68    1.33
  -3  -8  10   -2.01    1.37
  -3  -8   9    1.02    1.09
  -3  -8   8    1.74    1.13
  -3  -8   7   -0.37    0.80
  -3  -8   6   -0.57    1.04
   3  -8  -6   -0.49    0.95
   3  -8  -5    1.77    0.82
  -3  -8   5    0.32    0.81
  -3  -8   4    1.92    1.21
   3  -8  -4   -2.01    1.01
  -3  -8   3    6.76    1.89
   3  -8  -3    4.52    1.43
  -3  -8   2    0.20    0.77
   3  -8  -2    0.82    0.92
   3  -8  -1   45.27    4.44
  -3  -8   1   48.17    4.53
  -3  -8   0   22.02    3.04
   3  -8   0   19.52    3.05
  -3  -8  -1   12.69    2.29
   3  -8   1   14.29    2.71
  -3  -8  -2    8.99    1.87
   3  -8   2    6.91    2.10
   3  -8   3    1.08    1.08
  -3  -8  -3    0.71    0.95
   3  -8   4   26.20    3.78
  -3  -8  -4   21.49    2.77
  -3  -8  -5  126.80    6.52
   3  -8   5  124.70    8.14
   3  -8   6    2.53    1.30
  -3  -8  -6    0.97    0.77
   3  -8   7    2.54    1.60
   3  -8   8   42.84    5.06
   3  -8   9   15.77    3.22
   3  -8  10    2.68    1.50
   3  -8  11    0.82    1.22
  -3  -9   6   18.79    3.37
  -3  -9   5    0.17    0.87
  -3  -9   4    5.34    1.80
   3  -9  -4    6.30    1.61
   3  -9  -3    0.44    0.78
  -3  -9   3    2.85    1.37
  -3  -9   2    5.89    1.83
   3  -9  -2    5.17    1.51
   3  -9  -1    1.29    0.92
  -3  -9   1    3.30    1.29
  -3  -9   0    4.06    1.48
   3  -9   0    3.98    1.55
   3  -9   1    4.09    1.71
  -3  -9  -1    3.66    1.50
   3  -9   2    0.01    0.86
  -3  -9  -2    0.85    0.82
  -3  -9  -3    4.51    1.48
   3  -9   3    3.12    1.47
  -3  -9  -4    5.03    1.58
   3  -9   4    3.53    1.51
   3  -9   5    1.13    1.16
  -4   0  25    0.32    0.92
  -4   0  24   30.29    3.64
  -4   0  23    0.60    1.14
  -4   0  22   16.67    2.62
  -4   0  21   -0.20    0.91
  -4   0  20   14.48    1.52
  -4   0  20   12.82    2.21
  -4   0  19   -0.07    0.37
  -4   0  19    0.73    0.90
  -4   0  18    0.34    0.40
  -4   0  18    1.64    1.13
  -4   0  18    1.64    0.37
  -4   0  17   -0.11    0.46
   4   0 -17    0.43    0.33
  -4   0  17   -0.75    1.03
  -4   0  17   -0.21    0.30
  -4   0  16   16.66    1.54
   4   0 -16   16.44    1.66
  -4   0  16   18.47    2.30
  -4   0  16   18.82    1.22
  -4   0  15   -0.20    0.44
   4   0 -15    0.22    0.31
  -4   0  15    0.79    0.96
  -4   0  15    0.32    0.41
  -4   0  14  272.22    5.70
   4   0 -14  267.14    6.28
  -4   0  14  268.90    7.79
  -4   0  14  271.12    4.64
  -4   0  13   -0.07    0.39
   4   0 -13    0.50    0.41
  -4   0  13    1.27    0.98
  -4   0  13    0.07    0.36
   4   0 -12  326.94    6.46
  -4   0  12  333.84    6.00
  -4   0  12  342.62    5.24
   4   0 -11   -0.26    0.27
  -4   0  11   -0.48    0.42
  -4   0  11    0.22    0.35
  -4   0  10  339.76    5.53
  -4   0  10  331.54    5.13
   4   0  -9    0.32    0.27
  -4   0   9   -0.47    0.39
  -4   0   9    0.21    0.32
  -4   0   8  340.10    5.10
   4   0  -8  331.84    5.47
  -4   0   8  341.83    5.08
  -4   0   7   -0.08    0.24
   4   0  -7    0.20    0.24
  -4   0   7    0.13    0.41
  -4   0   6 1008.93    7.89
   4   0  -6  984.87    8.43
  -4   0   6 1001.44    8.37
   4   0  -5    0.56    0.37
   4   0  -5    1.20    0.47
  -4   0   5    0.49    0.49
  -4   0   5    0.51    0.46
   4   0  -4 1516.80    9.58
  -4   0   4 1513.10   10.57
   4   0  -4 1514.61   10.29
   4   0  -3    0.33    0.32
  -4   0   3    2.30    0.63
   4   0  -3    0.02    0.34
  -4   0   3    2.55    0.72
   4   0  -2   29.64    1.16
  -4   0   2   29.26    1.13
  -4   0   2   32.19    1.55
   4   0  -1   -0.27    0.19
  -4   0   1   -0.09    0.52
  -4   0   0    0.61    0.51
  -4   0  -1    0.24    0.55
   4   0   2    2.17    0.58
  -4   0  -2    2.22    0.57
  -4   0  -3    1.00    0.56
   4   0   3   -0.01    0.43
  -4   0  -4    1.12    0.45
   4   0   4    0.12    0.34
  -4   0  -5   -0.20    0.36
   4   0   5    0.63    0.45
  -4   0  -6  495.00    6.41
   4   0   6  479.53    6.44
  -4   0  -7   -0.03    0.32
   4   0   7   -0.01    0.36
   4   0   8  388.37    7.75
  -4   0  -8  385.77    6.01
   4   0   8  383.86    5.99
   4   0   9    0.15    0.47
   4   0   9    0.70    0.45
   4   0  10 1234.89   14.79
   4   0  10 1212.32   11.08
   4   0  11   -0.34    0.58
   4   0  11    0.01    0.39
   4   0  12   46.95    3.11
   4   0  12   47.09    2.27
   4   0  13    0.08    0.54
   4   0  13    0.09    0.45
   4   0  14   34.41    2.87
   4   0  14   34.86    2.06
   4   0  15    0.57    0.77
   4   0  15   -0.01    0.39
   4   0  16 1173.72   17.27
   4   0  16 1139.19   11.35
   4   0  17    0.25    0.66
   4   0  17   -0.20    0.25
   4   0  18   42.75    3.39
   4   0  19   -0.58    0.53
   4   0  20    4.42    1.42
   4   0  20    6.69    1.44
   4   0  21    0.49    0.92
   4   0  21   -1.25    0.70
   4   0  22    8.09    1.81
   4   0  23    0.06    0.69
   4   0  24   31.46    3.69
   4   0  25    0.32    0.79
  -4   1  25   -0.19    0.82
  -4  -1  25    0.80    0.91
  -4   1  24    1.73    1.32
  -4  -1  24    1.57    1.00
  -4   1  23   36.26    3.99
  -4  -1  23   30.73    3.54
  -4   1  22   24.75    3.26
  -4  -1  22   18.93    2.72
  -4  -1  21   -0.53    0.70
  -4   1  21    0.23    0.94
  -4  -1  21    0.14    0.73
  -4  -1  20   10.36    1.53
  -4  -1  20   12.73    2.12
  -4  -1  20   12.79    1.32
  -4  -1  19  114.41    5.06
  -4  -1  19  114.97    6.05
  -4  -1  19  114.54    4.06
  -4  -1  18    5.20    0.94
  -4  -1  18    7.74    1.37
  -4  -1  18    7.62    1.69
   4   1 -18    4.38    1.19
  -4  -1  17   92.92    4.42
  -4  -1  17   92.53    5.09
  -4  -1  16  122.02    4.97
  -4  -1  16  125.57    5.72
  -4  -1  15   90.11    4.15
  -4  -1  15   89.50    4.64
  -4  -1  14   13.03    1.59
  -4  -1  14   14.60    1.93
  -4  -1  13   96.24    4.08
  -4  -1  13   98.24    4.60
   4   1 -13   99.34    4.45
  -4  -1  12    0.81    0.54
  -4   1  12    0.67    0.21
  -4  -1  12   -0.02    0.55
   4   1 -12    1.30    0.60
   4  -1 -12    0.77    0.27
  -4  -1  11   93.46    3.78
  -4   1  11   94.80    1.95
   4   1 -11   94.29    4.01
   4  -1 -11   97.00    2.24
  -4  -1  10   51.07    2.68
  -4   1  10   51.46    1.51
   4   1 -10   50.73    2.84
   4  -1 -10   49.80    1.54
   4  -1  -9   50.28    1.49
  -4  -1   9   52.42    2.63
   4   1  -9   50.02    2.73
  -4   1   9   54.85    1.62
   4  -1  -8    5.20    0.48
  -4  -1   8    5.24    0.83
   4   1  -8    4.46    0.82
  -4   1   8    6.50    0.62
   4  -1  -8    4.41    0.53
  -4  -1   7    0.50    0.41
   4  -1  -7    0.66    0.19
   4   1  -7    1.34    0.47
   4   1  -7    1.16    0.49
   4  -1  -7    0.91    0.35
  -4   1   7    0.87    0.34
   4   1  -6    4.10    0.74
   4  -1  -6    5.86    0.49
  -4  -1   6    5.84    0.81
   4   1  -6    5.52    0.82
  -4   1   6    5.76    0.62
   4  -1  -6    4.59    0.62
   4   1  -5   17.98    1.42
  -4  -1   5   19.05    1.41
   4   1  -5   18.46    1.35
  -4   1   5   18.24    1.07
   4  -1  -5   18.26    1.15
  -4  -1   4   38.64    1.91
   4   1  -4   41.78    2.04
   4   1  -4   39.06    1.87
  -4   1   4   43.01    1.67
   4  -1  -4   40.46    1.71
  -4  -1   3  787.10    8.17
  -4   1   3  771.68    7.14
   4   1  -3  758.40    7.56
   4  -1  -3  747.01    7.25
  -4  -1   2  462.32    6.10
  -4   1   2  469.19    5.75
   4  -1  -2  444.76    5.66
  -4   1   1   41.59    1.79
  -4  -1   1   42.74    1.93
  -4   1   0   17.16    1.20
  -4  -1   0   15.60    1.15
  -4   1  -1  503.14    6.54
  -4  -1  -1  495.47    6.34
  -4   1  -2   62.43    2.39
   4  -1   2   61.95    2.34
   4   1   2   62.41    2.31
  -4  -1  -2   68.19    2.34
   4   1   3    5.21    0.67
   4  -1   3    2.12    0.69
   4  -1   3    4.42    0.38
   4  -1   3    3.81    0.65
  -4   1  -3    3.37    0.64
  -4  -1  -3    5.39    0.80
   4  -1   4  697.90    9.81
   4  -1   4  685.23    5.51
   4  -1   4  670.10    8.13
   4   1   4  679.04    7.40
  -4  -1  -4  682.86    7.28
   4  -1   5  105.54    3.99
   4  -1   5  105.48    2.56
   4  -1   5   99.98    3.25
   4   1   5  100.57    2.84
  -4  -1  -5  104.79    2.84
   4  -1   6    1.89    0.74
   4  -1   6    2.04    0.51
   4  -1   6    2.18    0.48
   4   1   6    2.26    0.46
  -4  -1  -6    3.44    0.64
   4  -1   7   58.06    3.21
   4  -1   7   60.09    2.37
   4  -1   7   57.84    2.57
  -4  -1  -7   62.10    2.21
   4   1   7   57.85    2.16
   4  -1   8   61.66    3.44
   4  -1   8   66.26    2.83
   4  -1   8   70.22    2.76
  -4  -1  -8   69.92    2.27
   4   1   8   65.98    2.32
   4  -1   9    5.56    1.15
  -4  -1  -9    8.40    0.83
   4  -1   9    7.77    1.07
   4  -1   9    7.65    1.01
   4   1   9    7.54    0.82
   4  -1  10    1.04    0.71
   4  -1  10    2.24    0.73
  -4  -1 -10    1.59    0.39
   4  -1  10    0.94    0.46
   4   1  10    1.53    0.42
   4  -1  11    1.80    0.86
   4   1  11    0.98    0.62
   4  -1  11    2.06    0.77
   4   1  11    1.55    0.42
   4  -1  11    1.18    0.51
   4   1  12  134.04    4.81
   4  -1  12  128.67    5.69
   4  -1  12  133.43    4.40
   4  -1  12  141.33    4.95
   4   1  12  132.72    3.27
   4  -1  13    3.72    1.16
   4   1  13    2.56    0.86
   4  -1  13    3.80    1.03
   4   1  13    2.75    0.47
   4  -1  13    3.77    0.83
   4  -1  14   10.79    1.84
   4   1  14    7.90    1.33
   4  -1  14    8.62    1.19
   4  -1  14    8.08    1.43
   4   1  14    8.10    0.77
   4  -1  15  358.65    8.94
   4  -1  15  337.91    7.38
   4   1  15  362.27    8.53
   4  -1  15  358.99   10.26
   4  -1  16  376.45    9.52
   4  -1  16  357.08    7.55
   4  -1  16  369.46   10.61
   4   1  16  363.86    8.68
   4  -1  17  202.07    7.22
   4  -1  17  205.47    5.82
   4   1  17  214.40    6.75
   4  -1  17  202.19    7.93
   4  -1  18    2.03    0.88
   4   1  18    2.30    0.86
   4  -1  18    1.78    0.89
   4  -1  19   10.73    1.86
   4   1  19   10.51    1.60
   4  -1  19    7.74    1.67
   4  -1  20   69.05    4.67
   4  -1  20   70.51    4.85
   4  -1  21    3.24    1.22
   4  -1  21    2.33    1.04
   4  -1  22    0.79    0.85
   4  -1  22    0.56    0.59
   4  -1  23   18.04    2.67
   4  -1  24   15.94    2.56
   4  -1  25    1.73    0.64
   4   1  25    1.28    0.95
  -4  -2  25    1.26    0.98
  -4  -2  24    1.28    0.85
  -4  -2  23    5.92    1.63
  -4  -2  22    2.53    0.84
  -4  -2  22    6.67    1.74
  -4  -2  21   29.88    3.06
  -4  -2  21   29.78    3.32
  -4  -2  20   -0.35    0.59
  -4  -2  20   -0.45    0.79
  -4  -2  19    0.70    0.56
  -4  -2  19   -0.20    0.88
  -4  -2  18   10.95    1.79
  -4  -2  18   11.39    1.94
  -4  -2  17   23.04    2.55
  -4  -2  17   25.07    2.74
  -4  -2  16    6.01    1.38
  -4  -2  16    7.61    1.47
  -4  -2  15   23.38    2.47
  -4  -2  15   22.34    2.48
  -4  -2  14    0.83    0.79
  -4  -2  14    1.66    0.86
   4   2 -14    2.40    0.86
  -4  -2  13   22.44    2.28
  -4  -2  13   19.81    2.15
   4   2 -13   22.32    2.42
  -4  -2  12    0.02    0.69
   4   2 -12    1.76    0.72
  -4  -2  12    0.92    0.63
  -4  -2  11   62.96    3.64
  -4  -2  11   63.29    3.49
   4  -2 -11   58.69    1.61
  -4  -2  10  376.61    8.55
   4   2 -10  390.43    8.59
  -4  -2  10  390.05    8.30
   4  -2 -10  369.22    4.53
  -4  -2   9 1057.82   13.85
   4  -2  -9 1022.81    8.17
  -4  -2   8  142.89    4.96
   4   2  -8  147.11    5.24
   4   2  -8  148.36    4.84
   4  -2  -8  146.56    3.21
   4   2  -7  275.23    7.05
  -4  -2   7  272.19    6.62
   4  -2  -7  268.65    4.46
   4   2  -7  279.32    6.34
   4  -2  -7  272.99    3.36
   4   2  -6   61.45    3.24
  -4  -2   6   63.84    3.10
   4   2  -6   65.00    2.91
   4  -2  -6   60.81    2.21
   4  -2  -6   63.38    1.93
  -4  -2   5   30.08    2.06
   4   2  -5   34.58    2.38
   4  -2  -5   33.19    1.66
   4   2  -5   35.34    2.07
   4  -2  -5   32.50    1.55
  -4  -2   4  115.50    3.92
   4  -2  -4  117.50    3.25
   4  -2  -4  114.59    3.09
  -4  -2   3  337.53    6.52
   4  -2  -3  338.50    5.69
   4  -2  -3  336.20    5.65
  -4  -2   2   98.64    3.46
   4  -2  -2   98.01    3.23
   4  -2  -2  100.06    3.28
  -4  -2   1  120.94    3.70
   4   2  -1  124.29    3.90
   4  -2  -1  121.91    3.67
   4  -2  -1  128.05    3.88
   4   2   0    1.36    0.51
  -4  -2   0    1.33    0.57
   4  -2   0    1.40    0.60
  -4  -2  -1  117.66    3.46
   4   2   1  113.99    3.58
   4  -2   1  114.75    4.01
   4   2   2   71.80    2.78
   4  -2   2   71.50    3.36
   4   2   3  596.97    7.81
   4  -2   3  602.12   10.00
   4  -2   3  618.74    8.95
   4   2   4  151.57    3.89
   4  -2   4  157.93    5.30
  -4   2  -4  140.27    2.89
   4  -2   4  153.02    4.60
  -4  -2  -4  151.58    3.93
   4   2   5   75.73    2.72
   4  -2   5   79.34    3.92
  -4   2  -5   76.74    2.37
   4  -2   5   85.56    3.50
  -4  -2  -5   79.81    2.80
   4   2   6   53.15    2.32
   4  -2   6   59.13    3.51
   4  -2   6   61.10    3.03
  -4  -2  -6   58.08    2.33
   4  -2   7   51.73    3.40
   4  -2   7   57.77    2.32
   4  -2   7   53.13    2.89
  -4  -2  -7   54.87    2.25
   4  -2   8  706.50   12.83
   4  -2   8  709.34    8.68
   4  -2   8  699.13   10.77
  -4  -2  -8  711.41    7.87
   4  -2   9  167.52    6.40
   4  -2   9  157.24    4.34
   4  -2   9  156.91    5.23
  -4  -2  -9  158.58    3.67
   4  -2  10    2.80    0.97
   4  -2  10    4.56    0.88
   4  -2  10    3.10    0.77
  -4  -2 -10    3.41    0.63
   4  -2  11  478.57    8.49
   4  -2  11  473.95    9.46
  -4  -2 -11  488.69    5.82
   4  -2  11  479.35   11.53
   4  -2  12   50.50    2.96
  -4  -2 -12   48.27    1.76
   4  -2  12   46.94    3.06
   4  -2  12   50.19    3.88
   4  -2  13  138.05    5.05
   4  -2  13  147.16    5.43
   4  -2  13  152.33    6.86
   4   2  13  143.55    4.72
   4  -2  14  340.45    8.33
   4  -2  14  338.74    8.20
   4  -2  14  351.49   10.71
   4   2  14  339.74    7.30
   4  -2  15  380.09    8.95
   4  -2  15  374.80    8.98
   4   2  15  389.18    7.83
   4  -2  15  387.31   11.40
   4  -2  16    3.36    1.02
   4  -2  16    2.19    0.79
   4   2  16    2.69    0.79
   4  -2  16    2.79    1.16
   4  -2  17   72.87    4.29
   4   2  17   68.02    3.34
   4  -2  17   69.42    5.03
   4  -2  18   89.49    4.89
   4   2  18   87.51    3.79
   4  -2  18   90.28    5.84
   4  -2  19   40.56    3.43
   4  -2  19   36.73    3.82
   4  -2  20   14.36    2.18
   4  -2  20   17.39    2.67
   4  -2  21    9.01    1.83
   4  -2  21   10.57    2.15
   4  -2  22    5.06    1.42
   4  -2  22    5.08    1.55
   4  -2  23   40.04    4.10
   4  -2  23   41.72    3.97
   4  -2  24    0.68    0.69
   4  -2  25    1.25    0.78
  -4  -3  23    5.70    1.54
  -4  -3  22    3.05    1.05
  -4  -3  21   76.92    5.40
  -4  -3  20    6.52    1.70
  -4  -3  19   14.50    2.33
  -4  -3  18   28.66    3.24
  -4  -3  17    3.38    1.28
  -4  -3  16   20.47    2.62
  -4  -3  15    1.19    0.77
  -4  -3  14   22.90    2.65
  -4  -3  13    0.77    0.76
   4  -3 -13    1.70    0.28
  -4  -3  12   31.26    2.97
   4  -3 -12   35.08    1.48
  -4  -3  11   40.60    3.25
   4  -3 -11   45.56    1.85
   4   3 -10    2.02    0.89
  -4  -3  10    0.59    0.57
  -4  -3   9   18.42    2.17
   4   3  -9   19.39    1.96
   4  -3  -9   18.55    1.33
   4   3  -9   17.46    2.16
  -4  -3   8    0.41    0.76
   4  -3  -8    0.01    0.18
   4  -3  -8    0.01    0.28
   4   3  -8   -0.30    0.39
   4   3  -8   -0.27    0.55
  -4  -3   7  169.11    5.97
   4   3  -7  185.34    6.60
   4  -3  -7  179.85    3.72
   4   3  -7  183.31    5.59
   4  -3  -7  183.97    4.49
  -4  -3   6   87.12    4.21
   4  -3  -6   88.64    3.26
   4  -3  -6   82.66    2.84
  -4  -3   5   29.96    2.44
   4  -3  -5   32.65    2.05
   4  -3  -5   32.37    1.90
  -4  -3   4   57.01    3.20
   4  -3  -4   62.52    2.89
   4  -3  -4   61.12    2.77
  -4  -3   3  191.75    5.70
   4  -3  -3  198.02    5.24
   4  -3  -3  201.78    5.28
  -4   3   3  190.05    5.10
  -4  -3   2   37.15    2.48
   4   3  -2   40.70    2.76
   4  -3  -2   36.13    2.35
  -4   3   2   43.17    2.54
   4   3  -1    0.57    0.47
  -4  -3   1    0.19    0.47
   4  -3  -1    0.70    0.59
  -4   3   1    0.25    0.33
  -4  -3   0  203.30    5.44
   4   3   0  200.15    5.88
   4  -3   0  202.27    5.93
  -4   3   0  205.13    5.98
   4   3   1   51.71    2.89
  -4  -3  -1   45.77    2.55
  -4   3  -1   50.20    3.07
   4  -3   1   50.86    3.14
   4   3   2  728.89   10.57
  -4  -3  -2  719.76    9.76
   4  -3   2  729.51   12.02
  -4  -3  -3  335.72    6.52
   4   3   3  335.99    7.02
   4  -3   3  356.06    8.68
   4   3   4  368.71    7.21
   4  -3   4  380.38    9.21
   4   3   5   55.55    2.77
  -4   3  -5   53.42    2.28
   4   3   6  140.29    4.31
   4  -3   6  145.65    6.09
  -4   3  -6  136.33    3.78
  -4  -3  -6  137.85    4.24
   4   3   7   47.61    2.50
   4  -3   7   47.45    3.61
  -4   3  -7   51.41    3.68
  -4   3  -7   46.83    2.37
  -4  -3  -7   46.23    2.40
   4   3   8   71.39    3.03
   4  -3   8   73.96    4.60
  -4   3  -8   70.57    3.07
  -4  -3  -8   75.16    2.98
   4  -3   9   18.49    2.43
   4   3   9   19.01    1.56
  -4  -3  -9   21.27    1.58
   4  -3  10  105.93    5.74
   4   3  10  101.92    3.58
  -4  -3 -10  108.49    3.43
   4  -3  11   40.61    3.64
   4   3  11   36.90    2.17
  -4  -3 -11   40.80    2.05
   4  -3  12   17.93    2.59
   4   3  12   15.53    1.44
  -4  -3 -12   16.64    1.23
   4   3  13   44.76    2.38
  -4  -3 -13   54.98    1.87
   4  -3  13   47.83    4.16
   4   3  14   58.10    2.68
  -4  -3 -14   61.40    1.59
   4  -3  14   58.77    4.68
   4  -3  15    6.49    1.75
   4   3  15    9.45    1.13
   4   3  15    9.63    1.09
   4   3  16   43.51    2.37
   4  -3  16   43.14    4.19
   4  -3  17  203.23    9.24
   4  -3  18   49.64    4.74
   4  -3  19   73.19    5.74
   4  -3  20   29.78    3.76
   4  -3  21   -1.68    1.07
   4  -3  22   45.93    4.82
   4  -3  23    4.17    1.64
  -4  -4  24   -2.95    1.29
  -4  -4  23    1.93    1.10
  -4  -4  22   27.42    3.56
  -4  -4  21    0.92    0.98
  -4  -4  20    2.43    1.26
  -4  -4  19    6.71    1.71
  -4  -4  18   -1.68    1.11
  -4  -4  17    6.23    1.69
  -4  -4  16   22.93    3.03
  -4  -4  15   23.15    2.99
  -4  -4  14    2.73    1.16
   4  -4 -14    3.93    0.53
  -4  -4  13  142.84    6.98
   4  -4 -13  142.03    3.48
  -4  -4  12    3.44    1.19
   4  -4 -12    4.76    0.75
  -4  -4  11   74.09    4.87
   4  -4 -11   77.06    2.93
   4  -4 -10    7.05    0.58
   4  -4 -10    6.63    0.95
  -4  -4   9   -0.50    0.81
   4  -4  -9   -0.19    0.34
   4  -4  -9   -0.58    0.57
  -4  -4   8    1.27    0.90
   4  -4  -8    1.29    0.41
   4  -4  -8    2.71    0.61
  -4  -4   7  241.65    7.93
   4  -4  -7  243.53    5.48
   4  -4  -7  246.32    6.23
  -4  -4   6    0.96    0.93
   4  -4  -6    0.34    0.43
  -4   4   6    0.40    0.42
   4  -4  -5  481.47    8.63
  -4  -4   5  449.31   10.29
  -4   4   5  456.52    8.57
   4  -4  -4   30.35    2.32
   4   4  -4   30.75    2.87
  -4  -4   4   33.20    2.79
  -4   4   4   34.74    2.47
   4   4  -3   69.77    4.26
  -4  -4   3   67.14    3.88
   4  -4  -3   70.86    3.63
  -4   4   3   68.31    3.60
   4   4  -2  181.96    6.69
  -4  -4   2  170.87    5.94
   4  -4  -2  164.29    5.67
  -4   4   2  185.09    6.12
  -4  -4   1    0.26    0.65
   4   4  -1    0.82    0.55
  -4   4   1   -0.02    0.41
   4  -4  -1   -0.71    0.73
   4   4   0   35.80    2.87
  -4  -4   0   29.94    2.45
   4  -4   0   31.35    2.66
  -4   4   0   34.03    2.85
   4   4   1  582.54   11.29
  -4  -4  -1  569.61   10.12
   4  -4   1  546.39   11.17
  -4  -4  -2  131.76    4.81
   4   4   2  140.24    5.49
   4  -4   2  124.21    5.52
  -4   4  -2  144.07    6.04
  -4  -4  -3   66.90    3.35
   4   4   3   70.28    3.81
   4  -4   3   64.37    4.10
  -4   4  -3   68.83    4.32
  -4  -4  -4   31.97    2.31
   4   4   4   31.52    2.55
   4  -4   4   28.76    2.83
   4   4   5  368.32    8.49
   4  -4   5  334.66    9.70
   4   4   6  269.92    7.16
  -4   4  -6  269.24    6.08
   4  -4   6  270.56    8.93
   4   4   7    4.81    0.98
   4  -4   7    5.27    1.56
  -4   4  -7    3.51    0.77
   4   4   8   72.90    3.61
   4  -4   8   67.10    4.69
  -4   4  -8   66.76    3.24
  -4  -4  -8   68.41    3.36
   4   4   9   51.04    2.97
   4  -4   9   43.66    3.91
  -4   4  -9   48.44    2.91
  -4  -4  -9   47.57    2.74
   4   4  10    3.96    0.85
   4  -4  10    3.62    1.37
  -4   4 -10    2.78    0.78
  -4  -4 -10    3.26    0.79
   4  -4  11   65.78    5.00
   4   4  11   66.11    3.31
  -4  -4 -11   71.46    3.10
   4  -4  12    0.27    1.07
   4   4  12    0.34    0.41
  -4  -4 -12    0.43    0.44
   4  -4  13   -0.12    0.83
   4   4  13    0.39    0.33
  -4  -4 -13    0.16    0.45
   4  -4  14   36.07    3.97
  -4  -4 -14   39.86    1.79
   4  -4  15    5.45    1.68
   4  -4  16   14.60    2.73
   4  -4  17   23.01    3.40
   4  -4  18    5.96    1.92
   4  -4  19   39.11    4.62
   4  -4  20   50.30    5.23
   4  -4  21    2.41    1.42
   4  -4  22    5.34    1.95
   4  -4  23    7.09    2.04
  -4  -5  23   15.82    2.99
  -4  -5  22   -0.70    0.99
  -4  -5  21   15.28    2.91
  -4  -5  20   16.56    2.98
  -4  -5  19    1.51    1.17
  -4  -5  18   -0.59    0.94
  -4  -5  17    0.34    0.78
  -4  -5  16    1.91    1.03
  -4  -5  15   40.12    4.15
  -4  -5  14    5.08    1.68
  -4  -5  13   67.48    5.22
  -4  -5  12   12.74    2.36
   4  -5 -12   12.25    1.32
  -4  -5  11    1.22    1.05
  -4  -5  10   34.13    3.53
   4  -5 -10   41.73    2.01
  -4  -5   9   16.79    2.42
   4  -5  -9   17.99    1.48
   4  -5  -8    1.36    0.49
  -4  -5   8    0.50    0.87
   4  -5  -8    1.53    0.66
  -4  -5   7   -1.22    1.08
   4  -5  -7   -0.30    0.47
   4  -5  -7   -0.16    0.45
  -4   5   7    0.61    0.43
   4  -5  -6   53.85    3.24
  -4   5   6   50.15    3.22
   4  -5  -5   29.09    2.47
  -4  -5   5   27.78    2.86
  -4   5   5   30.21    2.58
  -4  -5   4    1.21    0.74
   4  -5  -4    1.92    0.79
  -4   5   4    2.05    0.72
   4  -5  -3  104.01    4.95
  -4  -5   3  100.69    5.22
  -4   5   3  110.63    5.28
  -4  -5   2    1.77    0.80
  -4   5   2    2.18    0.74
   4  -5  -2    3.53    1.07
  -4  -5   1   38.77    3.12
   4  -5  -1   37.87    3.15
  -4   5   1   42.39    3.44
   4  -5   0   46.51    3.58
  -4  -5   0   42.08    3.21
  -4  -5  -1   36.32    2.95
   4  -5   1   32.78    3.11
  -4  -5  -2    2.77    0.94
   4  -5   2    3.08    1.13
   4   5   2    3.92    1.07
  -4  -5  -3   17.22    1.96
   4   5   3   18.24    2.22
   4  -5   3   14.32    2.16
  -4  -5  -4   52.40    3.28
   4   5   4   49.09    3.59
   4  -5   4   53.83    4.18
  -4  -5  -5    3.59    1.05
   4   5   5    2.23    0.83
   4  -5   5    3.53    1.47
   4   5   6  109.53    5.20
  -4   5  -6  118.03    4.55
   4  -5   6  114.68    6.39
   4   5   7  163.04    6.23
  -4   5  -7  147.70    5.19
   4  -5   7  155.18    7.54
   4   5   8   83.72    4.42
  -4   5  -8   88.02    4.11
   4  -5   8   86.19    5.79
   4   5   9   11.87    1.64
   4  -5   9   13.29    2.41
   4  -5  10    4.72    1.78
   4   5  10    5.24    1.04
  -4  -5 -10    3.42    0.92
   4   5  11    0.53    0.47
   4  -5  11    0.70    0.95
  -4  -5 -11   -0.58    0.54
   4  -5  12   56.40    5.03
  -4  -5 -12   57.80    3.13
   4  -5  13    1.25    1.14
  -4  -5 -13    1.91    0.67
   4  -5  14    0.80    0.97
   4  -5  15   42.79    4.68
   4  -5  16    0.80    0.88
   4  -5  17    9.40    2.52
   4  -5  18    4.17    1.72
   4  -5  19   22.10    3.72
   4  -5  20    0.94    1.05
   4  -5  21    3.79    1.45
  -4  -6  20   16.33    3.13
  -4  -6  19    1.13    0.95
  -4  -6  18   21.91    3.51
  -4  -6  17   -3.02    1.57
  -4  -6  16   -0.43    0.86
  -4  -6  15   10.56    2.42
  -4  -6  14   13.47    2.64
  -4  -6  13    8.92    2.24
  -4  -6  12   17.87    2.85
  -4  -6  11   -1.31    1.27
  -4  -6  10   24.18    3.24
   4  -6 -10   26.54    1.95
  -4  -6   9   -3.18    1.41
   4  -6  -9    0.26    0.47
  -4  -6   8   -3.32    1.39
   4  -6  -8   -0.04    0.61
  -4   6   7    4.38    1.06
   4  -6  -7    2.56    0.79
  -4  -6   7    2.57    1.25
  -4   6   6   -0.01    0.45
   4  -6  -6    0.44    0.52
  -4  -6   6   -1.02    1.30
  -4   6   5   87.13    4.91
   4  -6  -5   92.28    4.91
  -4  -6   5   82.95    5.38
   4  -6  -4    3.32    1.10
  -4  -6   4    3.99    1.36
   4  -6  -3  365.83   10.27
  -4  -6   3  349.52   10.59
   4  -6  -2    1.85    1.00
  -4  -6   2    3.62    1.34
   4  -6  -1  182.25    7.60
  -4  -6   1  179.03    7.31
  -4  -6   0  259.44    8.71
   4  -6   0  249.43    9.07
   4  -6   1    2.14    1.18
  -4  -6  -1    1.41    0.99
   4  -6   2    4.31    1.53
  -4  -6  -2    5.72    1.33
  -4  -6  -3  110.58    5.39
   4  -6   3  112.40    6.50
  -4  -6  -4   72.05    4.22
   4  -6   4   61.95    4.90
   4  -6   5    0.32    0.85
  -4  -6  -5    0.45    0.69
   4  -6   6   10.87    2.31
   4  -6   7   15.40    2.69
   4  -6   8    0.46    0.91
   4  -6   9   34.82    4.05
   4  -6  10    4.32    1.56
   4  -6  11   39.70    4.47
  -4  -6 -11   35.29    2.90
   4  -6  12    5.14    1.80
  -4  -6 -12    8.24    1.39
   4  -6  13    5.64    1.74
   4  -6  14    8.56    2.41
   4  -6  15    2.85    1.56
   4  -6  16    1.94    1.36
   4  -6  17    0.06    0.96
   4  -6  18   64.21    6.38
  -4  -7  16    1.81    1.29
  -4  -7  15    4.35    1.64
  -4  -7  14    0.21    0.97
  -4  -7  13   14.91    2.90
  -4  -7  12   15.82    2.95
  -4  -7  11   90.28    6.68
  -4  -7  10    1.85    1.28
   4  -7  -9    2.78    0.86
  -4  -7   9    2.28    1.29
   4  -7  -8   14.76    1.88
  -4  -7   8   15.75    2.73
  -4  -7   7   21.69    3.12
   4  -7  -7   18.07    2.18
   4  -7  -6   23.47    2.62
  -4  -7   6   26.19    3.35
   4  -7  -5   24.13    2.77
  -4  -7   5   22.35    3.11
   4  -7  -4    1.06    0.92
  -4  -7   4    0.08    0.91
  -4  -7   3    0.83    0.82
   4  -7  -3    1.21    0.84
  -4  -7   2    3.98    1.32
   4  -7  -2    5.44    1.52
  -4  -7   1    3.08    1.05
   4  -7  -1    3.40    1.37
  -4  -7   0    6.55    1.61
   4  -7   0    5.95    1.60
  -4  -7  -1   -0.47    0.87
   4  -7   1   -0.98    0.89
  -4  -7  -2    0.52    0.61
   4  -7   2    0.15    0.71
  -4  -7  -3   43.59    3.66
   4  -7   3   42.50    4.32
  -4  -7  -4    0.73    0.77
   4  -7   4   -0.18    1.10
  -4  -7  -5    1.15    0.84
   4  -7   5    0.67    0.89
   4  -7   6    5.42    1.84
   4  -7   7   -1.74    1.47
   4  -7   8    2.64    1.40
   4  -7   9   99.57    7.21
   4  -7  10   17.91    3.27
   4  -7  11    2.76    1.20
   4  -7  12   27.40    4.03
   4  -7  13    2.19    1.33
   4  -7  14    4.45    1.73
  -4  -8  11    1.22    1.23
  -4  -8  10   -0.88    1.20
  -4  -8   9   -0.91    1.49
  -4  -8   8   -0.32    0.93
  -4  -8   7    0.79    1.04
  -4  -8   6   -1.39    1.11
   4  -8  -6   -1.26    0.97
  -4  -8   5    2.99    1.38
   4  -8  -5    4.74    1.32
   4  -8  -4    6.99    1.72
  -4  -8   4    5.96    1.77
   4  -8  -3   -0.04    0.77
  -4  -8   3   -0.49    0.87
  -4  -8   2   11.57    2.29
   4  -8  -2   10.81    2.26
   4  -8  -1  107.97    6.95
  -4  -8   1  116.93    7.01
  -4  -8   0   11.16    2.18
   4  -8   0    9.37    2.26
   4  -8   1   39.48    4.43
  -4  -8  -1   42.06    4.09
   4  -8   2   20.41    3.28
  -4  -8  -2   18.66    2.75
  -4  -8  -3   76.55    5.32
   4  -8   3   74.86    6.24
   4  -8   4    1.89    1.32
  -4  -8  -4    2.08    1.02
  -4  -8  -5    1.27    0.86
   4  -8   5    0.39    0.88
   4  -8   6    2.55    1.40
   4  -8   7   65.93    6.13
   4  -8   8   -1.28    1.34
   4  -8   9   -1.01    1.14
   4  -8  10    6.58    2.10
  -4  -9   5    1.92    1.17
  -4  -9   4    5.99    2.05
   4  -9  -4    4.67    1.48
  -4  -9   3   -0.64    0.88
   4  -9  -3    1.94    1.11
  -4  -9   2   -1.61    1.13
   4  -9  -2   -1.02    0.82
  -4  -9   1    6.54    1.89
   4  -9  -1    6.92    1.91
   4  -9   0    0.67    0.93
  -4  -9   0    1.52    1.15
   4  -9   1    0.18    0.81
  -4  -9  -1   -0.05    0.79
  -4  -9  -2    1.57    0.92
   4  -9   2    1.27    0.85
   4  -9   3   -0.84    1.02
  -4  -9  -3    2.90    1.17
   4  -9   4    1.64    1.17
  -4  -9  -4    3.16    1.33
   4  -9   5   17.95    3.32
  -5   0  25    0.35    0.94
  -5   0  24    1.35    0.97
  -5   0  23    0.03    0.69
  -5   0  22   33.73    3.69
  -5   0  21   -1.11    1.18
  -5   0  20    2.60    0.68
  -5   0  20    0.16    0.91
  -5   0  19    0.10    0.35
  -5   0  19    0.65    0.96
  -5   0  19    0.21    0.26
  -5   0  18   20.44    1.71
   5   0 -18   18.45    1.88
  -5   0  18   18.34    2.49
  -5   0  18   19.84    1.23
  -5   0  17   -0.49    0.41
   5   0 -17   -1.28    0.57
  -5   0  17   -0.11    0.93
  -5   0  17   -0.14    0.31
  -5   0  16    1.37    0.54
   5   0 -16    1.42    0.57
  -5   0  16    2.86    1.29
  -5   0  16    1.64    0.50
  -5   0  15   -0.25    0.44
   5   0 -15   -0.21    0.37
  -5   0  15    1.10    0.99
  -5   0  15    0.80    0.50
  -5   0  14   20.91    1.58
   5   0 -14   17.97    1.66
  -5   0  14   18.80    2.24
  -5   0  14   18.56    1.39
  -5   0  13    0.17    0.33
   5   0 -13    0.17    0.33
  -5   0  13    0.23    0.87
  -5   0  13    1.29    0.57
   5   0 -12  282.43    6.12
  -5   0  12  289.62    5.56
  -5   0  12  295.32    5.23
   5   0 -11   -0.05    0.31
  -5   0  11    0.08    0.37
   5   0 -10 1804.77   14.24
  -5   0  10 1820.78   12.99
   5   0  -9   -0.02    0.28
  -5   0   9    0.41    0.35
  -5   0   8  289.70    4.81
   5   0  -8  283.42    5.34
  -5   0   8  291.86    5.09
   5   0  -7    0.25    0.25
  -5   0   7    0.02    0.51
  -5   0   7    0.59    0.50
   5   0  -6 1137.96    9.64
  -5   0   6 1151.58   11.08
  -5   0   6 1144.94    9.82
   5   0  -5   -0.41    0.40
   5   0  -5    0.16    0.21
   5   0  -4  177.84    3.64
  -5   0   4  175.11    3.66
  -5   0   4  177.00    3.89
   5   0  -4  172.88    3.88
   5   0  -3    0.37    0.35
  -5   0   3   -0.27    0.37
   5   0  -3    0.13    0.31
  -5   0   3    0.32    0.50
   5   0  -2   15.14    0.89
  -5   0   2   15.28    1.30
   5   0  -1   -0.14    0.24
  -5   0   1    0.49    0.69
  -5   0   0   34.08    1.82
   5   0   1    0.46    0.50
  -5   0  -1   -0.11    0.66
  -5   0  -2   67.74    2.46
   5   0   2   59.06    2.44
  -5   0  -3    0.67    0.53
   5   0   3    0.44    0.47
  -5   0  -4 4079.90   19.14
   5   0   4 4022.78   19.84
  -5   0  -5    0.40    0.40
   5   0   5    0.61    0.44
  -5   0  -6    1.41    0.47
   5   0   6    1.55    0.55
  -5   0  -7   -0.56    0.49
   5   0   7   -0.15    0.39
  -5   0  -8   67.04    2.72
   5   0   8   66.61    2.74
   5   0   9    0.40    0.61
  -5   0  -9   -0.29    0.48
   5   0   9    0.05    0.37
   5   0  10    2.13    0.78
   5   0  10    2.74    0.64
   5   0  11    0.40    0.53
   5   0  11    0.07    0.54
   5   0  12  659.20   12.04
   5   0  12  635.88    8.87
   5   0  13    0.05    0.64
   5   0  13    0.00    0.39
   5   0  14    4.59    1.21
   5   0  14    5.37    0.99
   5   0  15   -0.26    0.73
   5   0  15   -0.34    0.43
   5   0  16   80.92    4.73
   5   0  16   81.12    3.24
   5   0  17    0.77    0.85
   5   0  18   56.81    4.06
   5   0  19    0.04    0.43
   5   0  20    0.66    0.65
   5   0  21    1.07    0.83
   5   0  21   -0.61    0.60
   5   0  22   39.05    3.91
   5   0  23    0.11    0.69
   5   0  24   54.55    4.87
   5   0  25   -0.17    0.77
  -5   1  25    4.28    1.55
  -5  -1  25   -0.46    0.91
  -5   1  24   13.04    2.50
  -5  -1  24   11.30    2.24
  -5   1  23    9.17    2.11
  -5  -1  23    9.01    2.01
  -5   1  22  169.94    8.25
  -5  -1  22  161.85    7.85
  -5  -1  21    4.40    1.04
  -5   1  21    4.10    1.68
  -5  -1  21    5.69    1.66
  -5  -1  20    0.81    0.56
  -5   1  20    0.83    1.18
  -5  -1  20    0.63    0.79
  -5  -1  20    0.78    0.45
  -5  -1  19  147.31    5.62
  -5  -1  19  138.53    6.63
  -5  -1  19  149.28    4.70
  -5  -1  18   21.06    2.11
   5   1 -18   20.20    2.39
  -5  -1  18   23.29    2.65
  -5  -1  18   22.26    1.89
  -5  -1  17   58.41    3.44
   5   1 -17   58.44    3.84
  -5  -1  17   60.92    4.15
  -5  -1  17   60.52    3.08
  -5  -1  16   -0.69    0.71
  -5  -1  16    0.04    0.49
  -5  -1  16    0.81    0.78
  -5  -1  15   15.39    1.69
  -5   1  15   14.08    0.62
  -5  -1  15   16.51    2.11
  -5  -1  15   11.64    1.41
  -5  -1  14  143.58    5.04
   5  -1 -14  148.17    3.20
  -5  -1  14  142.86    5.75
  -5   1  14  148.16    2.48
  -5  -1  13   -0.10    0.57
   5   1 -13   -0.33    0.48
   5  -1 -13   -0.02    0.24
  -5  -1  13    0.55    0.75
  -5   1  13    0.05    0.25
  -5  -1  12    5.52    1.00
  -5   1  12    8.95    0.75
  -5  -1  12    6.68    1.30
   5  -1 -12    9.51    0.82
   5   1 -12    6.24    1.12
  -5  -1  11    5.64    0.93
  -5   1  11    6.00    0.65
   5   1 -11    4.83    0.96
   5  -1 -11    4.35    0.55
  -5  -1  10   57.67    2.84
   5   1 -10   61.97    3.17
   5  -1 -10   58.05    1.89
  -5   1  10   59.98    1.96
   5  -1  -9   25.21    1.24
  -5  -1   9   23.24    1.77
   5   1  -9   23.80    1.93
  -5   1   9   26.05    1.36
   5  -1  -9   21.01    1.29
  -5  -1   8  166.77    4.57
   5  -1  -8  165.10    3.01
   5   1  -8  163.14    4.89
  -5   1   8  171.20    3.48
   5   1  -8  173.93    5.06
   5  -1  -8  159.31    3.54
   5  -1  -7  217.25    3.45
   5   1  -7  229.86    5.62
  -5  -1   7  230.52    5.17
   5   1  -7  236.30    5.58
  -5   1   7  223.16    3.99
   5  -1  -7  219.22    4.18
   5   1  -6   18.22    1.53
  -5  -1   6   19.45    1.48
  -5   1   6   21.23    1.31
   5   1  -6   20.45    1.56
   5  -1  -6   18.98    1.27
  -5  -1   5   66.37    2.64
   5   1  -5   64.13    2.72
   5   1  -5   64.08    2.57
  -5   1   5   67.78    2.29
   5  -1  -5   65.36    2.38
  -5  -1   4    0.17    0.73
  -5  -1   4    2.48    0.66
   5   1  -4    1.64    0.48
   5   1  -4    1.46    0.45
  -5   1   4    1.86    0.60
   5  -1  -4    2.01    0.57
  -5  -1   3   37.90    1.94
  -5   1   3   36.59    1.76
   5   1  -3   38.55    1.82
  -5  -1   3   34.70    1.97
   5  -1  -3   34.64    1.80
  -5   1   2 1682.44   12.00
  -5  -1   2 1705.00   13.25
  -5   1   1   24.74    1.54
  -5  -1   1   23.63    1.59
  -5   1   0   -0.15    0.59
  -5  -1   0   -0.16    0.55
  -5   1  -1  113.21    3.34
   5   1   1  113.67    3.41
  -5  -1  -1  115.09    3.37
  -5   1  -2   22.02    1.52
   5  -1   2   22.94    1.55
   5   1   2   22.37    1.51
  -5  -1  -2   25.68    1.64
  -5   1  -3  932.04   10.08
   5  -1   3  909.75    4.67
   5   1   3  902.13    9.46
  -5  -1  -3  915.31    9.24
  -5   1  -4    1.84    0.55
   5  -1   4    2.61    0.38
  -5  -1  -4    2.19    0.66
   5  -1   4    2.39    0.60
   5   1   4    2.37    0.52
   5  -1   5  320.54    7.29
  -5   1  -5  310.20    6.09
   5  -1   5  293.91    4.16
   5  -1   5  298.36    5.84
  -5  -1  -5  311.03    5.41
   5   1   5  305.74    5.50
   5  -1   6    3.39    0.88
   5  -1   6    2.72    0.50
   5   1   6    3.76    0.66
  -5  -1  -6    4.06    0.76
   5  -1   6    3.61    0.73
   5  -1   7    0.77    0.61
  -5  -1  -7    2.54    0.61
   5   1   7    0.95    0.42
   5  -1   7    2.42    0.68
   5  -1   8    9.65    1.50
   5  -1   8    9.18    1.14
  -5  -1  -8    9.36    1.00
   5   1   8    8.59    0.96
   5  -1   9   -0.48    0.57
   5   1   9    0.03    0.30
  -5  -1  -9   -0.06    0.34
   5  -1   9    0.54    0.52
   5  -1  10   31.64    2.77
  -5  -1 -10   31.21    1.76
   5  -1  10   33.06    2.20
   5  -1  10   32.52    2.13
   5   1  10   32.02    1.81
   5  -1  11  114.01    5.33
   5  -1  11  114.50    4.18
   5  -1  11  109.83    4.09
  -5  -1 -11  114.33    3.36
   5   1  11  112.71    3.38
   5  -1  12   59.71    4.02
   5   1  12   60.02    3.46
   5  -1  12   63.78    3.15
   5  -1  12   59.16    3.22
   5   1  12   56.89    2.44
   5   1  13  116.98    4.88
   5  -1  13  117.71    5.74
   5  -1  13  116.75    4.67
   5  -1  13  115.03    4.33
   5   1  13  112.73    3.35
   5  -1  14    1.55    0.95
   5   1  14    2.14    0.83
   5  -1  14    0.93    0.70
   5   1  14    1.37    0.41
   5  -1  14    2.85    0.85
   5   1  15    6.11    0.76
   5   1  15    5.68    1.18
   5  -1  15    6.68    1.55
   5  -1  15    6.04    1.33
   5  -1  15    6.85    1.13
   5   1  16  169.89    6.23
   5  -1  16  166.13    7.32
   5  -1  16  159.72    6.18
   5  -1  16  163.07    5.39
   5  -1  17   61.49    4.00
   5  -1  17   57.19    4.40
   5   1  17   61.71    3.83
   5  -1  18  193.30    7.28
   5   1  18  211.53    7.06
   5  -1  18  212.39    8.45
   5  -1  19    6.07    1.40
   5   1  19    5.54    1.20
   5  -1  19    6.56    1.57
   5  -1  20    5.39    1.34
   5  -1  20    4.96    1.41
   5  -1  21   14.56    2.22
   5  -1  21   14.09    2.28
   5  -1  22    1.14    0.72
   5  -1  22    2.20    1.11
   5  -1  23    1.93    1.01
   5  -1  24   -0.36    0.77
   5   1  25   -0.75    0.78
   5  -1  25    0.77    0.74
  -5  -2  25    3.15    1.26
  -5  -2  24    0.58    0.87
  -5  -2  23    0.25    0.70
  -5  -2  22   10.23    1.80
  -5  -2  22    7.51    1.82
  -5  -2  21   10.93    1.87
  -5  -2  21   10.75    2.01
  -5  -2  20   -0.38    0.74
  -5  -2  20   -0.36    0.69
  -5  -2  19    0.35    0.63
  -5  -2  19    0.48    0.64
  -5  -2  18    2.29    0.92
  -5  -2  18    1.85    0.96
  -5  -2  17    0.21    0.64
  -5  -2  17    0.69    0.80
  -5  -2  16    2.87    0.97
  -5  -2  16    1.69    0.98
  -5  -2  15   13.91    1.86
  -5  -2  15   13.79    1.99
  -5  -2  14   35.09    2.89
  -5  -2  14   38.39    3.08
   5   2 -14   34.54    3.14
  -5  -2  13  138.63    5.53
  -5  -2  13  136.94    5.59
   5   2 -13  137.35    5.97
  -5  -2  12  406.37    9.26
   5   2 -12  415.60   10.10
  -5  -2  12  428.41    9.44
  -5  -2  11    8.01    1.33
  -5  -2  11    9.17    1.49
   5  -2 -11    7.52    0.76
  -5  -2  10   16.81    1.85
   5   2 -10   18.62    1.95
   5  -2 -10   19.77    1.26
   5   2  -9  153.24    5.26
   5  -2  -9  151.85    3.55
  -5  -2   8  565.89    9.84
   5  -2  -8  570.94    5.36
   5  -2  -8  564.07    7.07
   5   2  -7  485.50    9.51
  -5  -2   7  460.78    8.61
   5  -2  -7  469.97    5.47
   5  -2  -7  480.79    6.61
  -5  -2   6   19.34    1.78
   5   2  -6   19.81    1.90
   5   2  -6   22.12    1.76
   5  -2  -6   21.69    1.45
   5  -2  -6   20.66    1.28
  -5  -2   5   35.86    2.31
   5  -2  -5   35.16    1.86
   5  -2  -5   32.88    1.73
  -5  -2   4  104.92    3.83
   5  -2  -4  101.91    3.21
   5  -2  -4   97.63    3.13
  -5  -2   3  114.71    3.92
   5  -2  -3  113.11    3.52
   5  -2  -3  117.02    3.55
  -5  -2   2   37.31    2.20
   5  -2  -2   38.25    2.10
   5  -2  -2   38.02    2.16
   5   2  -1   27.63    1.92
  -5  -2   1   28.26    1.88
   5  -2  -1   30.92    1.91
   5  -2  -1   27.33    1.94
   5  -2   0   75.68    3.29
  -5  -2   0   76.53    3.00
   5   2   0   75.80    3.08
   5  -2   1    7.04    1.13
   5   2   1    9.28    1.10
   5  -2   2  741.94   11.09
   5   2   2  726.91    9.28
  -5  -2  -2  737.66    9.50
   5   2   3   14.34    1.31
   5  -2   3   14.02    1.66
  -5   2  -3   15.03    0.80
  -5  -2  -3   15.71    1.39
   5   2   4   17.63    1.43
   5  -2   4   18.17    1.91
   5  -2   4   17.44    1.62
  -5   2  -4   16.98    0.99
  -5  -2  -4   18.29    1.50
   5   2   5    1.49    0.51
   5  -2   5    1.48    0.84
   5  -2   5    0.66    0.39
  -5  -2  -5    1.16    0.62
   5  -2   6   38.10    2.94
   5  -2   6   38.50    2.51
  -5  -2  -6   39.01    2.10
   5  -2   7  838.09   13.90
   5  -2   7  847.22   11.97
  -5  -2  -7  839.07    9.46
   5  -2   8  122.38    5.52
   5  -2   8  120.71    4.61
   5  -2   8  127.16    3.57
  -5  -2  -8  128.05    3.67
   5  -2   9  467.52   11.09
   5  -2   9  468.80    7.33
  -5  -2  -9  484.16    6.96
   5  -2  10    3.23    1.21
   5  -2  10    3.34    0.83
   5  -2  10    2.07    0.66
  -5  -2 -10    1.67    0.56
   5  -2  11  151.95    4.70
   5  -2  11  145.81    5.34
  -5  -2 -11  153.32    3.78
   5  -2  11  149.05    6.60
  -5  -2 -12   -0.13    0.30
   5  -2  12    0.11    0.52
   5  -2  12    0.14    0.41
   5  -2  12    0.53    0.87
   5  -2  13   19.91    1.94
   5  -2  13   19.71    2.07
  -5  -2 -13   19.10    1.29
   5  -2  13   17.75    2.45
   5  -2  14   87.40    4.14
   5  -2  14   84.29    4.27
   5   2  14   76.62    3.72
   5  -2  14   88.19    5.50
   5  -2  15   14.87    1.82
   5  -2  15   16.33    1.89
   5  -2  15   11.22    2.08
   5   2  15   12.65    1.57
   5  -2  16   39.36    3.03
   5  -2  16   39.32    3.80
   5   2  16   36.02    2.64
   5  -2  17  173.54    6.52
   5  -2  17  167.72    7.96
   5   2  17  160.80    5.56
   5  -2  18   88.46    4.82
   5   2  18   86.38    4.10
   5  -2  18   84.76    5.81
   5  -2  19    8.38    1.60
   5  -2  19   10.59    2.13
   5  -2  20    1.40    0.76
   5  -2  20    1.00    0.85
   5  -2  21    2.46    1.06
   5  -2  21    4.63    1.50
   5  -2  22    9.22    1.87
   5  -2  22    8.89    2.03
   5  -2  23   26.06    3.35
   5  -2  23   24.48    3.02
   5  -2  24   -0.03    0.43
  -5  -3  23    0.33    0.69
  -5  -3  22   35.39    3.68
  -5  -3  21   10.37    2.03
  -5  -3  20   17.30    2.57
  -5  -3  19    6.18    1.58
  -5  -3  18   37.25    3.59
  -5  -3  17   67.88    4.74
  -5  -3  16   69.38    4.66
  -5  -3  15  133.05    6.39
  -5  -3  14    1.89    0.88
  -5  -3  13    2.18    0.87
   5  -3 -13    2.58    0.47
  -5  -3  12  194.69    7.18
   5  -3 -12  195.26    3.99
  -5  -3  11   10.11    1.73
   5  -3 -11   12.22    1.11
  -5  -3  10   96.39    4.83
   5  -3 -10   94.22    3.09
   5   3  -9   70.86    4.36
   5  -3  -9   64.04    1.75
  -5  -3   9   62.73    3.82
   5  -3  -9   63.55    2.60
   5  -3  -8   40.36    1.74
  -5  -3   8   37.17    2.92
   5   3  -8   38.54    3.10
   5  -3  -8   39.30    2.11
   5   3  -8   38.91    2.71
  -5  -3   7   -0.01    0.81
   5   3  -7    1.13    0.57
   5  -3  -7    0.53    0.32
   5   3  -7    0.74    0.57
   5  -3  -7   -0.06    0.38
  -5  -3   6   55.31    3.36
   5  -3  -6   56.95    2.71
   5  -3  -6   53.79    2.46
  -5  -3   5   32.42    2.53
   5  -3  -5   34.01    2.16
   5  -3  -5   31.93    2.03
  -5  -3   4  622.97   10.65
   5  -3  -4  648.73    9.65
   5  -3  -4  634.77    9.39
  -5  -3   3   44.88    2.83
   5  -3  -3   48.11    2.67
   5  -3  -3   42.34    2.58
  -5  -3   2  241.39    6.32
   5  -3  -2  234.48    6.18
   5   3  -1   69.13    3.59
  -5  -3   1   64.36    3.22
   5  -3  -1   72.61    3.39
   5  -3  -1   68.23    3.46
   5   3   0   47.41    2.90
  -5  -3   0   53.75    2.89
   5  -3   0   47.59    3.02
  -5  -3  -1   77.58    3.38
   5   3   1   78.81    3.62
  -5   3  -1   79.15    4.00
   5  -3   1   74.72    3.88
  -5  -3  -2  207.18    5.40
   5   3   2  203.44    5.73
  -5   3  -2  211.65    6.67
   5  -3   2  200.35    6.52
   5   3   3   18.16    1.68
   5  -3   3   16.21    2.00
  -5   3  -3   19.05    2.08
   5   3   4   23.88    1.92
  -5   3  -4   19.38    1.25
   5  -3   4   21.87    2.31
   5   3   5    1.68    0.57
  -5  -3  -5    0.15    0.67
   5  -3   5    1.28    0.80
   5  -3   5    1.39    0.57
  -5   3  -5    0.82    0.31
   5   3   6   15.05    1.52
   5  -3   6   14.74    2.09
  -5   3  -6   14.35    1.23
   5  -3   6   16.96    1.87
  -5  -3  -6   12.09    1.36
   5   3   7  193.54    5.26
   5  -3   7  190.59    7.30
   5  -3   7  199.50    6.45
  -5   3  -7  187.08    4.57
  -5  -3  -7  184.67    5.08
   5   3   8   31.69    2.15
   5  -3   8   33.88    3.21
   5  -3   8   36.85    2.83
  -5  -3  -8   32.64    2.09
   5  -3   9    6.49    1.52
   5   3   9    5.66    0.92
  -5  -3  -9    6.09    1.01
   5  -3  10  177.48    7.65
   5   3  10  172.29    4.95
  -5  -3 -10  178.72    4.73
   5  -3  11   85.80    5.49
   5   3  11   83.98    3.47
  -5  -3 -11   91.61    3.29
   5  -3  12   41.16    3.90
   5   3  12   40.27    2.43
  -5  -3 -12   47.86    2.24
   5  -3  13   -0.47    0.80
   5   3  13    0.13    0.23
  -5  -3 -13    0.50    0.35
   5   3  14  105.64    3.93
  -5  -3 -14  114.49    2.83
   5  -3  14  116.80    6.76
   5  -3  15  200.56    8.97
   5   3  16   -0.01    0.36
   5  -3  16   -0.50    0.70
   5  -3  17   39.02    4.14
   5  -3  18   30.68    3.80
   5  -3  19   57.55    5.19
   5  -3  20   14.63    2.73
   5  -3  21   19.08    3.09
   5  -3  22    1.61    1.08
   5  -3  23    4.99    1.64
  -5  -4  24    6.69    1.82
  -5  -4  23   -1.01    1.10
  -5  -4  22    6.63    1.74
  -5  -4  21   -0.01    0.73
  -5  -4  20    4.90    1.48
  -5  -4  19    1.91    0.87
  -5  -4  18    1.05    0.93
  -5  -4  17   25.96    3.21
  -5  -4  16    0.65    0.76
  -5  -4  15   24.47    3.01
  -5  -4  14  140.30    6.99
   5  -4 -14  147.26    3.48
  -5  -4  13   -1.69    1.00
   5  -4 -13    0.05    0.32
  -5  -4  12    0.59    0.82
   5  -4 -12    0.52    0.45
  -5  -4  11   -1.02    1.14
   5  -4 -11    0.73    0.53
   5  -4 -10   47.50    1.65
  -5  -4  10   39.82    3.44
   5  -4 -10   43.39    2.44
   5  -4  -9   60.89    2.37
  -5  -4   9   53.95    3.90
   5  -4  -9   57.82    2.89
   5  -4  -8  148.37    4.16
  -5  -4   8  137.83    6.10
   5  -4  -8  146.59    4.79
  -5  -4   7    3.20    1.02
   5  -4  -7    4.10    0.83
  -5  -4   6   -1.03    1.00
   5  -4  -6    0.14    0.40
  -5  -4   5  200.63    6.91
   5  -4  -5  197.75    5.75
  -5  -4   4   46.46    3.29
   5  -4  -4   44.81    2.84
   5   4  -3   48.86    3.56
  -5  -4   3   48.99    3.32
   5  -4  -3   44.27    2.97
  -5   4   3   52.03    3.21
   5   4  -2   12.91    1.81
  -5  -4   2   11.28    1.61
   5  -4  -2   15.92    1.81
  -5   4   2   13.81    1.72
   5  -4  -2   12.09    1.66
  -5  -4   1   62.52    3.58
   5   4  -1   64.64    3.98
   5  -4  -1   60.75    3.67
  -5   4   1   70.76    4.03
  -5  -4   0   82.63    4.01
   5   4   0   81.79    4.43
   5  -4   0   77.10    4.25
  -5   4   0   85.83    4.54
  -5  -4  -1   50.02    3.07
   5   4   1   48.25    3.37
   5  -4   1   45.49    3.35
  -5   4  -1   52.13    3.63
  -5  -4  -2   77.25    3.73
   5   4   2   78.15    4.18
  -5   4  -2   76.84    4.53
   5  -4   2   75.44    4.45
   5   4   3    4.00    1.02
  -5  -4  -3    5.10    1.18
   5  -4   3    5.86    1.50
  -5   4  -3    4.44    1.21
   5   4   4  485.44   10.04
   5  -4   4  468.92   11.50
   5   4   5   90.43    4.30
  -5   4  -5   83.91    3.19
   5  -4   5   78.04    4.87
   5   4   6    3.07    0.81
   5  -4   6    1.53    1.07
  -5   4  -6    1.92    0.58
   5   4   7   33.65    2.57
   5  -4   7   30.29    3.21
  -5   4  -7   31.64    2.08
  -5  -4  -7   34.83    2.52
   5   4   8   24.34    2.17
  -5   4  -8   24.66    1.94
  -5  -4  -8   21.08    1.93
   5   4   9    0.73    0.53
   5  -4   9    0.57    0.97
  -5   4  -9    0.88    0.52
  -5  -4  -9   -0.06    0.52
   5  -4  10  214.56    8.94
   5   4  10  207.04    6.14
  -5  -4 -10  211.32    5.78
   5  -4  11   62.77    4.99
   5   4  11   63.31    3.36
  -5  -4 -11   67.35    3.16
   5  -4  12   34.00    3.78
   5   4  12   31.93    2.36
  -5  -4 -12   34.97    2.20
   5  -4  13   34.57    3.87
   5   4  13   36.67    2.50
  -5  -4 -13   38.50    2.18
   5  -4  14    7.08    2.02
  -5  -4 -14    7.77    0.92
   5  -4  15   71.36    5.74
   5  -4  16   -0.31    0.80
   5  -4  17   42.33    4.64
   5  -4  18   -0.33    0.87
   5  -4  19    0.50    0.79
   5  -4  20   39.91    4.66
   5  -4  21   64.73    6.01
   5  -4  22   36.00    4.58
   5  -4  23    0.17    0.74
  -5  -5  23    0.41    0.79
  -5  -5  22   -0.06    0.64
  -5  -5  21   -2.52    1.37
  -5  -5  20   -3.09    1.48
  -5  -5  19   -4.35    1.68
  -5  -5  18    6.80    1.81
  -5  -5  17   -0.54    1.16
  -5  -5  16    0.31    0.70
  -5  -5  15   27.45    3.46
  -5  -5  14   14.55    2.54
  -5  -5  13   55.57    4.72
  -5  -5  12   -0.97    1.13
   5  -5 -11   14.68    1.01
  -5  -5  11   11.60    2.09
   5  -5 -10   83.91    2.95
  -5  -5  10   74.54    5.13
   5  -5  -9    0.13    0.37
  -5  -5   9   -0.25    0.77
   5  -5  -9   -0.02    0.35
  -5  -5   8  149.73    6.94
   5  -5  -8  154.25    5.61
  -5  -5   7   70.29    4.74
   5  -5  -7   81.16    3.85
   5  -5  -7   78.12    4.09
   5  -5  -6  230.18    6.74
  -5  -5   6  211.61    7.97
   5  -5  -6  228.62    7.13
   5  -5  -5   40.07    2.99
  -5  -5   5   42.29    3.51
  -5  -5   4   24.60    2.67
   5  -5  -4   31.24    2.71
  -5   5   4   30.79    2.73
   5  -5  -3   87.85    4.60
  -5  -5   3   80.48    4.66
  -5   5   3   93.55    4.91
  -5  -5   2   -0.33    0.83
   5  -5  -2    0.25    0.68
  -5   5   2   -0.02    0.44
  -5  -5   1    9.74    1.63
   5  -5  -1    9.07    1.64
  -5   5   1    9.79    1.71
  -5  -5   0   10.68    1.67
   5  -5   0   10.62    1.84
  -5  -5  -1   59.02    3.72
   5  -5   1   60.48    4.22
  -5  -5  -2    0.78    0.80
   5  -5   2   -0.01    0.73
  -5  -5  -3   50.48    3.36
   5  -5   3   51.57    4.08
   5   5   4  205.17    7.47
  -5  -5  -4  206.10    6.58
   5  -5   4  213.51    8.40
   5   5   5    8.72    1.55
   5  -5   5    8.64    1.92
   5   5   6   25.23    2.58
  -5   5  -6   24.79    2.05
   5  -5   6   24.99    3.12
   5   5   7   21.07    2.33
  -5   5  -7   20.42    1.89
   5  -5   7   19.09    2.73
   5   5   8   27.79    2.64
   5  -5   8   27.82    3.36
  -5   5  -8   27.22    2.26
   5   5   9   42.31    3.20
   5  -5   9   45.23    4.37
  -5   5  -9   43.91    2.93
  -5  -5  -9   39.25    2.89
   5  -5  10  109.52    6.85
   5   5  10  114.23    5.15
  -5  -5 -10  119.57    4.92
   5  -5  11    0.59    1.06
  -5  -5 -11    0.06    0.49
   5  -5  12   25.93    3.52
  -5  -5 -12   23.50    2.08
   5  -5  13   42.23    4.54
  -5  -5 -13   48.03    2.79
   5  -5  14    2.36    1.25
   5  -5  15   53.07    5.29
   5  -5  16   14.14    2.87
   5  -5  17    8.43    2.23
   5  -5  18   78.98    6.74
   5  -5  19    0.71    1.03
   5  -5  20   10.00    2.57
  -5  -6  20    0.04    0.82
  -5  -6  19   -0.91    1.28
  -5  -6  18   17.08    3.09
  -5  -6  17   -1.62    1.17
  -5  -6  16    1.62    1.21
  -5  -6  15    1.45    1.18
  -5  -6  14   -1.88    1.30
  -5  -6  13   -0.22    0.98
  -5  -6  12   -0.59    1.12
  -5  -6  11   11.71    2.31
   5  -6 -10    1.47    0.50
  -5  -6  10    1.36    0.98
  -5  -6   9    2.35    1.09
   5  -6  -9    3.83    0.86
   5  -6  -8   -0.52    0.50
  -5  -6   8   -1.37    1.01
   5  -6  -7    1.13    0.69
  -5  -6   7    0.42    0.87
   5  -6  -6  209.54    7.26
  -5  -6   6  190.37    8.20
   5  -6  -5    8.21    1.51
  -5  -6   5   10.74    2.07
   5  -6  -4   42.67    3.48
  -5  -6   4   43.62    3.84
   5  -6  -3    1.65    0.83
  -5  -6   3    0.37    0.93
   5  -6  -2    5.17    1.40
  -5  -6   2    4.68    1.36
  -5  -6   1  112.00    5.86
   5  -6  -1  117.70    6.20
  -5  -6   0  155.62    6.77
   5  -6   0  167.95    7.54
   5  -6   1    2.52    1.32
  -5  -6  -1    1.51    1.06
   5  -6   2  275.42    9.98
  -5  -6  -2  292.40    8.90
   5  -6   3   74.43    5.31
  -5  -6  -3   81.36    4.60
  -5  -6  -4   30.30    2.81
   5  -6   4   29.70    3.44
   5  -6   5   15.44    2.55
   5  -6   6   22.99    3.20
   5  -6   7   14.06    2.62
   5  -6   8    5.49    1.76
   5  -6   9   25.75    3.54
   5  -6  10   -0.39    1.16
  -5  -6 -10   -0.35    0.50
   5  -6  11   12.57    2.69
  -5  -6 -11   10.97    1.66
   5  -6  12   54.87    5.34
  -5  -6 -12   51.19    3.41
   5  -6  13   -1.85    1.24
   5  -6  14   61.18    5.89
   5  -6  15   14.63    2.99
   5  -6  16    6.53    2.04
   5  -6  17    1.35    1.19
  -5  -7  16   -0.95    1.46
  -5  -7  15    1.14    0.88
  -5  -7  14   11.38    2.43
  -5  -7  13    0.04    1.05
  -5  -7  12    4.71    1.63
  -5  -7  11   31.91    3.99
  -5  -7  10   11.27    2.41
  -5  -7   9   -0.98    1.24
  -5  -7   8   28.64    3.58
   5  -7  -8   30.42    2.74
   5  -7  -7   24.72    2.64
  -5  -7   7   26.40    3.42
  -5  -7   6    3.68    1.42
   5  -7  -6    3.92    1.19
   5  -7  -5   87.11    5.34
  -5  -7   5   76.99    5.58
  -5  -7   4    1.15    1.17
   5  -7  -4    1.99    1.05
   5  -7  -3    0.31    0.57
  -5  -7   3   -0.04    0.85
  -5  -7   2    0.15    0.79
   5  -7  -2   -0.13    0.72
  -5  -7   1   -0.31    0.61
   5  -7  -1   -0.90    0.89
  -5  -7   0    0.23    0.56
   5  -7   0    2.59    1.22
  -5  -7  -1    1.34    0.94
   5  -7   1   -0.08    0.72
  -5  -7  -2   12.17    2.06
   5  -7   2   13.15    2.47
  -5  -7  -3   18.52    2.45
   5  -7   3   18.07    2.91
  -5  -7  -4    7.32    1.56
   5  -7   4    6.33    1.88
   5  -7   5   48.23    4.84
   5  -7   6   55.63    5.28
   5  -7   7   79.76    6.35
   5  -7   8   -0.89    1.08
   5  -7   9    2.12    1.27
  -5  -7 -10    5.63    1.43
   5  -7  10    7.55    2.16
   5  -7  11   28.92    4.11
   5  -7  12   12.10    2.75
   5  -7  13   27.67    4.21
   5  -7  14    2.12    1.22
  -5  -8  11    1.34    1.08
  -5  -8  10   -0.89    1.02
  -5  -8   9   24.99    3.64
  -5  -8   8    1.00    1.04
  -5  -8   7    0.23    0.71
   5  -8  -6   16.93    2.49
  -5  -8   6   19.17    3.08
  -5  -8   5    8.02    2.04
   5  -8  -5    7.38    1.78
   5  -8  -4   73.60    5.40
  -5  -8   4   68.94    5.67
   5  -8  -3    1.63    0.98
  -5  -8   3    1.84    1.16
  -5  -8   2    1.05    1.08
   5  -8  -2    0.48    0.73
   5  -8  -1    1.63    1.26
  -5  -8   1   -0.15    0.76
  -5  -8   0   52.97    4.68
   5  -8   0   54.98    5.13
  -5  -8  -1  186.84    8.55
   5  -8   1  200.11    9.85
  -5  -8  -2    2.73    1.30
   5  -8   2   -0.10    0.76
  -5  -8  -3   12.86    2.24
   5  -8   3   11.52    2.60
  -5  -8  -4    1.92    1.10
   5  -8   4   -0.43    0.92
   5  -8   5   31.43    4.16
   5  -8   6    0.28    0.88
   5  -8   7   37.65    4.75
   5  -8   8    0.06    1.01
   5  -8   9    1.22    1.27
   5  -8  10    0.34    1.11
  -5  -9   5    4.30    1.61
  -5  -9   4   -1.43    1.16
  -5  -9   3   -2.68    1.36
   5  -9  -3    0.10    0.84
   5  -9  -2    0.42    0.64
  -5  -9   2    3.02    1.51
   5  -9  -1   -1.47    1.09
  -5  -9   1   -0.49    0.88
  -5  -9   0    3.22    1.43
   5  -9   0    3.69    1.55
   5  -9   1    2.57    1.34
  -5  -9  -1    0.21    0.52
   5  -9   2    2.20    1.23
  -5  -9  -2    1.62    0.99
  -5  -9  -3    3.99    1.33
   5  -9   3    4.03    1.76
  -5  -9  -4    5.64    1.65
   5  -9   4    4.98    2.04
  -6   0  25    1.06    1.00
  -6   0  24    3.43    1.43
  -6   0  23    1.86    1.20
  -6   0  22   23.73    3.10
  -6   0  21   -0.30    0.97
  -6   0  20   43.87    2.51
  -6   0  20   44.79    3.96
  -6   0  19    0.09    0.34
  -6   0  19   -0.32    0.66
  -6   0  19    0.16    0.30
  -6   0  18    1.76    0.62
   6   0 -18    1.88    0.68
  -6   0  18    1.73    0.51
  -6   0  17    0.36    0.48
   6   0 -17   -0.44    0.42
  -6   0  17    0.36    0.81
  -6   0  17    0.09    0.36
  -6   0  16   36.98    2.21
   6   0 -16   37.81    2.58
  -6   0  16   38.01    3.27
  -6   0  16   35.76    1.96
  -6   0  15    0.41    0.43
   6   0 -15   -0.12    0.45
  -6   0  15    0.73    0.91
  -6   0  15    0.03    0.47
  -6   0  14  190.67    4.74
   6   0 -14  182.37    5.30
  -6   0  14  180.81    6.53
  -6   0  14  179.99    4.42
  -6   0  13    1.13    0.55
   6   0 -13    0.00    0.33
  -6   0  13    1.13    0.61
   6   0 -12  484.24    8.14
  -6   0  12  481.67    7.18
  -6   0  12  503.36   10.05
  -6   0  12  492.04    7.34
   6   0 -11    0.46    0.44
  -6   0  11    0.43    0.47
  -6   0  11    1.77    0.67
   6   0 -10   14.79    1.37
  -6   0  10   17.95    1.47
   6   0  -9   -0.06    0.32
  -6   0   9    1.23    0.60
   6   0  -8   18.35    1.40
  -6   0   8   19.49    1.49
   6   0  -7    0.10    0.35
  -6   0   7    0.30    0.44
  -6   0   7    0.41    0.45
   6   0  -6   13.17    1.13
  -6   0   6   14.88    1.32
   6   0  -6   12.33    1.18
  -6   0   6   13.50    1.24
   6   0  -5    0.12    0.26
  -6   0   5    0.94    0.51
   6   0  -5   -0.54    0.41
  -6   0   5    0.23    0.54
   6   0  -4    1.00    0.41
  -6   0   4    0.62    0.35
  -6   0   4    0.97    0.68
   6   0  -4    0.60    0.35
  -6   0   3   -0.27    0.35
   6   0  -3    0.61    0.30
   6   0  -3    0.15    0.39
  -6   0   3   -0.21    0.65
   6   0  -2  463.56    5.10
  -6   0   2  484.50    7.08
   6   0  -1   -0.23    0.24
  -6   0   1    0.64    0.74
  -6   0   0    0.80    0.74
   6   0   1    0.12    0.34
  -6   0  -1   -0.23    0.61
  -6   0  -2  549.74    7.57
   6   0   2  506.93    7.63
  -6   0  -3    0.72    0.60
   6   0   3    0.21    0.38
  -6   0  -4  112.46    3.50
   6   0   4  103.13    3.52
  -6   0  -5    0.33    0.47
   6   0   5    0.43    0.45
  -6   0  -6  517.21    7.63
   6   0   6  534.84    8.10
  -6   0  -7   -0.43    0.51
   6   0   7    2.72    0.78
  -6   0  -8 3588.04   21.05
   6   0   8 3508.82   21.28
  -6   0  -9   -0.26    0.47
   6   0   9    2.83    0.80
   6   0  10  779.28   12.99
   6   0  10  777.02   10.27
   6   0  11   -0.49    0.77
   6   0  11    0.56    0.63
   6   0  12    0.40    0.60
   6   0  12    0.46    0.45
   6   0  13    0.60    0.67
   6   0  13   -0.10    0.50
   6   0  14    7.90    1.56
   6   0  14    7.90    1.20
   6   0  15    0.30    0.62
   6   0  15   -0.30    0.42
   6   0  16   10.93    1.85
   6   0  16    8.55    1.15
   6   0  17   -0.46    0.81
   6   0  18  166.32    7.19
   6   0  19   -0.11    0.77
   6   0  20   13.88    2.13
   6   0  21    0.96    0.87
   6   0  21    0.16    0.56
   6   0  22   10.88    2.14
   6   0  23   -0.89    0.87
   6   0  24   43.27    4.33
   6   0  25    0.56    0.74
  -6  -1  25    4.00    1.37
  -6   1  25    4.09    1.54
  -6   1  24    5.52    1.77
  -6  -1  24    3.31    1.33
  -6   1  23    0.92    0.94
  -6  -1  23   -0.57    0.78
  -6   1  22    7.17    1.87
  -6  -1  22    6.11    1.66
  -6  -1  21  119.00    5.17
  -6   1  21  113.09    6.60
  -6  -1  21  112.30    6.36
  -6  -1  20  210.45    6.76
  -6   1  20  198.77    8.45
  -6  -1  20  192.49    8.09
  -6  -1  20  195.19    5.46
  -6  -1  19   12.05    1.64
  -6  -1  19    9.39    1.88
  -6   1  19   11.29    2.13
  -6  -1  19    9.53    1.28
  -6  -1  18   -0.35    0.61
   6   1 -18   -1.86    0.91
  -6  -1  18    0.01    0.87
  -6  -1  18    0.57    0.55
  -6  -1  17    0.29    0.50
   6   1 -17   -0.73    0.62
  -6  -1  17    0.51    0.83
  -6  -1  17    0.89    0.58
  -6  -1  16   11.02    1.52
   6  -1 -16   11.66    0.98
  -6   1  16    9.39    0.66
  -6  -1  16    9.88    1.70
  -6  -1  16    8.13    1.22
  -6  -1  15   22.96    2.09
   6  -1 -15   25.76    1.47
  -6  -1  15   24.75    2.54
  -6   1  15   24.85    1.20
  -6  -1  15   22.75    1.96
  -6  -1  14   38.02    2.63
   6  -1 -14   41.56    1.87
  -6   1  14   39.05    1.61
  -6  -1  14   36.85    2.98
  -6  -1  14   37.50    2.48
  -6  -1  13   -0.96    0.88
  -6  -1  13   -0.43    0.60
   6  -1 -13   -0.23    0.27
  -6  -1  13   -0.25    0.74
  -6   1  13    0.17    0.31
  -6  -1  12    1.50    0.61
  -6  -1  12    0.13    0.76
   6   1 -12    1.42    0.61
   6  -1 -12    1.86    0.43
  -6  -1  12    2.17    0.87
  -6   1  12    2.07    0.49
   6   1 -11    2.74    0.81
   6  -1 -11    1.73    0.39
  -6  -1  11    1.10    0.55
  -6  -1  11    1.32    0.59
  -6   1  11    3.31    0.65
   6   1 -10  123.37    4.60
   6  -1 -10  126.04    3.12
  -6  -1  10  124.46    4.23
  -6   1  10  129.50    3.30
   6  -1 -10  121.89    3.43
  -6  -1  10  123.28    4.33
  -6  -1   9  134.94    4.28
   6  -1  -9  124.32    3.02
   6   1  -9  127.63    4.57
  -6   1   9  138.99    3.48
   6  -1  -9  127.08    3.53
  -6  -1   9  135.47    4.41
   6   1  -8  274.68    6.55
  -6  -1   8  268.91    5.87
   6  -1  -8  261.86    4.33
   6   1  -8  274.46    6.50
  -6   1   8  273.25    4.90
  -6  -1   8  280.32    6.27
   6  -1  -8  253.23    5.03
   6   1  -7   45.76    2.56
   6  -1  -7   47.36    1.84
  -6  -1   7   49.55    2.48
   6   1  -7   49.51    2.64
  -6   1   7   51.34    2.19
   6  -1  -7   46.99    2.19
  -6  -1   7   48.62    2.57
  -6  -1   6   29.87    1.91
   6   1  -6   29.84    2.01
   6   1  -6   31.80    2.00
  -6   1   6   30.14    1.76
   6  -1  -6   27.33    1.70
  -6  -1   6   29.72    1.97
  -6  -1   5  958.88   10.39
   6   1  -5  979.46   11.06
   6   1  -5  959.67   10.46
  -6   1   5  985.22    9.61
  -6  -1   5  991.57   11.19
   6  -1  -5  953.77   10.03
   6   1  -4    0.48    0.31
   6   1  -4    1.90    0.49
  -6   1   4    2.38    0.70
  -6  -1   4    0.37    0.61
   6  -1  -4    0.46    0.42
   6   1  -3 1975.52   15.12
   6   1  -3 1946.78   13.25
  -6   1   3 2009.35   14.03
   6  -1  -3 1977.80   14.48
  -6  -1   3 1993.85   15.58
  -6   1   2   25.82    1.69
   6  -1  -2   25.24    1.70
  -6  -1   2   25.01    1.78
  -6   1   1 1195.30   11.23
  -6   1   1 1201.54    5.96
  -6  -1   1 1209.70   11.83
  -6   1   0 1073.14   10.85
  -6  -1   0 1097.87   11.13
   6   1   0 1063.35   11.26
  -6   1  -1  104.15    3.43
  -6  -1  -1  104.36    3.47
   6   1   1  104.44    3.52
   6  -1   2   13.81    1.29
  -6   1  -2   12.63    1.25
   6   1   2   13.55    1.30
  -6  -1  -2   14.63    1.36
  -6   1  -3    1.03    0.46
   6  -1   3    2.19    0.62
  -6  -1  -3    1.49    0.64
   6   1   3    1.35    0.48
  -6   1  -4  238.65    5.57
   6  -1   4  242.63    3.02
   6  -1   4  235.95    5.46
  -6  -1  -4  242.88    5.28
   6   1   4  241.58    5.34
  -6   1  -5    8.05    1.12
   6  -1   5   10.05    1.20
   6   1   5    9.98    1.11
  -6  -1  -5    9.76    1.14
   6  -1   6  230.82    6.73
   6  -1   6  219.39    5.43
  -6   1  -6  215.18    5.55
   6   1   6  216.92    5.09
  -6  -1  -6  226.96    5.06
   6  -1   7  130.75    5.24
   6  -1   7  136.35    4.37
   6   1   7  134.72    4.03
  -6  -1  -7  128.05    3.82
   6  -1   8   15.23    1.93
   6  -1   8   14.13    1.48
  -6  -1  -8   13.37    1.28
   6   1   8   13.56    1.32
   6  -1   9   14.39    1.89
   6  -1   9   15.57    1.59
  -6  -1  -9   14.06    1.28
   6   1   9   12.94    1.30
   6  -1  10    0.39    0.57
  -6  -1 -10   -0.19    0.41
   6  -1  10    0.70    0.46
   6   1  10    0.16    0.35
   6  -1  11  268.58    8.42
   6  -1  11  275.10    6.72
  -6  -1 -11  262.97    5.63
   6   1  11  260.47    5.67
   6  -1  12   84.20    4.92
   6  -1  12   88.27    3.87
   6  -1  12   86.82    3.87
  -6  -1 -12   90.74    3.30
   6   1  12   82.34    3.21
   6  -1  13  314.41    9.67
   6   1  13  305.96    8.26
   6  -1  13  300.86    7.30
   6  -1  13  310.13    7.52
   6   1  13  298.77    6.02
   6  -1  14    8.92    1.75
   6   1  14    8.40    1.48
   6  -1  14    8.01    1.38
   6   1  14    7.26    0.95
   6  -1  14    6.28    1.14
   6   1  15    3.29    0.65
   6   1  15    1.91    0.74
   6  -1  15    1.52    0.93
   6  -1  15    2.80    0.91
   6  -1  15    2.16    0.76
   6   1  16   70.20    4.18
   6  -1  16   62.55    4.61
   6  -1  16   62.39    3.83
   6  -1  16   61.39    3.52
   6  -1  17   96.12    4.92
   6   1  17   96.30    4.96
   6  -1  17   88.22    5.59
   6  -1  18   17.20    2.25
   6  -1  18   16.49    2.49
   6   1  18   18.00    2.20
   6  -1  19  171.82    7.02
   6  -1  19  188.58    8.32
   6   1  19  192.94    7.11
   6  -1  20    1.41    0.90
   6  -1  20    0.49    0.59
   6  -1  21    1.22    0.93
   6  -1  21   -0.28    0.49
   6  -1  22    0.21    0.51
   6  -1  22    1.02    0.36
   6  -1  23    3.93    1.24
   6  -1  24    1.05    0.72
   6  -1  25   -0.38    0.63
  -6   2  24   23.53    3.40
  -6  -2  24   17.99    2.81
  -6  -2  23    1.07    1.08
  -6  -2  22   -1.35    0.75
  -6  -2  22    0.55    0.88
  -6  -2  21    3.88    1.12
  -6  -2  21    4.07    1.44
  -6  -2  20    0.45    0.56
  -6  -2  20    0.14    0.78
  -6  -2  19   76.83    4.65
  -6  -2  19   64.97    4.73
  -6  -2  19   80.62    4.32
  -6  -2  18   40.23    3.31
  -6  -2  18   33.89    3.35
  -6  -2  17   26.18    2.64
  -6  -2  17   26.47    2.89
  -6  -2  16   30.50    2.81
  -6  -2  16   27.16    2.84
  -6  -2  15   56.13    3.69
  -6  -2  15   54.29    3.81
  -6  -2  14   46.61    3.31
  -6  -2  14   51.90    3.62
   6   2 -14   51.21    3.79
  -6  -2  13   41.80    3.07
   6   2 -13   32.59    2.96
  -6  -2  13   38.01    3.05
  -6  -2  12   -0.59    0.91
   6   2 -12    0.31    0.49
  -6  -2  12   -0.57    0.79
   6  -2 -12   -0.14    0.36
   6   2 -11   17.22    2.08
  -6  -2  11   16.82    1.83
   6  -2 -11   17.87    1.30
  -6  -2  10  258.53    6.97
   6  -2 -10  263.38    3.16
   6  -2 -10  260.08    3.40
   6   2 -10  260.51    7.34
   6  -2 -10  252.60    4.98
   6  -2  -9  108.78    2.25
  -6  -2   9  105.37    4.39
   6  -2  -9  107.04    2.58
  -6   2   9  110.36    3.28
   6   2  -9  110.10    4.54
   6  -2  -9  103.99    3.31
  -6  -2   8  126.06    4.70
   6   2  -8  119.19    4.53
  -6   2   8  127.86    3.62
   6  -2  -8  125.91    3.65
  -6  -2   7  110.64    4.29
  -6   2   7  111.73    3.46
   6   2  -7  113.11    4.19
   6  -2  -7  106.27    3.41
  -6  -2   6   -0.29    0.57
   6   2  -6    0.26    0.37
  -6   2   6    0.15    0.37
   6  -2  -6    0.14    0.38
  -6  -2   5  148.65    4.76
  -6   2   5  140.53    4.05
   6   2  -5  149.99    4.46
   6  -2  -5  145.35    4.09
  -6  -2   4   41.94    2.49
   6  -2  -4   43.70    2.28
  -6   2   4   44.64    2.36
  -6  -2   3  368.23    7.14
  -6   2   3  361.46    6.72
   6  -2  -3  373.00    6.67
  -6  -2   2   96.14    3.59
   6  -2  -2   92.59    3.58
  -6   2   2   92.47    3.48
   6  -2  -2   97.23    3.48
   6  -2  -1  174.93    5.12
   6  -2  -1  178.43    4.78
  -6   2   1  170.59    4.81
   6  -2   0   78.80    3.53
   6   2   0   80.39    3.34
  -6  -2   0   75.20    3.32
   6  -2   1  150.62    5.04
   6   2   1  152.31    4.51
  -6  -2  -1  147.85    4.53
   6   2   2    6.64    0.97
   6  -2   2    7.43    1.24
  -6   2  -2    7.21    0.45
  -6  -2  -2    7.36    1.08
   6   2   3 1520.40   14.03
   6  -2   3 1542.99   17.13
  -6  -2  -3 1524.80   14.12
   6   2   4    4.73    0.89
   6  -2   4    3.52    0.94
   6  -2   4    4.17    0.93
  -6  -2  -4    5.09    0.97
   6  -2   5 1223.01   16.39
  -6  -2  -5 1205.49   12.22
   6  -2   6  310.27    8.49
  -6  -2  -6  295.72    6.12
   6  -2   7   -0.19    0.97
   6  -2   7    1.03    0.60
  -6  -2  -7    0.81    0.58
   6  -2   8   25.93    2.65
   6  -2   8   23.89    2.11
   6  -2   8   25.63    1.56
  -6  -2  -8   26.83    1.87
   6  -2   9   23.43    2.62
   6  -2   9   26.68    1.74
   6  -2   9   26.67    2.29
  -6  -2  -9   24.86    1.79
   6  -2  10  199.69    7.65
   6  -2  10  203.32    5.05
   6  -2  10  200.11    6.27
  -6  -2 -10  202.35    4.87
   6  -2  11    1.49    1.07
   6  -2  11   -0.26    0.49
   6  -2  11    0.05    0.54
  -6  -2 -11    0.76    0.52
   6  -2  12   79.00    4.09
  -6  -2 -12   78.00    2.88
   6  -2  12   83.16    3.62
   6  -2  12   78.10    5.08
   6  -2  13   50.77    3.32
   6  -2  13   49.24    2.94
  -6  -2 -13   51.42    2.30
   6  -2  13   44.78    3.96
  -6  -2 -14    2.52    0.55
   6  -2  14    1.70    0.73
   6  -2  14    0.57    0.72
   6  -2  15    0.69    0.56
   6  -2  15    0.16    0.89
   6   2  15    0.01    0.61
   6  -2  16   35.66    3.74
   6   2  16   40.01    2.91
   6  -2  17   25.97    2.52
   6   2  17   21.13    2.16
   6  -2  17   22.32    3.02
   6  -2  18    5.79    1.32
   6  -2  18    6.90    1.81
   6   2  18    6.83    1.29
   6  -2  19   17.42    2.24
   6  -2  19   12.85    2.45
   6  -2  20    1.68    0.85
   6  -2  20    1.73    1.00
   6  -2  21    0.46    0.67
   6  -2  21   -0.45    0.66
   6  -2  22    1.43    0.83
   6  -2  22    0.40    0.75
   6  -2  23   30.00    3.67
   6  -2  23   34.51    3.53
  -6  -3  23    1.26    0.82
  -6  -3  22   49.02    4.27
  -6  -3  21   10.78    1.91
  -6  -3  20    9.15    1.88
  -6  -3  19   17.76    2.50
  -6  -3  18  216.74    8.43
  -6  -3  17    2.38    1.05
  -6  -3  16   19.43    2.46
  -6  -3  15    5.81    1.49
  -6  -3  14   -1.00    1.12
   6  -3 -14    0.78    0.24
  -6  -3  13   -0.89    1.01
   6  -3 -13    0.35    0.36
  -6  -3  12    0.21    0.88
   6  -3 -12    1.61    0.54
  -6  -3  11    1.30    0.71
   6  -3 -11    1.61    0.53
   6  -3 -10   42.85    1.36
  -6  -3  10   39.91    3.09
   6  -3 -10   44.31    2.31
   6  -3  -9    0.01    0.22
  -6  -3   9   -0.80    0.96
   6  -3  -9    0.11    0.44
  -6  -3   8   53.24    3.45
   6   3  -8   62.16    4.02
   6  -3  -8   57.86    2.72
   6   3  -8   55.62    3.34
   6  -3  -8   60.15    2.41
  -6  -3   7  685.29   12.03
   6  -3  -7  713.55    9.02
   6   3  -7  706.22   11.38
   6  -3  -7  706.12    9.64
   6  -3  -6    4.48    0.88
  -6  -3   6    3.64    1.07
   6  -3  -6    3.52    0.77
  -6  -3   5  177.54    5.88
   6  -3  -5  187.87    5.23
   6  -3  -5  176.95    5.03
  -6  -3   4   62.13    3.41
   6  -3  -4   69.22    3.26
   6  -3  -4   63.47    3.13
  -6  -3   3  135.47    4.91
   6  -3  -3  122.58    4.49
  -6  -3   2  196.78    5.81
   6  -3  -2  198.98    5.91
   6   3  -1    7.23    1.21
  -6  -3   1    7.32    1.24
   6  -3  -1    7.59    1.28
  -6  -3   0    3.55    0.91
   6   3   0    2.65    0.75
   6  -3   0    3.76    0.99
   6   3   1   92.25    4.06
   6  -3   1   90.74    4.40
   6   3   2  340.58    7.64
   6  -3   2  342.45    8.79
  -6  -3  -3   -0.32    0.74
   6   3   3    0.73    0.44
   6  -3   3    0.99    0.94
   6   3   4    1.03    0.44
  -6  -3  -4   -0.06    0.69
   6  -3   4    0.03    0.82
  -6   3  -4    0.64    0.29
   6   3   5  130.33    4.59
   6  -3   5  135.07    5.98
  -6   3  -5  121.44    3.12
  -6  -3  -5  127.24    4.49
   6   3   6   19.68    1.79
   6  -3   6   21.49    2.60
  -6   3  -6   19.82    1.38
   6  -3   6   24.31    2.28
  -6  -3  -6   17.66    1.70
   6  -3   7   84.47    5.00
   6   3   7   79.68    3.57
  -6  -3  -7   82.44    3.55
   6  -3   8   18.94    2.52
   6   3   8   16.27    1.61
  -6  -3  -8   17.92    1.70
   6  -3   9   20.58    2.68
   6   3   9   20.41    1.83
  -6  -3  -9   19.96    1.75
   6  -3  10  136.94    6.88
   6   3  10  140.35    4.75
  -6  -3 -10  150.82    4.64
   6  -3  11   28.69    3.31
   6   3  11   31.25    2.27
  -6  -3 -11   33.23    2.14
   6  -3  12   27.03    3.23
   6   3  12   25.93    2.08
  -6  -3 -12   31.03    1.98
   6   3  13   28.30    2.18
  -6  -3 -13   32.64    1.88
   6  -3  13   30.50    3.51
   6   3  14    1.15    0.54
  -6  -3 -14    0.70    0.38
   6  -3  14    1.63    1.18
  -6  -3 -15   25.23    1.40
   6  -3  15   25.20    3.31
   6  -3  16    4.35    1.56
   6   3  16    4.35    0.98
   6  -3  17    7.72    2.03
   6  -3  18   15.31    2.76
   6  -3  19   40.23    4.45
   6  -3  20    7.90    2.02
   6  -3  21   75.80    6.23
   6  -3  22    2.20    1.28
   6  -3  23    2.76    1.23
  -6  -4  24    0.52    0.77
  -6  -4  23   12.00    2.41
  -6  -4  22   -0.19    0.83
  -6  -4  21   14.69    2.57
  -6  -4  20    0.44    0.74
  -6  -4  19    1.90    1.08
  -6  -4  18    1.54    0.89
  -6  -4  17   -2.15    1.21
  -6  -4  16   -1.02    1.06
  -6  -4  15    6.88    1.64
  -6  -4  14   25.18    3.01
   6  -4 -14   26.61    1.67
  -6  -4  13    4.86    1.37
   6  -4 -13    5.36    0.87
  -6  -4  12    0.99    0.75
   6  -4 -12    0.01    0.38
   6  -4 -11   24.73    0.91
  -6  -4  11   22.59    2.65
   6  -4 -11   25.50    1.92
   6  -4 -10   39.71    1.77
  -6  -4  10   33.82    3.16
   6  -4 -10   33.35    2.22
  -6  -4   9    0.59    0.88
   6  -4  -9    2.21    0.54
   6  -4  -8  178.23    4.83
  -6  -4   8  173.82    6.82
  -6  -4   7   26.42    2.68
   6  -4  -7   26.31    2.03
  -6  -4   6  286.92    8.40
   6  -4  -6  272.62    6.70
  -6  -4   5   88.22    4.66
   6  -4  -5   84.20    3.91
  -6  -4   4   73.95    4.16
   6  -4  -4   78.77    3.96
   6  -4  -4   78.88    3.93
  -6  -4   3   30.79    2.68
   6  -4  -3   33.96    2.66
   6  -4  -3   33.64    2.68
   6   4  -2    2.13    0.81
  -6  -4   2    2.55    0.97
   6  -4  -2    2.40    0.76
   6  -4  -2    1.12    0.83
   6   4  -1    1.05    0.59
  -6  -4   1    1.41    0.80
   6  -4  -1    0.77    0.59
   6  -4  -1    1.32    0.78
   6   4   0    7.87    1.44
  -6  -4   0    9.48    1.55
   6  -4   0    8.81    1.43
   6  -4   0    7.68    1.52
   6   4   1  505.35   10.97
  -6  -4  -1  482.96    9.67
   6  -4   1  487.65   11.23
  -6  -4  -2    5.82    1.22
   6   4   2    5.49    1.18
   6  -4   2    7.11    1.55
   6   4   3  203.15    6.75
   6  -4   3  201.61    7.60
   6   4   4   45.45    3.14
   6  -4   4   46.56    3.79
   6   4   5   67.40    3.80
   6  -4   5   70.64    4.75
  -6   4  -5   67.55    2.75
   6   4   6   58.68    3.50
   6  -4   6   59.89    4.48
  -6   4  -6   55.03    2.55
  -6  -4  -6   55.11    3.34
   6   4   7   28.17    2.42
   6  -4   7   26.98    3.10
  -6   4  -7   27.96    1.94
  -6  -4  -7   28.88    2.39
   6   4   8   59.83    3.49
   6  -4   8   58.05    4.60
  -6   4  -8   65.18    3.06
  -6  -4  -8   60.20    3.35
   6  -4   9   28.91    3.35
   6   4   9   26.01    2.33
  -6  -4  -9   30.76    2.37
   6  -4  10   51.23    4.55
   6   4  10   46.40    3.04
  -6  -4 -10   54.56    3.06
   6  -4  11   24.26    3.29
   6   4  11   20.47    2.02
  -6  -4 -11   23.08    2.00
   6  -4  12   75.24    5.68
   6   4  12   70.72    3.68
  -6  -4 -12   78.85    3.50
   6  -4  13   32.50    3.87
  -6  -4 -13   36.56    2.26
   6  -4  14   14.35    2.65
  -6  -4 -14   15.59    1.41
   6  -4  15  104.40    7.02
   6  -4  16   23.46    3.45
   6  -4  17    2.25    1.18
   6  -4  18   58.65    5.60
   6  -4  19   17.93    3.22
   6  -4  20   -1.70    1.47
   6  -4  21    5.35    1.73
   6  -4  22    0.60    0.92
  -6  -5  23   20.15    3.38
  -6  -5  22   -0.28    0.75
  -6  -5  21   15.47    2.96
  -6  -5  20    0.64    0.82
  -6  -5  19   -1.78    1.39
  -6  -5  18    0.31    0.89
  -6  -5  17   -0.26    1.04
  -6  -5  16  217.53    9.68
  -6  -5  15    0.36    0.94
  -6  -5  14   39.94    4.03
  -6  -5  13    4.32    1.53
  -6  -5  12   18.18    2.66
   6  -5 -11   52.09    2.05
  -6  -5  11   45.66    4.07
   6  -5 -10   41.62    2.25
  -6  -5  10   33.90    3.46
   6  -5 -10   40.39    2.74
   6  -5  -9   18.27    1.68
  -6  -5   9   18.76    2.56
   6  -5  -9   17.14    1.91
  -6  -5   8    6.32    1.51
   6  -5  -8    5.87    1.21
   6  -5  -8    7.48    1.18
  -6  -5   7   72.07    4.77
   6  -5  -7   73.83    3.80
   6  -5  -6   37.66    2.85
  -6  -5   6   36.19    3.37
   6  -5  -5   35.02    2.84
  -6  -5   5   37.64    3.37
  -6  -5   4    9.91    1.79
   6  -5  -4    9.94    1.65
  -6  -5   3   -0.39    0.77
   6  -5  -3   -0.02    0.58
  -6  -5   2   93.82    4.98
   6  -5  -2   98.48    5.11
  -6  -5   1    1.83    0.94
   6  -5  -1    1.16    0.86
  -6  -5   0    1.18    0.85
   6  -5   0    2.39    1.09
  -6  -5  -1  109.23    5.15
   6  -5   1  112.96    5.89
  -6  -5  -2   11.88    1.77
   6  -5   2   10.01    2.00
  -6  -5  -3    2.41    1.04
   6  -5   3    2.40    1.18
   6  -5   4   61.42    4.65
  -6   5  -5   17.78    1.66
   6  -5   5   17.50    2.63
  -6   5  -6    4.32    0.85
   6  -5   6    4.66    1.44
  -6  -5  -7    4.73    1.07
   6   5   7    7.76    1.50
   6  -5   7    9.69    2.06
  -6   5  -7    7.52    1.15
   6   5   8  110.41    5.38
   6  -5   8  115.60    6.85
  -6   5  -8  108.24    4.36
  -6  -5  -8  113.65    5.13
   6   5   9    3.04    0.92
   6  -5   9    1.09    0.97
  -6   5  -9    3.08    0.82
  -6  -5  -9    2.96    0.90
   6  -5  10   27.74    3.58
  -6  -5 -10   31.52    2.63
   6  -5  11   16.06    2.80
  -6  -5 -11   15.75    1.82
   6  -5  12   54.51    5.09
  -6  -5 -12   62.91    3.46
   6  -5  13    5.79    1.80
  -6  -5 -13    6.79    1.18
   6  -5  14    1.95    1.16
   6  -5  15   41.32    4.77
   6  -5  16   10.66    2.55
   6  -5  17    3.49    1.60
   6  -5  18    0.95    1.40
   6  -5  19    7.07    2.24
   6  -5  20   46.96    5.44
  -6  -6  20   -1.98    1.23
  -6  -6  19    0.45    1.09
  -6  -6  18   29.75    4.00
  -6  -6  17   -1.18    1.16
  -6  -6  16   17.33    2.99
  -6  -6  15    1.00    1.13
  -6  -6  14   -1.21    1.20
  -6  -6  13   88.41    6.32
  -6  -6  12    8.41    2.07
  -6  -6  11    0.65    0.97
  -6  -6  10   -0.34    1.02
   6  -6 -10   -0.35    0.47
   6  -6  -9    2.80    0.77
  -6  -6   9    2.35    1.17
   6  -6  -8   52.62    3.45
  -6  -6   8   55.97    4.64
  -6  -6   7    2.24    1.19
   6  -6  -7    1.33    0.71
   6  -6  -6    3.70    1.08
  -6  -6   6    2.47    1.26
   6  -6  -5    4.34    1.23
  -6  -6   5    3.38    1.24
  -6  -6   4  159.86    7.32
   6  -6  -4  150.30    6.69
   6  -6  -3    3.81    1.32
  -6  -6   3    2.90    1.20
   6  -6  -2    2.63    1.10
  -6  -6   2    0.26    0.85
  -6  -6   1   46.70    3.79
   6  -6  -1   44.89    3.90
   6  -6   0    8.31    1.79
  -6  -6   0    8.61    1.71
  -6  -6  -1   21.21    2.53
   6  -6   1   21.98    2.91
   6  -6   2   36.43    3.76
  -6  -6  -2   33.67    3.07
   6  -6   3   16.76    2.65
  -6  -6  -3   15.47    2.10
   6  -6   4   36.10    3.90
   6  -6   5    0.56    0.62
   6  -6   6   14.34    2.54
   6  -6   7    1.90    1.02
   6  -6   8   21.54    3.22
  -6  -6  -8   28.88    2.87
   6  -6   9   19.71    3.17
  -6  -6  -9   18.15    2.26
   6  -6  10    3.02    1.42
  -6  -6 -10    2.14    0.94
   6  -6  11    3.17    1.56
  -6  -6 -11    4.76    1.23
   6  -6  12    1.03    1.17
   6  -6  13    2.82    1.40
   6  -6  14   30.95    4.30
   6  -6  15    2.11    1.65
   6  -6  16   65.06    6.34
   6  -6  17    6.08    1.71
  -6  -7  16   -3.21    1.54
  -6  -7  15   -1.63    1.14
  -6  -7  14   35.58    4.34
  -6  -7  13    2.90    1.30
  -6  -7  12   10.07    2.26
  -6  -7  11    5.28    1.79
  -6  -7  10   -0.39    0.93
  -6  -7   9    0.73    0.96
   6  -7  -8   34.77    3.02
  -6  -7   8   33.87    3.90
  -6  -7   7    7.79    1.95
   6  -7  -7    8.14    1.60
  -6  -7   6    6.51    1.81
   6  -7  -6    8.66    1.72
  -6  -7   5    1.77    1.11
   6  -7  -5    1.90    0.88
   6  -7  -4   13.91    2.28
  -6  -7   4   10.55    2.12
   6  -7  -3    0.33    0.68
  -6  -7   3    0.49    0.83
   6  -7  -2   -0.84    0.87
  -6  -7   2   -1.01    0.98
   6  -7  -1    0.98    0.82
  -6  -7   1    0.33    0.81
   6  -7   0    6.05    1.76
  -6  -7   0    4.75    1.40
   6  -7   1    8.17    1.97
  -6  -7  -1    9.12    1.87
   6  -7   2    6.89    1.84
  -6  -7  -2    9.53    1.84
  -6  -7  -3   48.98    3.93
   6  -7   3   53.44    4.95
   6  -7   4    0.39    0.91
   6  -7   5    8.33    2.12
   6  -7   6    0.69    0.89
   6  -7   7   42.70    4.73
   6  -7   8    9.75    2.47
   6  -7   9    4.66    1.79
  -6  -7  -9    4.37    1.23
   6  -7  10   21.68    3.59
  -6  -7 -10   23.52    2.77
   6  -7  11    9.69    2.41
   6  -7  12    2.46    1.31
   6  -7  13   -1.52    1.33
  -6  -8  11   13.76    2.71
  -6  -8  10    7.78    2.09
  -6  -8   9   30.21    3.98
  -6  -8   8    1.44    1.08
  -6  -8   7    1.03    0.80
  -6  -8   6    1.55    1.23
   6  -8  -6    0.27    0.54
   6  -8  -5   97.60    6.15
  -6  -8   5   90.29    6.50
  -6  -8   4   -0.82    0.95
   6  -8  -4    1.43    1.05
  -6  -8   3    9.89    2.19
   6  -8  -3    8.37    2.03
   6  -8  -2    6.82    1.93
  -6  -8   2    5.76    1.67
   6  -8  -1    3.54    1.50
  -6  -8   1    4.28    1.50
  -6  -8   0    7.36    1.87
   6  -8   0   10.44    2.41
  -6  -8  -1    7.21    1.84
   6  -8   1    5.70    1.87
  -6  -8  -2    3.25    1.38
   6  -8   2    2.57    1.32
  -6  -8  -3    2.54    1.23
   6  -8   3    0.26    1.10
   6  -8   4    4.30    1.62
   6  -8   5   12.71    2.72
   6  -8   6    0.77    1.06
   6  -8   7   -2.97    1.59
   6  -8   8   -1.32    1.16
   6  -8   9    7.46    2.25
  -6  -9   4    2.21    1.27
   6  -9  -3   -0.04    0.44
  -6  -9   3    0.31    0.63
  -6  -9   2    1.37    1.07
   6  -9  -2    1.87    1.14
   6  -9  -1    0.67    0.88
  -6  -9   1    1.18    1.02
   6  -9   0    5.46    1.86
  -6  -9   0    1.76    0.98
  -6  -9  -1    0.86    0.81
   6  -9   1    2.59    1.29
   6  -9   2    2.16    1.49
  -6  -9  -2    1.49    0.98
  -6  -9  -3    4.14    1.44
   6  -9   3    4.82    1.76
   6  -9   4    0.28    1.00
  -7   0  25   -0.82    0.84
  -7   0  24   11.48    2.34
  -7   0  23   -1.26    1.16
  -7   0  22   -0.94    0.87
  -7   0  21    0.42    1.02
  -7   0  20  104.55    6.04
  -7   0  19    0.86    0.96
  -7   0  19    0.08    0.31
   7   0 -18  262.27    7.10
  -7   0  18  253.43    8.82
  -7   0  18  253.94    5.34
   7   0 -17   -0.51    0.49
  -7   0  17    1.13    1.05
  -7   0  17    0.11    0.47
   7   0 -16   25.60    2.17
  -7   0  16   24.52    2.65
  -7   0  16   22.43    1.72
   7   0 -15   -0.39    0.43
  -7   0  15    0.14    0.87
  -7   0  15    0.02    0.48
   7   0 -14  123.76    4.52
  -7   0  14  128.11    5.49
  -7   0  14  128.83    4.03
   7   0 -13    0.29    0.36
  -7   0  13    0.96    0.90
  -7   0  13   -0.58    0.59
   7   0 -12   23.93    1.88
  -7   0  12   24.76    2.30
  -7   0  12   23.80    1.79
   7   0 -11    0.53    0.38
  -7   0  11   -0.25    0.54
   7   0 -10  143.54    4.41
  -7   0  10  143.57    4.23
   7   0  -9    0.07    0.29
  -7   0   9    0.55    0.62
   7   0  -8  224.98    5.12
  -7   0   8  226.07    5.26
   7   0  -7   -0.08    0.28
   7   0  -7   -0.91    0.60
  -7   0   7    0.18    0.50
  -7   0   7   -0.09    0.60
   7   0  -6   13.55    1.22
  -7   0   6   13.58    1.28
  -7   0   6   13.22    1.35
   7   0  -6   11.45    1.24
   7   0  -5    0.27    0.38
  -7   0   5   -0.11    0.34
  -7   0   5    0.12    0.56
   7   0  -5   -0.41    0.44
   7   0  -4  115.95    3.22
  -7   0   4  119.15    3.16
  -7   0   4  115.91    3.80
   7   0  -4  122.48    3.90
   7   0  -3    0.41    0.31
   7   0  -3    0.46    0.48
  -7   0   3    1.31    0.74
   7   0  -2   59.10    1.95
  -7   0   2   55.73    2.67
   7   0  -1   -0.26    0.24
  -7   0   1    0.02    0.51
  -7   0   0    0.96    0.70
   7   0   1    0.15    0.47
  -7   0  -1    0.11    0.58
   7   0   2  242.67    5.67
  -7   0  -2  240.15    5.42
   7   0   3    0.54    0.48
  -7   0  -3    2.77    0.85
  -7   0  -4 3947.35   22.14
   7   0   4 4054.73   23.51
   7   0   5    0.18    0.52
  -7   0  -5    0.54    0.56
  -7   0  -6  441.61    7.56
   7   0   6  458.27    8.05
  -7   0  -7    1.11    0.59
   7   0   7    0.37    0.48
  -7   0  -8   10.69    1.25
   7   0   8   10.57    1.32
  -7   0  -9   -0.62    0.61
   7   0   9    0.47    0.48
  -7   0 -10    0.59    0.47
   7   0  10    1.10    0.63
   7   0  11   -0.55    0.81
   7   0  11    0.26    0.57
   7   0  12    2.74    1.10
   7   0  12    2.79    0.80
   7   0  13   -1.07    0.86
   7   0  13    0.52    0.49
   7   0  14   -0.26    0.67
   7   0  14    0.60    0.46
   7   0  15    0.27    0.75
   7   0  15   -0.09    0.40
   7   0  16    0.13    0.54
   7   0  17   -0.05    0.48
   7   0  18   30.02    3.15
   7   0  19   -0.48    0.64
   7   0  20    4.21    1.28
   7   0  21   -0.70    0.71
   7   0  22    0.38    0.83
   7   0  23    0.31    0.69
   7   0  24   26.93    3.39
  -7  -1  25   65.04    5.43
  -7   1  24   16.12    2.81
  -7  -1  24   13.51    2.53
  -7   1  23   12.34    2.48
  -7  -1  23    9.36    2.05
  -7   1  22    0.82    1.03
  -7  -1  22    0.11    0.74
  -7  -1  21   49.53    3.30
  -7   1  21   48.78    4.34
  -7  -1  21   47.46    4.20
  -7  -1  20   28.78    2.52
  -7  -1  20   30.73    3.34
  -7   1  20   29.96    3.38
  -7  -1  20   27.01    2.14
  -7  -1  19   83.66    4.21
  -7   1  19   89.82    5.51
  -7  -1  19   80.79    5.19
  -7  -1  19   85.60    3.86
  -7  -1  18    4.36    1.04
   7   1 -18    5.87    1.35
  -7   1  18    3.58    0.38
  -7   1  18    4.66    1.56
  -7  -1  18    4.12    1.24
  -7  -1  18    5.48    1.10
  -7  -1  17   41.93    2.93
   7  -1 -17   44.41    1.97
   7   1 -17   40.81    3.29
  -7   1  17   38.54    3.45
  -7   1  17   44.24    1.63
  -7  -1  17   38.92    3.38
  -7  -1  17   41.51    2.76
  -7  -1  16   10.97    1.50
   7  -1 -16   12.24    1.11
   7   1 -16   12.45    1.81
  -7   1  16   13.60    1.00
  -7  -1  16    8.86    1.68
  -7  -1  16   12.27    1.51
  -7  -1  15    2.00    0.75
   7  -1 -15    2.51    0.54
  -7  -1  15    1.84    0.97
  -7  -1  15    1.29    0.60
  -7   1  15    2.40    0.52
  -7  -1  14   10.76    1.46
   7  -1 -14   11.04    1.05
  -7   1  14   11.05    1.05
  -7  -1  14   11.18    1.81
  -7  -1  14   10.37    1.41
   7  -1 -13    8.60    0.93
  -7  -1  13    6.87    1.14
  -7   1  13    9.55    1.03
  -7  -1  13    6.82    1.39
  -7  -1  13    6.35    1.14
   7  -1 -12    8.34    0.91
  -7  -1  12    9.31    1.30
  -7   1  12    7.92    0.96
  -7  -1  12    8.06    1.40
  -7  -1  12    8.05    1.20
   7  -1 -11    0.48    0.32
  -7  -1  11    0.55    0.57
   7   1 -11    0.76    0.50
  -7  -1  11   -0.04    0.63
  -7  -1  11   -1.00    0.78
  -7   1  11    1.42    0.61
  -7  -1  10   18.57    1.72
   7   1 -10   17.61    1.83
   7  -1 -10   17.51    1.27
  -7   1  10   21.04    1.52
  -7  -1  10   15.79    1.64
   7  -1 -10   16.96    1.45
  -7  -1   9   46.00    2.56
   7  -1  -9   45.31    2.02
   7   1  -9   43.21    2.77
  -7   1   9   45.63    2.23
   7  -1  -9   42.40    2.26
  -7  -1   9   45.97    2.66
   7   1  -8   68.99    3.35
  -7  -1   8   71.98    3.16
   7  -1  -8   72.76    2.52
  -7   1   8   70.16    2.75
   7   1  -8   78.15    3.59
   7  -1  -8   71.73    2.95
  -7  -1   8   73.19    3.36
  -7  -1   7  780.95   10.06
   7   1  -7  797.71   11.00
   7   1  -7  803.49   10.87
  -7   1   7  793.93    9.26
  -7  -1   7  785.59   10.76
   7  -1  -7  766.91    9.63
   7   1  -6  853.97   11.10
   7   1  -6  863.11   10.60
  -7   1   6  833.77    9.58
  -7  -1   6  833.17   10.97
   7  -1  -6  829.40   10.00
   7   1  -5    9.84    1.19
   7   1  -5   11.03    1.15
  -7   1   5   10.94    1.31
  -7  -1   5    7.98    1.14
   7  -1  -5   10.83    1.22
   7   1  -4  332.41    6.62
  -7   1   4  312.67    5.01
  -7   1   4  318.12    6.02
   7   1  -4  332.83    5.96
  -7  -1   4  330.15    6.76
   7  -1  -4  331.10    6.40
   7   1  -3  177.46    4.79
   7   1  -3  176.99    4.14
  -7   1   3  180.67    4.62
  -7   1   3  180.73    3.42
  -7  -1   3  186.29    5.03
   7  -1  -3  179.44    4.71
  -7   1   2   15.81    1.49
  -7   1   2   13.20    0.82
   7  -1  -2   14.72    1.40
  -7  -1   2   15.05    1.52
  -7   1   1    1.52    0.24
  -7   1   1    1.98    0.63
  -7   1   0  144.79    4.26
   7   1   0  157.64    4.63
  -7  -1   0  157.68    4.52
  -7   1  -1   61.35    2.83
  -7  -1  -1   57.99    2.76
   7   1   1   60.75    2.87
  -7   1  -2   40.78    2.34
   7   1   2   39.94    2.36
   7  -1   2   42.61    2.39
  -7  -1  -2   42.02    2.38
  -7   1  -3   18.86    1.61
  -7  -1  -3   19.73    1.69
   7  -1   3   21.96    1.77
   7   1   3   22.15    1.76
   7  -1   4  121.16    2.06
  -7   1  -4  121.76    4.22
   7   1   4  125.54    4.15
  -7  -1  -4  114.75    3.88
   7  -1   4  126.39    4.24
   7  -1   5   92.31    3.70
  -7   1  -5   87.31    3.64
   7   1   5   87.68    3.47
  -7  -1  -5   85.25    3.33
  -7   1  -6   40.16    2.54
   7  -1   6   44.59    2.63
   7   1   6   38.43    2.34
  -7  -1  -6   36.78    2.23
   7  -1   7   55.92    3.61
  -7   1  -7   55.95    3.05
   7  -1   7   57.91    3.05
  -7  -1  -7   58.99    2.76
   7   1   7   56.51    2.85
   7  -1   8  470.54   10.64
  -7  -1  -8  443.92    7.62
   7  -1   8  460.60    8.69
   7   1   8  443.03    7.93
   7  -1   9    2.50    0.91
  -7  -1  -9    2.95    0.72
   7   1   9    3.38    0.79
   7  -1   9    4.13    0.96
   7  -1  10  187.63    7.09
  -7  -1 -10  192.72    5.03
   7   1  10  178.33    5.06
   7  -1  10  188.78    5.80
   7  -1  11   31.75    3.05
  -7  -1 -11   31.83    2.08
   7   1  11   29.32    2.09
   7  -1  11   35.16    2.59
   7  -1  12   -0.40    0.82
   7  -1  12    0.80    0.60
  -7  -1 -12   -0.06    0.40
   7   1  12    0.12    0.31
   7  -1  12    1.41    0.67
   7   1  13    4.60    1.20
   7  -1  13    5.76    1.44
  -7  -1 -13    5.00    0.85
   7  -1  13    5.72    1.12
   7  -1  13    4.86    1.05
   7   1  13    4.77    0.87
   7  -1  14  312.82   10.17
   7   1  14  303.78    8.83
   7  -1  14  316.97    7.88
   7  -1  14  306.81    7.98
   7   1  14  299.84    6.49
   7  -1  15   34.42    3.49
   7   1  15   37.50    3.15
   7  -1  15   36.20    2.80
   7  -1  15   35.51    2.75
   7   1  15   32.81    2.15
   7  -1  16   40.30    3.07
   7   1  16   36.36    3.14
   7  -1  16   38.08    3.71
   7  -1  17    0.49    0.77
   7  -1  17    0.28    0.76
   7   1  17    0.14    0.49
   7  -1  18   70.71    4.38
   7   1  18   79.18    4.75
   7  -1  18   74.18    5.32
   7  -1  19    6.49    1.44
   7  -1  19    6.52    1.69
   7   1  19    6.97    1.49
   7  -1  20    0.66    0.75
   7  -1  20    0.06    0.64
   7  -1  21    0.39    0.59
   7  -1  21   -0.72    0.76
   7  -1  22    6.27    1.53
   7  -1  22    9.01    1.93
   7  -1  23    6.78    1.63
   7  -1  24    1.26    0.87
  -7  -2  24    2.41    1.19
  -7   2  24    3.35    1.46
  -7  -2  23    0.76    0.73
  -7   2  23    2.61    1.45
  -7  -2  22   63.95    4.33
  -7  -2  22   61.44    4.97
  -7  -2  21    0.04    0.61
  -7  -2  21   -0.16    0.79
  -7  -2  21   -0.30    0.58
  -7  -2  20    9.69    1.73
  -7  -2  20    9.84    1.92
  -7  -2  20    7.51    1.44
  -7  -2  19   15.82    2.17
  -7  -2  19   13.12    1.80
  -7  -2  19   12.72    2.16
  -7  -2  18   38.01    3.25
  -7  -2  18   40.02    3.63
  -7  -2  18   38.46    3.05
  -7  -2  17    9.46    1.61
  -7  -2  17    8.89    1.81
  -7  -2  16    9.76    1.64
  -7  -2  16    9.53    1.70
  -7  -2  15   31.12    2.76
  -7  -2  15   26.85    2.80
  -7  -2  14    1.98    0.91
  -7  -2  14   -0.06    0.74
   7   2 -13   95.99    5.08
  -7  -2  13   85.17    4.36
  -7  -2  13   91.01    4.66
   7  -2 -13   92.40    3.06
  -7  -2  12    4.44    1.12
   7  -2 -12    6.90    0.54
   7   2 -12    7.15    1.43
   7  -2 -12    6.55    0.54
  -7   2  12    6.28    0.84
   7  -2 -12    5.67    0.84
  -7  -2  11   38.79    2.81
   7  -2 -11   39.57    1.45
   7   2 -11   39.86    3.15
  -7   2  11   37.90    2.05
   7  -2 -11   36.75    2.08
  -7  -2  10    5.70    1.10
   7  -2 -10    6.04    0.64
   7   2 -10    5.24    1.11
  -7   2  10    4.36    0.77
   7  -2 -10    6.15    0.94
  -7  -2   9   -0.29    0.67
   7   2  -9    0.16    0.43
  -7   2   9    0.37    0.38
   7  -2  -9   -0.28    0.42
  -7  -2   8   82.51    3.84
   7   2  -8   87.57    3.94
  -7   2   8   83.41    3.16
   7  -2  -8   81.34    3.21
  -7  -2   7    8.58    1.34
   7   2  -7   11.76    1.40
  -7   2   7    8.88    1.11
   7  -2  -7   10.35    1.21
  -7  -2   6   27.72    2.18
  -7   2   6   32.15    2.07
   7   2  -6   30.11    2.12
   7  -2  -6   30.50    2.01
  -7  -2   5   86.95    3.73
  -7   2   5   85.34    3.37
   7   2  -5   93.57    3.60
   7  -2  -5   91.23    3.50
  -7  -2   4  362.34    7.40
   7  -2  -4  364.56    6.99
  -7   2   4  358.35    6.95
  -7  -2   3  570.90    9.14
   7  -2  -3  586.32    8.85
  -7   2   3  578.19    8.97
  -7  -2   3  573.93    9.83
  -7   2   2  325.40    6.82
   7  -2  -2  319.69    6.69
  -7  -2   2  318.34    7.26
  -7   2   1  849.15   11.14
  -7  -2   1  854.36   11.64
   7   2   0   13.78    1.46
  -7   2   0   14.34    1.52
  -7  -2   0   13.51    1.52
   7   2   1    6.24    0.99
   7  -2   1    5.83    1.18
  -7   2  -1    4.23    0.90
  -7  -2  -1    5.59    1.05
   7  -2   2  465.72    9.61
   7   2   2  479.36    8.39
  -7  -2  -2  470.91    8.39
   7  -2   3  115.62    4.95
   7   2   3  110.89    4.03
  -7  -2  -3  109.13    3.98
   7  -2   4   46.57    3.27
   7  -2   4   49.33    2.89
  -7  -2  -4   45.87    2.63
   7  -2   5  212.60    7.08
   7  -2   5  217.51    6.17
  -7  -2  -5  205.73    5.44
   7  -2   6  319.54    8.90
   7  -2   6  311.72    7.52
  -7  -2  -6  304.44    6.56
   7  -2   7  751.43   14.02
   7  -2   7  776.36   11.98
   7  -2   8   48.64    3.73
   7  -2   8   56.43    3.31
   7  -2   8   56.73    2.23
  -7  -2  -8   55.34    2.81
   7  -2   9  304.96    9.49
   7  -2   9  324.45    8.03
   7  -2   9  337.12    5.86
  -7  -2  -9  316.37    6.65
   7  -2  10   12.85    2.08
   7  -2  10   15.14    1.39
   7  -2  10   13.68    1.74
  -7  -2 -10   13.87    1.46
   7  -2  11  157.60    4.67
   7  -2  11  157.07    5.82
  -7  -2 -11  165.77    4.66
   7  -2  11  160.71    7.22
  -7  -2 -12   26.95    1.88
   7  -2  12   25.56    2.00
   7  -2  12   29.39    3.21
   7  -2  13   33.88    2.41
  -7  -2 -13   35.89    2.09
   7  -2  13   35.26    3.59
  -7  -2 -14    9.28    1.05
   7  -2  14    7.84    1.24
   7  -2  14    7.46    1.80
   7  -2  15    9.17    1.39
   7   2  15    6.93    1.36
   7  -2  15    7.72    1.86
   7  -2  16   22.07    2.21
   7   2  16   17.71    2.05
   7  -2  16   15.69    2.61
   7  -2  17   86.81    6.07
   7   2  17   79.04    4.39
   7  -2  18   12.83    1.86
   7  -2  18   11.97    2.33
   7   2  18   11.95    1.74
   7  -2  19  182.07    7.01
   7  -2  19  168.44    8.63
   7  -2  20    4.26    1.27
   7  -2  20    3.36    1.47
   7  -2  21   24.25    2.81
   7  -2  21   24.70    3.49
   7  -2  22    2.00    0.92
   7  -2  22    3.85    1.44
  -7  -3  23   -0.90    0.78
  -7  -3  22    5.57    1.56
  -7  -3  21    2.48    1.04
  -7  -3  21    4.37    1.24
  -7  -3  20   51.41    4.28
  -7  -3  19   24.52    2.90
  -7  -3  18    6.10    1.53
  -7  -3  17    7.91    1.66
  -7  -3  16   65.50    4.51
  -7  -3  15   73.40    4.69
  -7  -3  14   17.10    2.26
   7  -3 -14   18.29    1.38
  -7  -3  13    2.54    0.91
   7  -3 -13    4.90    0.82
  -7  -3  12    0.41    0.76
   7  -3 -12    0.02    0.42
   7  -3 -11  109.90    2.15
   7  -3 -11  111.80    1.96
  -7  -3  11  108.10    5.23
   7  -3 -11  106.64    3.72
   7  -3 -10    1.33    0.40
   7  -3 -10    1.02    0.57
   7  -3  -9  125.08    3.54
  -7  -3   9  129.76    5.49
   7  -3  -9  125.40    4.20
   7  -3  -8   41.92    2.26
  -7  -3   8   45.58    3.26
   7  -3  -8   45.52    2.59
  -7  -3   7  196.32    6.52
   7   3  -7  208.26    7.33
   7  -3  -7  206.65    5.26
   7  -3  -7  202.20    5.43
   7   3  -7  196.30    6.11
   7  -3  -6   -0.15    0.48
  -7  -3   6   -0.20    0.74
   7   3  -6   -0.24    0.73
   7  -3  -6    1.46    0.61
   7  -3  -5   79.52    3.56
  -7  -3   5   78.31    3.97
   7  -3  -4  141.74    4.93
  -7  -3   4  155.65    5.46
   7  -3  -3   17.08    1.79
  -7  -3   3   17.58    1.88
   7  -3  -2  221.50    6.50
  -7  -3   2  233.79    6.46
   7  -3  -1  444.00    9.48
  -7  -3   1  456.90    8.91
   7   3  -1  457.30    9.57
   7  -3   0   78.78    4.16
   7   3   0   83.15    4.05
   7  -3   1   24.01    2.39
  -7  -3  -1   19.93    2.00
   7   3   1   25.17    2.19
   7  -3   2   13.71    1.94
   7   3   2   11.70    1.49
  -7  -3  -2    8.95    1.35
   7   3   3   77.65    3.75
   7  -3   3   75.48    4.38
  -7   3  -3   75.62    2.05
  -7  -3  -3   73.08    3.62
   7   3   4   45.72    2.87
   7  -3   4   49.20    3.66
   7  -3   4   46.24    3.12
  -7   3  -4   42.12    1.62
  -7  -3  -4   45.43    2.82
   7   3   5   76.17    3.68
   7  -3   5   63.42    4.25
  -7   3  -5   67.78    2.24
   7  -3   5   70.12    3.91
  -7  -3  -5   68.39    3.43
   7  -3   6   85.42    5.04
   7   3   6   84.92    3.90
  -7  -3  -6   85.86    3.86
   7  -3   7   27.43    3.00
   7   3   7   30.30    2.32
  -7  -3  -7   27.40    2.21
   7  -3   8    0.66    0.82
   7   3   8    2.11    0.68
  -7  -3  -8    3.18    0.93
   7  -3   9   12.12    2.09
   7   3   9   11.41    1.44
  -7  -3  -9   12.17    1.51
   7  -3  10    0.01    0.96
   7   3  10    0.64    0.49
  -7  -3 -10    0.72    0.69
   7  -3  11   -0.88    1.41
   7   3  11   -0.40    0.41
  -7  -3 -11   -0.03    0.51
   7  -3  12  149.63    7.68
   7   3  12  133.78    4.98
   7   3  13   93.22    4.17
  -7  -3 -13  106.65    3.70
   7  -3  13  101.91    6.45
   7   3  14   70.67    3.65
  -7  -3 -14   64.76    2.75
   7  -3  14   60.68    5.16
  -7  -3 -15    0.77    0.31
   7  -3  15    1.21    0.96
   7  -3  16    0.26    0.82
   7  -3  17    3.52    1.52
   7  -3  18   43.18    4.66
   7  -3  19    0.65    0.68
   7  -3  20   62.18    5.64
   7  -3  21    0.35    0.95
   7  -3  22   -0.89    1.02
   7  -3  23    7.41    2.05
  -7  -4  24   16.33    2.77
  -7  -4  23   21.96    3.14
  -7  -4  22    2.68    1.20
  -7  -4  21    1.17    0.97
  -7  -4  20    9.37    2.08
  -7  -4  19   -1.71    1.01
  -7  -4  18   57.80    4.78
  -7  -4  17  112.02    6.51
  -7  -4  16    0.33    0.81
  -7  -4  15    1.51    1.01
  -7  -4  14   73.50    5.03
  -7  -4  13   -0.66    0.99
   7  -4 -13    2.15    0.67
  -7  -4  12   45.03    3.80
   7  -4 -12   43.98    2.59
   7  -4 -11   34.07    1.48
  -7  -4  11   31.24    3.13
   7  -4 -11   30.07    2.18
  -7  -4  10   10.06    1.73
   7  -4 -10   14.31    1.22
   7  -4  -9   54.51    2.64
  -7  -4   9   55.21    3.98
  -7  -4   8    6.99    1.55
   7  -4  -8    7.59    1.10
  -7  -4   7    0.13    0.85
   7  -4  -7   -0.04    0.48
  -7  -4   6   40.82    3.24
   7  -4  -6   44.49    2.94
   7  -4  -6   42.94    2.84
  -7  -4   5   68.86    4.14
   7  -4  -5   71.46    3.80
   7  -4  -5   69.44    3.73
  -7  -4   4    3.52    1.13
   7  -4  -4    2.28    0.74
   7  -4  -4    2.59    0.84
  -7  -4   3  159.65    6.04
   7  -4  -3  154.02    5.89
  -7  -4   2   16.54    2.01
   7  -4  -2   17.69    1.98
   7  -4  -2   14.85    1.96
  -7  -4   1   22.63    2.30
   7  -4  -1   21.88    2.42
   7   4   0  479.04   11.03
  -7  -4   0  463.46    9.75
   7  -4   0  442.56   10.69
   7   4   1    0.59    0.33
  -7  -4  -1    1.39    0.96
   7  -4   1    1.44    1.01
   7   4   2   38.31    3.05
   7  -4   2   41.70    3.51
   7   4   3  109.80    5.06
   7  -4   3  104.83    5.63
  -7  -4  -4    0.59    0.81
   7   4   4    1.03    0.60
  -7   4  -4    1.35    0.40
   7  -4   4    1.72    1.06
  -7  -4  -5   -0.76    0.94
   7   4   5   -1.18    0.58
   7  -4   5   -0.48    0.86
  -7   4  -5   -0.20    0.27
   7   4   6   -0.09    0.36
   7  -4   6   -0.66    1.09
  -7   4  -6    0.13    0.30
  -7  -4  -6   -1.22    0.99
   7   4   7   50.29    3.32
   7  -4   7   49.81    4.24
  -7   4  -7   47.23    2.45
  -7  -4  -7   53.17    3.33
   7  -4   8    4.10    1.59
   7   4   8    2.19    0.76
  -7  -4  -8    2.71    0.90
   7  -4   9  217.11    9.26
   7   4   9  208.05    6.70
  -7  -4  -9  221.10    6.51
   7  -4  10    1.70    1.14
   7   4  10    1.39    0.66
  -7  -4 -10    2.22    0.84
   7  -4  11  152.37    8.05
   7   4  11  136.50    5.38
  -7  -4 -11  154.61    5.24
   7  -4  12   40.75    4.30
   7   4  12   46.10    3.13
  -7  -4 -12   45.41    2.80
   7  -4  13   31.18    3.91
  -7  -4 -13   32.31    2.26
   7  -4  14    3.50    1.56
  -7  -4 -14    2.62    0.69
   7  -4  15    4.17    1.51
   7  -4  16   16.98    3.06
   7  -4  17   78.00    6.42
   7  -4  18   17.70    3.14
   7  -4  19   31.47    4.29
   7  -4  20   28.61    4.07
   7  -4  21    5.78    1.96
   7  -4  22    7.41    2.15
  -7  -5  23    1.37    1.17
  -7  -5  22   -0.83    0.95
  -7  -5  21   10.21    2.27
  -7  -5  20    3.52    1.42
  -7  -5  19   -0.37    0.87
  -7  -5  18   19.53    3.07
  -7  -5  17   33.30    3.82
  -7  -5  16   12.96    2.46
  -7  -5  15   12.28    2.42
  -7  -5  14    8.98    2.07
  -7  -5  13    1.73    1.20
  -7  -5  12   17.37    2.56
  -7  -5  11   15.03    2.42
   7  -5 -11   19.74    1.40
   7  -5 -11   13.52    1.65
   7  -5 -10    1.18    0.38
  -7  -5  10   -0.32    1.20
   7  -5  -9   21.36    1.91
  -7  -5   9   18.25    2.60
   7  -5  -9   17.18    1.93
   7  -5  -8   52.16    3.16
  -7  -5   8   49.88    4.09
  -7  -5   7  176.23    7.46
   7  -5  -7  180.41    6.15
  -7  -5   6    2.30    1.05
   7  -5  -6    1.86    0.74
  -7  -5   5    1.98    1.04
   7  -5  -5    1.62    0.79
  -7  -5   4    0.65    0.67
   7  -5  -4    0.13    0.51
  -7  -5   3    1.49    0.90
   7  -5  -3    2.54    0.91
  -7  -5   2    2.11    1.05
   7  -5  -2    1.64    0.82
  -7  -5   1    2.93    1.06
   7  -5  -1    2.63    1.03
  -7  -5   0    2.57    1.12
   7  -5   0    1.52    0.92
  -7  -5  -1  171.65    6.49
   7  -5   1  165.48    7.29
  -7  -5  -2  143.81    5.88
   7  -5   2  126.67    6.56
   7  -5   3   12.97    2.22
   7  -5   4   17.65    2.64
  -7   5  -5    0.34    0.27
   7  -5   5   -0.13    0.94
  -7  -5  -6   -0.90    1.10
  -7   5  -6    0.04    0.33
   7  -5   6   -1.43    0.92
  -7  -5  -7   -0.04    0.79
   7  -5   7    0.28    0.96
  -7   5  -7   -0.12    0.29
   7  -5   8   47.18    4.49
  -7   5  -8   52.57    2.97
  -7  -5  -8   48.81    3.45
   7  -5   9    2.92    1.42
  -7   5  -9    1.60    0.63
  -7  -5  -9    2.42    0.93
   7  -5  10   -0.77    0.97
  -7  -5 -10    1.37    0.72
   7  -5  11   63.91    5.52
  -7  -5 -11   61.00    3.63
   7  -5  12    8.54    2.20
  -7  -5 -12   10.35    1.53
   7  -5  13    3.12    1.43
  -7  -5 -13    2.37    0.79
   7  -5  14    0.33    0.86
   7  -5  15   38.70    4.65
   7  -5  16   -1.15    1.02
   7  -5  17    5.27    2.04
   7  -5  18    2.28    1.43
   7  -5  19    4.11    1.74
  -7  -6  19   12.62    2.66
  -7  -6  18    8.04    2.16
  -7  -6  17    0.93    1.11
  -7  -6  16    1.99    1.17
  -7  -6  15    0.24    0.97
  -7  -6  14   17.03    2.89
  -7  -6  13    6.29    1.81
  -7  -6  12   -0.67    1.13
  -7  -6  11   16.98    2.79
   7  -6 -10   50.25    2.99
  -7  -6  10   49.28    4.50
  -7  -6   9    0.96    1.08
   7  -6  -9    1.02    0.56
  -7  -6   8   63.42    4.97
   7  -6  -8   69.44    4.06
   7  -6  -7   95.84    4.94
  -7  -6   7  104.87    6.26
   7  -6  -6    4.68    1.25
  -7  -6   6    5.16    1.56
   7  -6  -5    7.33    1.53
  -7  -6   5    7.37    1.67
   7  -6  -4   23.53    2.71
  -7  -6   4   22.91    2.80
   7  -6  -3    4.12    1.24
  -7  -6   3    2.76    1.20
   7  -6  -2   16.44    2.42
  -7  -6   2   18.44    2.50
   7  -6  -1   13.95    2.27
  -7  -6   1   15.20    2.27
   7  -6   0    3.14    1.17
  -7  -6   0    4.77    1.32
   7  -6   1   30.91    3.47
  -7  -6  -1   27.51    2.87
   7  -6   2   10.63    2.08
  -7  -6  -2   10.92    1.87
   7  -6   3    0.20    0.78
   7  -6   4    9.77    2.15
   7  -6   5    4.01    1.56
   7  -6   6   -1.10    1.19
   7  -6   7    0.87    0.76
  -7  -6  -7   -1.34    1.19
   7  -6   8   24.72    3.50
  -7  -6  -8   26.41    2.80
   7  -6   9    6.59    1.99
  -7  -6  -9    3.05    1.06
   7  -6  10   49.48    5.12
  -7  -6 -10   54.84    3.88
   7  -6  11   50.22    5.25
  -7  -6 -11   50.49    3.64
   7  -6  12   14.30    2.96
   7  -6  13    2.46    1.21
   7  -6  14   28.04    4.11
   7  -6  15   32.48    4.50
   7  -6  16   59.73    6.15
  -7  -7  15   44.36    4.92
  -7  -7  14   45.97    4.96
  -7  -7  13   23.13    3.49
  -7  -7  12   11.89    2.45
  -7  -7  11   32.70    3.99
  -7  -7  10   48.62    4.78
  -7  -7   9   46.87    4.64
  -7  -7   8   12.79    2.52
   7  -7  -8   12.67    1.94
  -7  -7   7    0.71    0.75
   7  -7  -7    1.25    0.62
  -7  -7   6   15.19    2.63
   7  -7  -6   17.76    2.45
   7  -7  -5    1.07    0.71
  -7  -7   5   -0.57    0.88
   7  -7  -4    3.16    1.17
  -7  -7   4    3.94    1.37
   7  -7  -3    2.32    1.07
  -7  -7   3    1.70    0.96
   7  -7  -2   -0.33    0.90
  -7  -7   2    0.45    0.82
   7  -7  -1    1.34    0.96
  -7  -7   1    0.37    0.86
   7  -7   0   15.05    2.64
  -7  -7   0   13.37    2.27
   7  -7   1    4.41    1.59
  -7  -7  -1    6.48    1.66
   7  -7   2    6.22    1.61
  -7  -7  -2    4.62    1.38
   7  -7   3   19.81    3.11
   7  -7   4    7.34    1.99
   7  -7   5   11.17    2.48
   7  -7   6   18.77    3.15
   7  -7   7    7.23    1.95
   7  -7   8    9.82    2.43
  -7  -7  -8    9.85    1.92
   7  -7   9   21.32    3.51
  -7  -7  -9   18.97    2.59
   7  -7  10    9.73    2.51
  -7  -7 -10    9.33    1.82
   7  -7  11    2.67    1.46
   7  -7  12    1.63    1.28
  -7  -8  10   18.61    3.17
  -7  -8   9    7.87    2.13
  -7  -8   8    3.23    1.52
  -7  -8   7   -0.71    0.95
  -7  -8   6   11.94    2.47
   7  -8  -6    6.59    1.62
  -7  -8   5   37.21    4.19
   7  -8  -5   29.77    3.49
   7  -8  -4    2.42    1.18
  -7  -8   4    2.32    1.41
  -7  -8   3   60.37    5.20
   7  -8  -3   54.67    5.00
  -7  -8   2    5.04    1.61
   7  -8  -2    3.32    1.35
  -7  -8   1   26.00    3.38
   7  -8  -1   24.37    3.47
  -7  -8   0    1.29    1.09
   7  -8   0   -0.81    0.95
  -7  -8  -1    0.30    0.77
   7  -8   1    1.18    0.93
  -7  -8  -2    1.76    1.01
   7  -8   2   -0.01    1.00
   7  -8   3   -0.39    0.89
   7  -8   4   -0.62    1.03
   7  -8   5    0.88    1.10
   7  -8   6    0.56    1.04
   7  -8   7    2.51    1.39
  -7  -8  -8    0.75    0.79
   7  -8   8    0.43    1.16
  -7  -9   3   14.81    2.78
   7  -9  -3    8.95    2.13
   7  -9  -2    1.62    1.15
  -7  -9   2    1.10    0.87
  -7  -9   1    8.19    2.11
   7  -9  -1    6.51    1.98
   7  -9   0    0.40    0.84
  -7  -9   0   -1.04    0.63
  -7  -9  -1    0.49    0.68
   7  -9   1    1.72    1.11
   7  -9   2   16.29    3.21
   7  -9   3    3.57    1.67
  -8   0  24    0.53    0.84
  -8   0  23    0.08    0.98
  -8   0  22    9.85    2.05
  -8   0  21    0.22    1.01
  -8   0  20   30.61    3.33
  -8   0  19    0.80    1.02
  -8   0  19    0.12    0.39
  -8   0  18   -0.88    0.98
  -8   0  18    0.02    0.38
   8   0 -17   -0.34    0.41
  -8   0  17    0.77    0.97
  -8   0  17    0.36    0.49
   8   0 -16   23.98    2.16
  -8   0  16   24.88    2.65
  -8   0  16   25.80    1.92
   8   0 -15    0.04    0.36
  -8   0  15   -0.02    0.81
  -8   0  15    0.44    0.55
   8   0 -14   34.07    2.43
  -8   0  14   35.90    2.97
  -8   0  14   34.79    2.29
   8   0 -13    0.29    0.32
  -8   0  13   -0.23    0.76
  -8   0  13   -0.30    0.56
   8   0 -12   31.26    2.26
  -8   0  12   32.34    2.65
  -8   0  12   32.60    2.19
   8   0 -11    0.01    0.31
  -8   0  11    0.63    0.80
  -8   0  11   -0.37    0.63
   8   0 -10  152.87    4.71
  -8   0  10  146.80    4.62
   8   0  -9   -0.28    0.38
  -8   0   9    0.67    0.63
   8   0  -8   21.72    1.71
  -8   0   8   21.60    1.80
   8   0  -7   -0.35    0.59
   8   0  -7    0.07    0.32
  -8   0   7    0.03    0.45
  -8   0   7   -0.05    0.63
   8   0  -6   42.02    2.28
  -8   0   6   39.84    2.16
  -8   0   6   42.90    2.47
   8   0  -6   41.84    2.47
  -8   0   5    0.87    0.52
  -8   0   5    0.62    0.75
   8   0  -5   -0.22    0.47
   8   0  -4  850.12    8.97
  -8   0   4  855.72   10.78
   8   0  -3    0.06    0.27
   8   0  -3   -0.07    0.39
  -8   0   3    0.55    0.61
   8   0  -2 2284.60   12.68
  -8   0   2 2441.89   18.19
   8   0  -1    0.05    0.26
  -8   0   1    0.48    0.73
  -8   0   0 2100.99   16.94
  -8   0  -1   -0.26    0.68
   8   0   1   -0.37    0.51
  -8   0  -2  288.55    6.37
   8   0   2  298.53    6.66
   8   0   3    0.26    0.46
  -8   0  -3    1.69    0.84
  -8   0  -4  200.78    5.33
   8   0   4  186.92    5.42
   8   0   5   -0.05    0.42
  -8   0  -5    0.21    0.55
  -8   0  -6  410.21    7.75
   8   0   6  433.86    8.43
  -8   0  -7   -0.38    0.56
   8   0   7   -0.12    0.54
  -8   0  -8  117.05    4.28
   8   0   8  119.85    4.53
  -8   0  -9   -0.45    0.66
   8   0   9    0.12    0.52
  -8   0 -10   58.93    3.20
   8   0  10   57.89    3.25
   8   0  11    0.72    0.87
  -8   0 -11   -0.60    0.74
   8   0  11    0.30    0.50
   8   0  12   35.81    3.24
   8   0  12   36.63    2.65
   8   0  13   -0.10    0.61
   8   0  13    0.06    0.44
   8   0  14   18.16    2.45
   8   0  14   21.78    2.05
   8   0  15   -0.17    0.59
   8   0  15    0.04    0.40
   8   0  16    0.15    0.59
   8   0  17    0.84    0.77
   8   0  18  194.64    8.32
   8   0  19    0.95    0.79
   8   0  20  287.86   10.27
   8   0  21    0.49    0.94
   8   0  22   33.04    3.57
   8   0  23    1.34    0.99
   8   0  24    0.45    0.87
  -8  -1  24   20.24    3.04
  -8   1  24   25.62    3.43
  -8   1  23   32.18    3.79
  -8  -1  23   26.03    3.36
  -8   1  22    2.15    1.29
  -8  -1  22   -0.34    1.03
  -8  -1  21    8.62    1.43
  -8   1  21   10.38    2.04
  -8  -1  21    8.30    1.88
  -8  -1  20   17.22    1.95
  -8   1  20   16.17    2.56
  -8  -1  20   15.18    2.37
  -8  -1  20   17.38    1.80
  -8  -1  19    5.27    1.09
  -8   1  19    3.49    1.25
  -8  -1  19    4.00    1.37
  -8  -1  19    5.62    1.12
  -8  -1  18    0.18    0.52
  -8   1  18   -0.12    0.25
  -8   1  18    1.62    1.09
  -8  -1  18   -0.30    0.85
  -8  -1  18    0.93    0.64
  -8  -1  17    6.75    1.25
   8  -1 -17    5.05    0.76
   8   1 -17    6.94    1.37
  -8   1  17    6.71    1.68
  -8  -1  17    5.47    1.53
  -8   1  17    6.48    0.76
  -8  -1  17    6.37    1.22
  -8  -1  16   -0.42    0.49
   8  -1 -16   -0.07    0.26
   8   1 -16    0.07    0.36
  -8   1  16    0.31    0.70
  -8  -1  16    1.35    0.97
  -8  -1  16   -0.22    0.54
  -8   1  16    0.20    0.28
  -8  -1  15    5.97    1.15
   8  -1 -15    4.37    0.70
   8   1 -15    4.29    1.00
  -8   1  15    4.78    1.38
  -8  -1  15    4.07    1.20
  -8   1  15    5.97    0.82
  -8  -1  15    6.97    1.24
   8  -1 -14   17.25    1.41
  -8  -1  14   18.61    1.89
  -8   1  14   14.92    2.05
  -8   1  14   17.88    1.43
  -8  -1  14   18.14    2.19
  -8  -1  14   18.72    1.93
   8  -1 -13   91.56    3.23
  -8  -1  13   82.34    3.83
  -8  -1  13   93.12    4.64
  -8   1  13   94.10    3.27
  -8   1  13   86.85    4.48
  -8  -1  13   93.86    4.17
  -8  -1  12  347.98    7.62
   8  -1 -12  330.12    6.20
  -8   1  12  357.86    6.42
  -8  -1  12  341.84    8.52
  -8  -1  12  342.76    7.92
   8  -1 -11   -0.62    0.62
  -8  -1  11    1.11    0.74
   8  -1 -11    0.16    0.33
  -8  -1  11   -0.21    0.67
  -8  -1  11    1.22    0.71
   8  -1 -10    0.35    0.30
  -8  -1  10    0.92    0.69
  -8  -1  10    0.55    0.67
  -8  -1  10    0.89    0.65
   8  -1 -10    0.17    0.42
   8  -1  -9    1.76    0.50
   8  -1  -9    2.32    0.66
  -8  -1   9    1.71    0.74
   8  -1  -8    1.05    0.46
   8   1  -8    0.57    0.36
   8   1  -8    1.01    0.55
  -8  -1   8    0.53    0.57
   8  -1  -8    1.48    0.55
  -8   1   8    1.95    0.81
   8   1  -7    2.31    0.66
   8   1  -7    4.75    0.91
  -8   1   7    3.12    0.87
  -8  -1   7    4.17    1.15
   8  -1  -7    5.74    1.01
   8   1  -6 1189.25   13.61
   8   1  -6 1202.91   12.71
  -8   1   6 1189.89   11.51
  -8   1   6 1140.36   12.09
  -8  -1   6 1143.11   13.45
   8  -1  -6 1153.09   12.71
   8   1  -5  416.10    7.95
   8   1  -5  416.41    7.13
  -8   1   5  406.95    7.27
  -8   1   5  402.21    6.24
  -8  -1   5  402.55    7.84
   8  -1  -5  396.42    7.49
   8   1  -4    1.43    0.54
   8   1  -4    2.39    0.64
  -8   1   4    1.80    0.47
  -8  -1   4    2.12    0.85
  -8   1   4    3.95    1.04
   8  -1  -4    1.70    0.70
  -8   1   3 1105.33   12.12
   8   1  -3 1106.39   10.70
   8  -1  -3 1139.75   12.76
  -8  -1   3 1109.72   12.83
  -8   1   2   29.36    1.19
  -8   1   2   30.34    2.09
  -8  -1   2   27.91    2.10
   8  -1  -2   29.95    2.11
  -8   1   1   67.03    3.07
  -8  -1   1   62.84    3.08
  -8  -1   0   -0.12    0.72
  -8   1   0    0.40    0.58
  -8   1  -1   71.16    3.22
   8   1   1   74.45    3.40
  -8  -1  -1   73.48    3.28
  -8   1  -2    8.51    1.17
  -8  -1  -2    9.08    1.28
   8   1   2    8.42    1.17
  -8   1  -3   -0.56    0.74
  -8  -1  -3    0.63    0.68
   8  -1   3    0.65    0.42
   8   1   3    0.61    0.51
  -8   1  -4   -0.08    0.57
  -8  -1  -4    0.87    0.78
   8   1   4    0.25    0.39
   8  -1   4   -0.12    0.52
  -8   1  -5  192.40    5.66
  -8  -1  -5  196.61    5.40
   8  -1   5  206.46    5.89
   8   1   5  195.85    5.59
  -8   1  -6   99.21    4.16
   8   1   6   99.59    4.01
  -8  -1  -6   99.54    3.89
   8  -1   6  104.43    4.24
  -8   1  -7  105.48    4.34
  -8  -1  -7  113.61    4.10
   8   1   7  111.70    4.29
   8  -1   7  113.57    4.49
   8  -1   8  301.45    8.87
  -8  -1  -8  299.01    6.65
  -8   1  -8  294.92    7.38
   8   1   8  302.45    7.05
   8  -1   8  310.92    7.61
   8  -1   9   19.31    2.33
  -8  -1  -9   22.37    1.88
   8   1   9   23.33    1.99
   8  -1   9   22.78    2.15
   8  -1  10    1.56    0.81
  -8  -1 -10    1.78    0.66
   8   1  10    1.85    0.65
   8  -1  10    0.31    0.54
   8  -1  11   43.34    3.66
  -8  -1 -11   40.73    2.54
   8  -1  11   41.27    2.95
   8   1  11   41.75    2.67
   8  -1  12   21.17    2.64
   8  -1  12   22.30    1.93
  -8  -1 -12   21.70    1.85
   8  -1  12   22.28    2.23
   8   1  12   23.69    2.03
   8  -1  13    6.21    1.49
   8  -1  13    8.31    1.27
  -8  -1 -13    7.43    1.12
   8  -1  13    8.78    1.44
   8   1  13    7.23    1.09
   8   1  14   15.86    2.18
   8  -1  14   18.02    2.58
   8  -1  14   19.57    2.01
   8  -1  14   16.31    1.95
   8   1  14   15.21    1.60
   8   1  15   99.69    5.32
   8  -1  15  106.15    6.23
   8  -1  15   97.94    4.57
   8   1  15   89.31    3.82
   8  -1  16    4.59    1.08
   8  -1  16    2.50    1.08
   8   1  16    2.72    0.99
   8  -1  17    3.73    1.03
   8  -1  17    4.25    1.50
   8   1  17    2.62    0.96
   8  -1  18    0.72    0.64
   8   1  18    0.63    0.66
   8  -1  18   -0.30    0.95
   8  -1  19   -0.64    0.75
   8   1  19   -0.46    0.62
   8  -1  19    0.91    0.87
   8  -1  20    3.26    1.17
   8  -1  20    1.53    0.98
   8  -1  21    6.92    1.52
   8  -1  21    5.84    1.63
   8  -1  22    5.57    1.47
  -8   2  24    5.43    1.82
  -8  -2  24    1.46    0.98
  -8  -2  23    1.08    1.12
  -8   2  23    1.87    1.30
  -8  -2  22   -1.90    0.87
  -8   2  22   -0.29    0.65
  -8  -2  22   -2.34    1.23
  -8  -2  21    0.07    0.49
  -8  -2  21   -0.16    0.52
  -8  -2  20   10.34    1.77
  -8  -2  20    8.04    1.75
  -8  -2  20   11.79    1.81
  -8  -2  19   93.17    5.10
  -8  -2  19   97.89    5.81
  -8  -2  19   93.18    4.81
  -8  -2  18   19.81    2.75
  -8  -2  18   24.76    2.51
  -8  -2  17  147.16    6.20
  -8  -2  17  133.96    6.50
  -8  -2  17  137.24    5.86
  -8  -2  16    5.55    1.23
  -8  -2  16    5.65    1.32
  -8  -2  16    8.14    1.70
  -8  -2  15   -0.76    1.06
  -8  -2  15   -0.16    0.60
  -8  -2  15    0.38    0.70
  -8  -2  14   62.30    3.83
  -8  -2  14   61.85    4.05
  -8   2  14   65.96    2.65
  -8  -2  14   65.84    4.00
   8  -2 -13  176.88    3.16
  -8  -2  13  172.79    6.24
  -8   2  13  180.32    4.57
  -8  -2  13  164.21    6.25
   8  -2 -13  163.43    4.58
   8  -2 -12    0.11    0.23
  -8  -2  12   -1.17    1.13
  -8  -2  12    0.01    0.70
   8   2 -12   -0.89    0.64
  -8   2  12   -0.13    0.45
   8  -2 -12   -0.09    0.35
   8   2 -11   38.97    3.16
  -8  -2  11   42.98    3.01
  -8  -2  11   38.35    2.92
   8  -2 -11   39.30    1.74
  -8   2  11   38.13    2.22
   8  -2 -11   36.61    2.23
  -8  -2  10    1.21    1.01
   8  -2 -10    3.50    0.56
  -8  -2  10    3.61    1.04
   8   2 -10    2.58    0.89
  -8   2  10    1.94    0.58
   8  -2 -10    4.89    0.90
  -8  -2   9    1.00    0.93
  -8  -2   9    2.67    0.94
   8   2  -9    2.12    0.86
   8   2  -9    2.68    0.87
  -8   2   9    1.50    0.60
   8  -2  -9    2.49    0.73
  -8  -2   8    5.63    1.14
  -8  -2   8    8.14    1.36
   8   2  -8    7.90    1.43
   8   2  -8   10.68    1.47
  -8   2   8    7.65    1.12
   8  -2  -8    7.35    1.11
  -8  -2   7  203.40    6.00
  -8   2   7  213.06    5.48
   8   2  -7  206.72    5.99
  -8  -2   7  205.84    6.43
   8  -2  -7  218.39    5.65
  -8  -2   6  181.76    5.56
   8   2  -6  193.98    5.52
  -8   2   6  194.84    5.28
  -8  -2   6  189.06    6.16
   8  -2  -6  194.06    5.36
  -8  -2   5   93.38    3.98
  -8   2   5   95.60    3.77
   8   2  -5   97.99    3.82
   8  -2  -5   93.96    3.81
  -8  -2   5   93.50    4.30
  -8   2   4  149.45    4.76
  -8  -2   4  153.37    5.33
  -8  -2   3    2.56    0.77
  -8   2   3    2.57    0.74
  -8   2   2    0.40    0.52
  -8  -2   2   -0.68    0.72
  -8   2   1  200.37    5.76
  -8  -2   1  207.46    5.99
  -8   2   0  258.05    6.61
  -8  -2   0  243.67    6.43
   8   2   1  143.71    4.86
  -8   2  -1  140.03    4.94
  -8  -2  -1  134.78    4.74
   8   2   2    2.80    0.72
   8  -2   2    1.70    0.80
  -8   2  -2    0.82    0.68
  -8  -2  -2    2.94    0.92
  -8   2  -3  151.11    5.27
  -8  -2  -3  155.50    5.00
   8  -2   4  173.29    6.47
   8  -2   4  184.33    5.81
  -8  -2  -4  167.22    5.22
   8  -2   5  127.89    5.69
  -8  -2  -5  127.06    4.50
   8  -2   6  198.74    7.27
   8  -2   6  221.93    6.53
  -8  -2  -6  208.16    5.81
   8  -2   7    0.46    0.74
   8  -2   7    1.53    0.75
  -8  -2  -7    1.21    0.77
   8  -2   8    1.90    1.04
   8  -2   8    0.96    0.35
   8  -2   8    1.41    0.64
  -8  -2  -8    1.63    0.85
   8  -2   9   35.47    3.35
   8  -2   9   40.03    1.98
  -8  -2  -9   38.20    2.50
   8  -2  10   84.93    5.31
   8  -2  10   93.68    3.25
  -8  -2 -10   94.40    3.82
   8  -2  11   -0.53    1.00
   8  -2  11    1.69    0.58
  -8  -2 -11    1.15    0.71
   8  -2  12    1.74    1.11
   8  -2  12    3.10    0.73
  -8  -2 -12    3.32    0.82
   8  -2  13   57.32    3.05
  -8  -2 -13   54.62    2.82
   8  -2  13   51.83    4.48
  -8  -2 -14    2.43    0.66
   8  -2  14    2.49    0.75
   8  -2  14    2.18    1.15
  -8  -2 -15   34.84    2.17
   8  -2  15   41.47    2.86
   8  -2  15   32.54    3.74
   8  -2  16   25.70    2.37
   8   2  16   26.44    2.64
   8  -2  16   24.32    3.28
   8  -2  17    1.72    1.09
   8   2  17    2.35    0.95
   8  -2  18   71.04    4.21
   8   2  18   74.01    4.46
   8  -2  18   70.19    5.69
   8  -2  19    6.20    1.32
   8  -2  19    6.21    1.77
   8  -2  20   18.68    2.35
   8  -2  20   17.61    2.94
   8  -2  21   25.80    3.57
   8  -2  22   10.19    2.31
  -8  -3  23    3.22    1.19
  -8  -3  22   -0.47    0.75
  -8  -3  21    7.06    1.64
  -8  -3  21    7.52    1.53
  -8  -3  20   -0.80    0.92
  -8  -3  20    0.09    0.65
  -8  -3  19   10.01    1.90
  -8  -3  19   10.08    1.82
  -8  -3  18    0.78    0.80
  -8  -3  17   21.85    2.67
  -8  -3  16   19.85    2.54
  -8  -3  15   16.62    2.27
   8  -3 -15   18.55    1.46
  -8  -3  14   26.68    2.82
   8  -3 -14   25.41    1.81
  -8  -3  13    2.40    0.97
   8  -3 -13    4.81    0.89
   8  -3 -12   61.53    1.65
  -8  -3  12   60.54    4.06
   8  -3 -12   60.73    1.50
   8  -3 -12   56.79    2.89
  -8  -3  11  186.00    6.91
   8  -3 -11  176.39    5.15
   8  -3 -10  115.47    3.52
  -8  -3  10  113.19    5.32
   8  -3 -10  105.84    4.06
   8  -3  -9   27.06    1.86
  -8  -3   9   24.91    2.47
   8  -3  -9   25.92    2.08
  -8  -3   8  400.85    9.57
   8  -3  -8  403.53    7.58
  -8  -3   7   -0.40    0.77
   8  -3  -7    0.55    0.54
  -8  -3   6  391.93    9.12
   8   3  -6  397.99    8.56
   8  -3  -6  398.29    8.11
   8   3  -5    1.03    0.59
  -8  -3   5    0.44    0.55
   8  -3  -5    0.58    0.69
  -8  -3   4   30.45    2.56
   8  -3  -4   30.97    2.43
  -8  -3   3  101.65    4.46
   8  -3  -3   98.53    4.40
   8   3  -2   70.48    3.95
   8  -3  -2   75.55    3.76
  -8  -3   1   68.01    3.82
   8   3  -1   72.44    3.94
   8  -3  -1   72.72    4.02
   8  -3  -1   78.37    3.86
   8  -3   0    6.20    1.32
  -8  -3   0    4.50    1.06
   8   3   0    7.49    1.33
   8  -3   0    6.59    1.16
   8  -3   1   23.95    2.46
   8   3   1   27.85    2.41
  -8  -3  -1   21.62    2.15
   8  -3   2   38.03    3.17
   8   3   2   40.76    2.86
  -8  -3  -2   36.76    2.74
   8   3   3  408.33    8.99
   8  -3   3  393.83   10.27
  -8   3  -3  389.61    4.12
   8  -3   4  171.07    6.95
   8   3   4  174.31    5.85
  -8  -3  -4  156.20    5.46
   8  -3   5    0.28    0.80
   8   3   5    1.29    0.59
  -8  -3  -5    0.82    0.79
   8  -3   6  141.45    6.62
   8   3   6  133.33    5.12
  -8  -3  -6  130.94    4.89
   8  -3   7  121.76    6.32
   8   3   7  114.85    4.74
  -8  -3  -7  118.48    4.61
   8  -3   8    5.29    1.53
   8   3   8    5.71    1.11
  -8  -3  -8    4.89    1.12
   8  -3   9   39.98    3.81
   8   3   9   37.52    2.74
  -8  -3  -9   39.55    2.71
   8  -3  10    0.20    0.74
   8   3  10    0.84    0.50
  -8  -3 -10    0.77    0.70
   8  -3  11   83.79    5.81
   8   3  11   81.98    4.08
  -8  -3 -11   91.73    3.95
   8  -3  12   29.82    3.56
   8   3  12   33.00    2.62
  -8  -3 -12   37.33    2.48
   8  -3  13    4.97    1.59
  -8  -3 -13    6.12    1.03
  -8  -3 -14   21.50    1.76
   8  -3  14   24.38    3.43
  -8  -3 -15    7.04    1.00
   8  -3  15    4.77    1.49
   8  -3  16    0.55    0.96
   8  -3  17   99.22    7.03
   8  -3  18   32.32    4.16
   8  -3  19    3.52    1.57
   8  -3  20   12.76    2.65
   8  -3  21   16.45    3.11
   8  -3  22    1.81    1.18
   8  -3  23    1.44    1.04
  -8  -4  23    6.75    1.88
  -8  -4  22    0.44    0.63
  -8  -4  21   24.84    3.31
  -8  -4  20    3.15    1.31
  -8  -4  19   31.61    3.59
  -8  -4  18   11.03    2.17
  -8  -4  17   47.81    4.28
  -8  -4  16   11.87    2.17
  -8  -4  15   -0.48    0.67
  -8  -4  14    2.81    1.15
  -8  -4  13   11.32    1.98
   8  -4 -13   14.17    1.54
  -8  -4  12    2.30    0.97
   8  -4 -12    4.14    0.46
  -8  -4  11    5.68    1.43
   8  -4 -11    7.73    0.88
  -8  -4  10  138.05    6.40
   8  -4 -10  145.68    4.28
  -8  -4   9  391.23   10.53
   8  -4  -9  414.09    7.84
  -8  -4   8   49.54    3.78
   8  -4  -8   54.18    3.23
   8  -4  -8   50.22    2.96
  -8  -4   7   59.30    4.02
   8  -4  -7   60.18    3.39
   8  -4  -7   60.09    3.47
   8  -4  -6    8.99    1.42
  -8  -4   6   11.02    1.83
   8  -4  -6   10.50    1.48
   8  -4  -5    2.76    0.84
  -8  -4   5    5.36    1.36
   8  -4  -5    4.73    1.06
  -8  -4   4    4.73    1.30
   8  -4  -4    5.04    1.11
   8  -4  -4    3.44    0.99
   8  -4  -3   34.68    2.94
  -8  -4   3   36.84    3.01
   8  -4  -2    0.57    0.66
  -8  -4   2    1.29    0.93
   8  -4  -1    2.09    0.95
  -8  -4   1    2.42    1.10
   8  -4   0  285.14    8.91
   8  -4   1    8.04    1.69
   8  -4   2  129.05    6.26
  -8  -4  -2  125.20    5.49
   8  -4   3   61.70    4.47
  -8  -4  -3   54.94    3.64
  -8  -4  -4   -0.21    0.96
   8  -4   4    1.15    0.84
  -8   4  -4    0.37    0.23
   8  -4   5    8.72    1.80
  -8   4  -5   12.60    1.09
  -8  -4  -5   10.34    1.63
   8  -4   6   38.55    3.79
  -8   4  -6   40.87    2.04
  -8  -4  -6   37.98    2.96
   8  -4   7   33.95    3.63
   8   4   7   30.41    2.70
  -8  -4  -7   31.54    2.63
   8  -4   8  139.24    7.40
   8   4   8  137.71    5.69
  -8  -4  -8  142.07    5.49
   8  -4   9   -0.48    0.88
   8   4   9    0.19    0.39
  -8  -4  -9    1.75    0.80
   8  -4  10    5.08    1.48
  -8  -4 -10    7.26    1.32
   8  -4  11   73.96    5.75
  -8  -4 -11   76.67    3.90
   8  -4  12   32.59    3.92
  -8  -4 -12   35.13    2.57
   8  -4  13   12.28    2.54
  -8  -4 -13   14.69    1.63
   8  -4  14  119.17    7.65
   8  -4  15   25.38    3.64
   8  -4  16    9.88    2.48
   8  -4  17    0.14    0.84
   8  -4  18   30.80    4.18
   8  -4  19   12.52    2.81
   8  -4  20   32.86    4.52
   8  -4  21   10.76    2.56
  -8  -5  23   28.52    3.83
  -8  -5  22   11.81    2.57
  -8  -5  21   17.04    2.97
  -8  -5  20   12.74    2.59
  -8  -5  19   80.78    6.19
  -8  -5  18    0.69    1.02
  -8  -5  17    4.25    1.63
  -8  -5  16    2.02    1.30
  -8  -5  15   70.53    5.45
  -8  -5  14    1.61    1.14
  -8  -5  13   70.25    5.25
  -8  -5  12    0.95    0.93
  -8  -5  11    7.13    1.74
   8  -5 -11   11.95    1.24
   8  -5 -10  106.99    4.10
  -8  -5  10  100.05    5.93
   8  -5  -9    3.74    0.89
  -8  -5   9    3.87    1.28
  -8  -5   8   11.89    2.08
   8  -5  -8   12.61    1.62
   8  -5  -7   40.87    3.06
  -8  -5   7   42.87    3.72
   8  -5  -6    4.92    1.14
  -8  -5   6    4.50    1.27
   8  -5  -5    0.50    0.60
  -8  -5   5   -1.47    0.97
   8  -5  -4    6.63    1.42
  -8  -5   4    9.96    1.83
   8  -5  -3   15.42    2.12
  -8  -5   3   15.10    2.15
   8  -5  -2   18.87    2.43
  -8  -5   2   16.25    2.23
   8  -5  -1    1.96    1.08
  -8  -5   1    0.07    0.72
   8  -5   0   71.16    4.86
  -8  -5   0   73.04    4.39
   8  -5   1   16.91    2.50
   8  -5   2   -0.17    1.04
   8  -5   3    4.14    1.42
   8  -5   4   25.07    3.14
  -8   5  -4   22.06    1.69
  -8  -5  -4   19.23    2.35
   8  -5   5   41.58    4.12
  -8   5  -5   44.05    2.38
  -8  -5  -5   46.03    3.61
  -8  -5  -6    8.06    1.52
   8  -5   6   10.57    2.21
  -8   5  -6   10.05    1.18
   8  -5   7   14.26    2.57
  -8   5  -7   16.12    1.52
  -8  -5  -7   13.37    1.93
   8  -5   8   31.71    3.78
  -8  -5  -8   28.36    2.71
   8  -5   9    3.98    1.53
  -8  -5  -9    6.36    1.35
   8  -5  10   67.30    5.74
  -8  -5 -10   71.55    4.13
   8  -5  11    4.62    1.65
  -8  -5 -11    7.71    1.37
   8  -5  12    1.57    1.21
  -8  -5 -12    3.17    0.91
   8  -5  13   14.88    2.86
   8  -5  14    8.52    2.20
   8  -5  15   13.07    2.74
   8  -5  16    2.18    1.43
   8  -5  17    3.56    1.67
   8  -5  18    3.00    1.72
  -8  -6  19    5.07    1.96
  -8  -6  18   -0.05    0.91
  -8  -6  17    9.58    2.44
  -8  -6  16    1.43    1.18
  -8  -6  15   13.71    2.64
  -8  -6  14   42.57    4.48
  -8  -6  13   23.49    3.36
  -8  -6  12    1.08    1.00
  -8  -6  11   48.29    4.56
  -8  -6  10   11.82    2.37
   8  -6 -10   13.65    1.65
   8  -6  -9    0.41    0.47
  -8  -6   9    1.07    1.07
   8  -6  -8   79.94    4.47
  -8  -6   8   71.90    5.28
   8  -6  -7   31.44    2.95
  -8  -6   7   35.16    3.68
   8  -6  -6    4.19    1.17
  -8  -6   6    3.08    1.28
   8  -6  -5    1.14    0.68
  -8  -6   5    1.97    1.17
   8  -6  -4   26.07    2.90
  -8  -6   4   24.70    2.97
   8  -6  -3    3.63    1.28
  -8  -6   3    2.56    1.08
   8  -6  -2   76.85    5.24
  -8  -6   2   77.04    4.99
   8  -6  -1    8.34    1.87
  -8  -6   1    6.56    1.59
   8  -6   0   28.06    3.29
  -8  -6   0   28.94    2.98
   8  -6   1   17.36    2.65
  -8  -6  -1   17.46    2.38
   8  -6   2    3.59    1.38
   8  -6   3    0.37    1.02
   8  -6   4    2.82    1.27
   8  -6   5    4.49    1.65
  -8  -6  -5    4.56    1.33
   8  -6   6    2.64    1.34
  -8  -6  -6    3.13    1.02
   8  -6   7    1.33    1.25
  -8  -6  -7    0.01    0.71
   8  -6   8   62.81    5.63
  -8  -6  -8   68.48    4.56
   8  -6   9   22.65    3.48
  -8  -6  -9   15.12    2.21
   8  -6  10   79.52    6.52
  -8  -6 -10   85.58    4.92
   8  -6  11   15.21    3.09
  -8  -6 -11   13.34    1.98
   8  -6  12   38.62    4.80
   8  -6  13   15.95    3.13
   8  -6  14    5.78    1.99
   8  -6  15   11.30    2.74
  -8  -7  15   21.15    3.52
  -8  -7  14    9.69    2.53
  -8  -7  13   20.21    3.23
  -8  -7  12   20.87    3.35
  -8  -7  11   -0.56    0.83
  -8  -7  10    0.92    1.05
  -8  -7   9    8.16    2.00
  -8  -7   8    0.04    0.81
   8  -7  -8   -0.58    0.62
   8  -7  -7    1.46    0.81
  -8  -7   7   -0.15    0.99
   8  -7  -6   -0.12    0.66
  -8  -7   6   -0.50    1.04
   8  -7  -5   -1.25    0.81
  -8  -7   5   -0.17    0.93
   8  -7  -4   15.95    2.54
  -8  -7   4   14.00    2.46
   8  -7  -3   19.79    2.84
  -8  -7   3   18.85    2.75
   8  -7  -2   11.91    2.25
  -8  -7   2   12.99    2.31
   8  -7  -1    1.50    1.14
  -8  -7   1    2.43    1.17
   8  -7   0   -1.12    0.99
  -8  -7   0    0.15    0.70
   8  -7   1    2.60    1.33
  -8  -7  -1    5.27    1.59
   8  -7   2   50.09    4.89
   8  -7   3   26.14    3.56
   8  -7   4    4.77    1.74
   8  -7   5    2.33    1.43
   8  -7   6   33.94    4.25
  -8  -7  -6   32.16    3.53
   8  -7   7    0.36    0.80
  -8  -7  -7    0.11    0.62
   8  -7   8   21.76    3.54
  -8  -7  -8   20.81    2.76
   8  -7   9    3.15    1.69
  -8  -7  -9    1.87    0.96
   8  -7  10    2.13    1.49
  -8  -7 -10    3.91    1.28
   8  -7  11    5.81    1.97
   8  -7  12   11.35    2.83
  -8  -8  10   -0.33    0.90
  -8  -8   9    0.21    0.83
  -8  -8   8    8.02    2.16
  -8  -8   7    8.53    2.08
  -8  -8   6    5.46    1.77
   8  -8  -5    0.55    0.55
  -8  -8   5   -0.53    0.90
  -8  -8   4   -0.23    0.87
   8  -8  -4    0.35    0.86
  -8  -8   3    2.14    1.16
   8  -8  -3    0.88    0.94
  -8  -8   2    0.99    1.00
   8  -8  -2    2.18    1.28
  -8  -8   1    5.41    1.70
   8  -8  -1    4.45    1.62
  -8  -8   0    0.91    0.78
   8  -8   0   -1.50    1.09
  -8  -8  -1    2.87    1.31
   8  -8   1    1.34    0.99
   8  -8   2    3.56    1.43
   8  -8   3   10.25    2.44
   8  -8   4    3.47    1.47
   8  -8   5    3.26    1.47
  -8  -8  -6    8.93    2.06
   8  -8   6    2.89    1.49
  -8  -8  -7    1.95    1.05
   8  -8   7    4.11    1.86
  -8  -8  -8    2.23    1.14
   8  -8   8    3.38    1.70
   8  -9  -3    1.80    1.15
   8  -9  -2    5.77    1.85
  -8  -9   2    7.19    1.99
  -8  -9   1    2.17    1.18
   8  -9  -1   -0.11    0.65
   8  -9   0    1.92    1.10
  -8  -9   0    2.64    1.27
   8  -9   1    1.85    1.28
   8  -9   2    9.06    2.47
  -9   0  24    2.09    1.21
  -9   0  23   -0.66    0.96
  -9   0  22    3.63    1.29
  -9   0  21    1.00    0.88
  -9   0  20   -0.25    0.84
  -9   0  19   -0.21    0.70
  -9   0  19    0.37    0.42
  -9   0  18  136.87    6.48
  -9   0  18  133.83    4.45
  -9   0  17    0.77    0.85
  -9   0  17    0.99    0.63
   9   0 -16  126.98    5.02
  -9   0  16  140.19    6.22
  -9   0  16  140.92    4.70
   9   0 -15   -0.08    0.31
  -9   0  15   -0.59    0.77
  -9   0  15    0.20    0.57
   9   0 -14   51.28    3.09
  -9   0  14   60.79    3.87
  -9   0  14   61.60    3.22
   9   0 -13    0.37    0.40
  -9   0  13    0.34    0.83
  -9   0  13   -0.05    0.63
   9   0 -12   34.56    2.48
  -9   0  12   35.71    2.80
  -9   0  12   36.35    2.46
   9   0 -11    0.18    0.42
  -9   0  11   -0.25    0.73
  -9   0  11   -0.14    0.70
   9   0 -10   61.37    3.13
  -9   0  10   63.66    3.40
  -9   0  10   59.97    3.13
   9   0  -9    0.17    0.37
  -9   0   9    0.23    0.70
   9   0  -8   33.88    2.25
   9   0  -8   31.39    2.32
  -9   0   8   33.15    2.36
   9   0  -7   -0.52    0.61
   9   0  -7    0.33    0.50
  -9   0   7    1.07    0.85
   9   0  -6 1810.63   16.06
  -9   0   6 1811.24   14.77
   9   0  -6 1821.17   17.26
  -9   0   6 1780.04   16.64
  -9   0   5   -0.34    0.47
   9   0  -5    0.07    0.40
  -9   0   5    0.08    1.03
   9   0  -4   58.36    2.44
   9   0  -4   56.15    3.09
  -9   0   4   52.30    2.90
   9   0  -3    0.02    0.27
  -9   0   3    4.22    1.25
   9   0  -2   50.33    1.95
  -9   0   2   45.94    2.70
   9   0  -1    0.11    0.20
  -9   0   1    0.00    0.76
  -9   0   0 1058.66   12.80
  -9   0  -1   -0.95    0.92
  -9   0  -2  406.98    7.99
   9   0   2  396.22    8.19
  -9   0  -3    0.28    0.79
   9   0   3    0.24    0.50
  -9   0  -4  444.01    8.38
   9   0   4  471.53    9.10
   9   0   5    0.82    0.67
  -9   0  -5    0.25    0.64
  -9   0  -6  116.70    4.42
   9   0   6  121.25    4.72
  -9   0  -7   -0.13    0.60
   9   0   7    0.66    0.58
  -9   0  -8   39.18    2.67
   9   0   8   38.09    2.75
  -9   0  -9   -0.56    0.74
   9   0   9   -0.59    0.67
  -9   0 -10   13.90    1.69
   9   0  10   13.67    1.74
  -9   0 -11   -0.58    0.68
   9   0  11   -0.34    0.55
   9   0  12   31.92    3.24
   9   0  12   34.92    2.74
   9   0  13   -0.68    0.94
   9   0  13    0.04    0.41
   9   0  14  398.97   11.52
   9   0  14  383.79    8.95
   9   0  15   -0.35    0.85
   9   0  16   34.37    3.55
   9   0  17    0.31    0.61
   9   0  18    0.96    0.87
   9   0  19    0.36    0.77
   9   0  20   -1.49    0.91
   9   0  20    1.23    0.87
   9   0  21    1.71    0.92
   9   0  22   61.00    4.79
  -9   1  24   30.73    3.77
  -9  -1  24   25.52    3.44
  -9  -1  23   10.52    2.17
  -9   1  23   11.72    2.35
  -9  -1  22    1.48    0.78
  -9   1  22    1.46    0.94
  -9  -1  21   11.16    2.21
  -9   1  21   11.00    2.18
  -9  -1  20    3.05    1.27
  -9   1  20    2.04    1.16
  -9  -1  20    2.35    0.82
  -9  -1  19    3.36    1.20
  -9   1  19    4.91    1.52
  -9  -1  19    5.08    1.12
  -9  -1  18   22.78    2.22
  -9   1  18   21.13    2.67
  -9  -1  18   19.86    2.59
  -9   1  18   19.64    1.39
  -9  -1  18   22.07    2.18
  -9  -1  17   24.27    2.26
   9   1 -17   18.45    2.25
  -9   1  17   21.67    1.56
  -9  -1  17   22.04    2.64
  -9   1  17   22.41    2.71
  -9  -1  17   21.86    2.14
  -9  -1  16    4.87    1.12
   9   1 -16    4.73    1.21
   9  -1 -16    5.89    0.90
  -9  -1  16    1.69    0.86
  -9   1  16    5.23    1.37
  -9   1  16    4.84    0.79
  -9  -1  16    3.70    1.03
   9  -1 -15   56.16    2.70
  -9  -1  15   57.22    3.36
   9   1 -15   50.97    3.57
  -9  -1  15   55.88    3.85
  -9   1  15   59.84    2.75
  -9   1  15   54.99    3.85
  -9  -1  15   53.74    3.33
   9  -1 -14   50.41    2.62
  -9  -1  14   61.01    3.40
   9   1 -14   56.71    3.72
  -9   1  14   60.11    2.79
  -9   1  14   57.00    3.79
  -9  -1  14   58.79    3.87
  -9  -1  14   59.53    3.48
   9   1 -13   42.74    3.21
   9  -1 -13   41.20    2.39
  -9   1  13   42.65    3.17
  -9  -1  13   38.63    3.09
  -9   1  13   43.72    2.45
  -9  -1  13   45.45    3.04
   9  -1 -12   26.62    1.88
  -9   1  12   30.56    2.11
  -9   1  12   28.78    2.51
  -9  -1  12   24.33    2.41
  -9  -1  12   24.30    2.26
   9  -1 -11  672.57    9.19
  -9   1  11  724.26   11.74
  -9  -1  11  711.86   11.97
  -9   1  11  706.28    9.89
  -9  -1  11  700.96   11.48
   9  -1 -11  676.94   10.45
   9  -1 -10  168.86    4.55
  -9   1  10  169.30    5.49
  -9  -1  10  171.68    5.73
  -9   1  10  171.27    4.95
   9  -1 -10  170.98    5.22
  -9  -1  10  173.07    5.67
   9  -1  -9  296.54    6.02
   9   1  -9  307.92    7.65
  -9  -1   9  313.28    7.42
  -9  -1   9  296.77    7.41
   9  -1  -9  303.56    6.93
  -9   1   9  291.57    6.50
   9   1  -8   13.79    1.59
   9  -1  -8   13.93    1.56
  -9   1   8   12.89    1.49
  -9  -1   8   17.07    1.88
  -9   1   7  315.61    6.45
   9   1  -7  333.70    7.26
  -9   1   7  315.15    6.71
   9  -1  -7  317.95    7.12
  -9  -1   7  304.79    7.34
   9   1  -6    8.42    1.16
  -9   1   6    8.21    1.06
   9  -1  -6    7.77    1.22
  -9  -1   6    9.87    1.51
  -9   1   5  355.12    5.88
   9   1  -5  359.74    6.89
  -9   1   5  363.40    7.32
  -9  -1   5  359.08    7.82
   9  -1  -5  367.46    7.65
   9   1  -4  337.17    6.36
  -9   1   4  327.00    5.18
  -9   1   4  333.47    7.04
   9  -1  -4  338.55    7.40
  -9  -1   4  331.20    7.43
   9   1  -3   40.38    2.12
  -9   1   3   37.43    1.58
  -9   1   3   44.24    2.64
  -9  -1   3   38.22    2.60
  -9   1   2   42.98    2.61
  -9  -1   2   46.09    2.80
  -9   1   1    4.07    0.96
  -9  -1   1    2.48    0.92
  -9   1   0   29.83    2.21
  -9  -1   0   28.04    2.23
  -9   1  -1   42.28    2.65
   9   1   1   41.88    2.74
  -9  -1  -1   39.71    2.62
  -9   1  -2  118.13    4.45
   9   1   2  122.68    4.67
  -9  -1  -2  116.07    4.43
  -9   1  -3  260.88    6.67
   9   1   3  272.23    6.99
  -9  -1  -3  252.01    6.44
   9  -1   3  277.89    7.05
  -9   1  -4   12.36    1.58
   9   1   4   13.00    1.58
   9  -1   4   11.86    1.53
  -9  -1  -4   12.95    1.57
  -9   1  -5  444.17    9.01
   9  -1   5  470.18    9.43
  -9  -1  -5  448.19    8.65
   9   1   5  462.85    9.17
  -9   1  -6  152.92    5.38
   9  -1   6  158.88    5.54
   9   1   6  151.00    5.28
  -9  -1  -6  152.34    5.08
  -9  -1  -7   14.35    1.69
  -9   1  -7    9.00    1.42
   9   1   7   12.76    1.55
   9  -1   7   12.15    1.62
  -9   1  -8   33.64    2.62
  -9  -1  -8   40.83    2.63
   9  -1   8   38.51    2.84
   9   1   8   35.60    2.60
   9  -1   9   25.16    2.82
  -9  -1  -9   30.20    2.26
   9   1   9   24.79    2.18
   9  -1   9   27.33    2.46
   9  -1  10   23.63    2.79
  -9  -1 -10   20.98    1.93
   9  -1  10   24.19    2.33
   9   1  10   20.85    2.01
   9  -1  11    9.77    1.92
  -9  -1 -11    8.92    1.32
   9  -1  11    7.87    1.40
   9   1  11    9.35    1.37
   9  -1  12   33.18    3.41
   9  -1  12   33.23    2.33
  -9  -1 -12   33.55    2.46
   9   1  12   29.32    2.39
   9  -1  13   41.50    3.93
   9  -1  13   48.50    2.91
  -9  -1 -13   51.04    3.05
   9   1  13   42.54    2.86
   9   1  14    0.19    0.84
   9  -1  14   -0.05    0.99
   9  -1  14    0.48    0.52
  -9  -1 -14   -0.36    0.54
   9   1  14    0.04    0.27
   9  -1  15   32.05    2.61
   9  -1  15   32.43    3.58
   9   1  15   31.75    3.18
   9  -1  16    0.39    0.55
   9  -1  16    1.39    0.94
   9   1  16    0.77    0.78
   9  -1  17    0.30    0.55
   9  -1  17   -0.08    0.85
   9   1  17   -0.63    0.80
   9  -1  18    0.04    0.65
   9  -1  18    0.49    0.65
   9   1  18   -0.82    0.70
   9  -1  19    5.35    1.39
   9   1  19    6.63    1.60
   9  -1  19    4.36    1.43
   9  -1  20    3.95    1.20
   9  -1  20    1.95    1.02
   9  -1  21   28.75    3.03
   9  -1  21   27.07    3.50
  -9  -2  24    0.59    0.86
  -9   2  24    0.16    0.89
  -9  -2  23    5.41    1.61
  -9   2  23    6.12    1.82
  -9  -2  22    2.08    0.89
  -9  -2  22   -0.62    1.11
  -9   2  22    0.62    1.01
  -9  -2  21   21.81    2.59
  -9   2  21   24.76    3.25
  -9  -2  21   20.84    2.96
  -9  -2  21   22.21    2.42
  -9  -2  20   -1.34    0.73
  -9  -2  20    0.96    1.04
  -9   2  20    2.86    1.41
  -9  -2  20    0.71    0.55
  -9  -2  19   -0.67    0.64
  -9  -2  19    0.00    0.96
  -9  -2  19   -0.18    0.67
  -9  -2  18    9.53    1.73
  -9  -2  18    8.70    1.71
  -9  -2  18   11.71    1.83
  -9  -2  17   27.21    2.72
  -9  -2  17   29.95    3.13
  -9  -2  17   24.69    2.56
  -9  -2  16    1.68    0.77
  -9  -2  16    1.64    0.93
  -9  -2  16    1.62    0.76
  -9  -2  15    8.83    1.53
  -9  -2  15    8.79    1.59
  -9   2  15   10.26    1.15
   9  -2 -15   11.23    0.75
  -9  -2  14    9.21    1.52
   9  -2 -14   11.30    0.92
  -9  -2  14   10.07    1.65
  -9   2  14   11.02    1.25
   9  -2 -13    0.18    0.21
  -9  -2  13    0.57    0.68
  -9   2  13    0.19    0.45
   9  -2 -13   -0.43    0.46
  -9  -2  12   28.62    2.54
   9  -2 -12   30.02    1.68
  -9   2  12   30.61    2.09
  -9  -2  12   26.42    2.56
   9  -2 -12   29.99    2.17
  -9  -2  11    9.19    1.56
   9  -2 -11   10.91    1.04
  -9  -2  11   10.47    1.58
   9   2 -11   12.45    1.87
  -9   2  11   10.80    1.29
   9  -2 -11   10.65    1.32
   9  -2 -10    4.33    0.73
  -9  -2  10    3.84    0.98
  -9  -2  10    5.19    1.26
   9   2 -10    4.34    1.12
  -9   2  10    3.81    0.84
   9  -2 -10    5.29    1.00
   9   2  -9  197.07    6.97
  -9  -2   9  179.97    5.96
  -9   2   9  178.59    5.18
   9  -2  -9  178.46    5.37
  -9  -2   9  176.32    6.32
   9   2  -8  389.19    9.50
  -9  -2   8  369.27    8.41
  -9   2   8  376.07    7.58
   9   2  -8  392.33    8.67
   9  -2  -8  387.61    7.99
  -9  -2   8  385.24    9.19
  -9  -2   7  361.78    8.23
   9   2  -7  373.78    9.11
   9   2  -7  378.96    8.25
  -9   2   7  356.59    7.48
  -9  -2   7  349.74    8.67
  -9  -2   6    2.16    0.85
   9   2  -6    4.20    0.98
   9   2  -6    3.10    0.77
  -9   2   6    3.63    0.87
   9   2  -5  149.65    5.52
   9   2  -5  153.10    4.93
  -9   2   5  147.93    4.93
  -9  -2   5  144.36    5.44
  -9   2   4   99.40    4.11
  -9  -2   4   93.21    4.35
  -9   2   3  793.56   11.70
  -9  -2   3  803.01   12.48
  -9   2   2  233.27    6.44
  -9  -2   2  226.91    6.60
  -9   2   1   78.89    1.67
  -9   2   1   74.58    3.69
  -9  -2   1   72.18    3.71
  -9   2   0  231.35    6.56
  -9  -2   0  213.37    6.27
   9   2   1  531.03    9.75
  -9   2  -1  513.72    9.85
  -9  -2  -1  512.78    9.57
   9   2   2   52.38    3.12
  -9   2  -2   48.81    3.11
  -9  -2  -2   54.67    3.19
   9  -2   3   14.79    1.71
  -9   2  -3   12.78    1.62
  -9  -2  -3   16.50    1.82
   9  -2   4  292.51    8.75
  -9   2  -4  302.05    7.94
   9  -2   4  316.97    7.96
  -9  -2  -4  305.18    7.35
   9  -2   5    3.71    1.35
   9  -2   5    3.71    1.00
  -9  -2  -5    3.26    1.09
   9  -2   6   14.78    2.14
   9  -2   6   14.90    1.81
  -9  -2  -6   17.63    1.91
   9  -2   7    3.49    1.10
  -9  -2  -7    5.03    1.23
   9  -2   8   41.41    3.64
  -9  -2  -8   38.05    2.66
   9  -2   9    1.46    0.95
   9  -2   9    0.38    0.27
  -9  -2  -9    1.00    0.78
   9  -2  10   64.20    2.63
  -9  -2 -10   62.28    3.31
   9  -2  10   62.38    4.68
  -9  -2 -11   24.05    2.07
   9  -2  11   22.64    1.70
   9  -2  11   21.70    2.90
  -9  -2 -12  123.83    4.58
   9  -2  12  130.16    4.29
   9  -2  12  114.76    6.70
  -9  -2 -13    1.14    0.51
   9  -2  13    2.59    0.71
   9  -2  13    2.39    1.28
  -9  -2 -14    2.40    0.68
   9  -2  14    3.12    0.82
   9  -2  14    3.62    1.50
   9  -2  15   79.88    3.89
  -9  -2 -15   71.65    3.34
   9  -2  15   70.76    5.57
   9  -2  16   18.99    2.00
   9   2  16   16.67    2.26
   9  -2  16   15.32    2.71
   9  -2  17    0.36    0.56
   9  -2  17    0.63    0.84
   9   2  17    0.17    0.50
   9  -2  18   15.25    1.99
   9   2  18   14.70    2.07
   9  -2  18   13.35    2.54
   9  -2  19   97.20    5.01
   9  -2  19   90.77    6.74
   9  -2  20    0.46    0.55
   9  -2  21   76.40    6.23
   9  -2  22    4.14    1.56
  -9  -3  23    9.53    1.95
  -9  -3  22   14.69    2.40
  -9  -3  21    5.44    1.40
  -9  -3  21    5.03    1.31
  -9  -3  20   -1.84    0.94
  -9  -3  20   -1.40    0.89
  -9  -3  19   18.40    2.48
  -9  -3  19   17.60    2.53
  -9  -3  18    1.57    0.88
  -9  -3  18    2.80    1.15
  -9  -3  17   51.37    4.05
  -9  -3  17   50.09    4.05
  -9  -3  16    9.10    1.79
  -9  -3  16   11.25    1.94
  -9  -3  15   68.45    4.55
   9  -3 -15   67.01    3.03
  -9  -3  14   30.95    3.07
   9  -3 -14   28.78    2.10
   9  -3 -13    0.93    0.27
  -9  -3  13    0.02    0.73
   9  -3 -13    0.84    0.22
   9  -3 -13    0.99    0.59
   9  -3 -12   52.50    2.16
   9  -3 -12   48.80    1.84
  -9  -3  12   44.51    3.49
   9  -3 -12   42.97    2.71
   9  -3 -11    3.88    0.72
  -9  -3  11    2.81    1.10
   9  -3 -10    1.69    0.57
  -9  -3  10    0.92    0.90
   9  -3  -9   12.19    1.37
  -9  -3   9   13.77    1.90
   9  -3  -8   35.90    2.43
  -9  -3   8   36.11    2.97
   9  -3  -7   58.56    3.20
  -9  -3   7   64.66    3.86
   9  -3  -6   16.24    1.77
  -9  -3   6   14.48    1.93
   9  -3  -5    4.99    1.09
  -9  -3   5    1.69    0.82
  -9  -3   5    4.65    1.30
   9  -3  -5    5.04    1.11
  -9  -3   4   67.22    3.79
   9  -3  -4   59.72    3.51
   9  -3  -4   71.76    3.73
  -9  -3   4   59.38    3.82
   9  -3  -3   33.85    2.76
   9  -3  -3   35.95    2.69
  -9  -3   3   33.00    2.85
   9   3  -2  395.86    9.56
   9  -3  -2  398.40    8.95
  -9  -3   2  379.72    9.27
   9  -3  -1    1.93    1.01
  -9  -3   1    2.35    0.92
   9   3  -1    1.19    0.61
   9  -3  -1    2.92    0.98
   9   3   0  140.17    5.60
   9  -3   0  131.40    5.73
   9  -3   0  146.03    5.55
  -9  -3   0  135.84    5.46
   9  -3   1   25.23    2.59
   9   3   1   28.07    2.49
  -9  -3  -1   24.28    2.35
   9   3   2   30.84    2.59
   9  -3   2   24.23    2.64
  -9   3  -2   28.82    0.87
  -9  -3  -2   28.34    2.54
   9  -3   3    9.94    1.80
   9   3   3   11.15    1.56
  -9  -3  -3   10.07    1.56
   9  -3   4   33.78    3.23
   9   3   4   35.79    2.77
  -9  -3  -4   35.04    2.72
   9  -3   5   13.82    2.36
   9   3   5   15.77    1.86
  -9  -3  -5   15.98    1.97
   9  -3   6  340.10   10.59
   9   3   6  352.67    8.69
  -9  -3  -6  356.65    8.39
   9  -3   7  199.15    8.30
   9   3   7  200.93    6.58
  -9  -3  -7  197.23    6.23
   9  -3   8   30.52    3.37
   9   3   8   35.08    2.79
  -9  -3  -8   38.66    2.80
   9  -3   9  272.96   10.16
  -9  -3  -9  261.14    7.15
   9  -3  10    3.18    1.49
  -9  -3 -10    3.72    1.09
   9  -3  11    6.35    1.77
  -9  -3 -11    8.74    1.43
   9  -3  12    0.31    0.85
  -9  -3 -12    1.62    0.72
   9  -3  13   12.55    2.46
  -9  -3 -13   12.94    1.55
   9  -3  14    2.30    1.32
  -9  -3 -14    1.49    0.54
   9  -3  15   -0.16    0.98
   9  -3  16   34.45    4.16
   9  -3  17    3.88    1.61
   9  -3  18   14.08    2.86
   9  -3  19    8.44    2.31
   9  -3  20   48.56    5.18
   9  -3  21    4.02    1.57
   9  -3  22    3.58    1.42
  -9  -4  23   14.08    2.58
  -9  -4  22    3.16    1.36
  -9  -4  21    2.54    1.17
  -9  -4  21    0.22    0.65
  -9  -4  20   -0.73    0.87
  -9  -4  20    1.24    0.96
  -9  -4  19    3.12    1.35
  -9  -4  18   21.56    2.98
  -9  -4  17   14.25    2.33
  -9  -4  16    4.21    1.46
  -9  -4  15   18.40    2.65
  -9  -4  14    1.56    0.96
  -9  -4  13   63.97    4.64
   9  -4 -12   24.63    1.45
  -9  -4  12   21.15    2.68
   9  -4 -11    6.44    0.95
  -9  -4  11    5.87    1.50
   9  -4 -11    6.84    1.20
   9  -4 -10   43.53    2.58
  -9  -4  10   40.99    3.53
   9  -4 -10   46.46    3.05
   9  -4  -9   19.40    1.88
  -9  -4   9   19.46    2.48
   9  -4  -9   18.93    2.06
   9  -4  -8   10.71    1.52
  -9  -4   8    8.56    1.68
   9  -4  -8    9.43    1.47
  -9  -4   7  128.64    5.93
   9  -4  -7  139.46    5.46
   9  -4  -7  138.63    5.35
   9  -4  -6    1.28    0.70
  -9  -4   6    0.69    0.90
   9  -4  -5    6.74    1.28
  -9  -4   5    5.26    1.34
   9  -4  -4   48.14    3.49
  -9  -4   4   46.77    3.45
   9  -4  -3    7.59    1.48
  -9  -4   3    9.65    1.71
   9  -4  -2   12.34    1.93
  -9  -4   2   16.37    2.11
   9  -4  -1   38.73    3.36
   9  -4   0   10.23    1.89
  -9  -4   0    9.95    1.69
   9  -4   1   57.39    4.24
  -9  -4  -1   54.76    3.79
   9  -4   2   11.51    2.00
  -9  -4  -2    9.68    1.62
   9  -4   3    5.09    1.44
  -9   4  -3    5.08    0.62
  -9  -4  -3    3.85    1.04
   9  -4   4    4.42    1.39
  -9   4  -4    5.57    0.66
  -9  -4  -4    3.15    1.11
   9  -4   5   60.99    4.74
  -9   4  -5   58.76    2.17
  -9  -4  -5   58.25    3.75
   9  -4   6   58.80    4.73
  -9  -4  -6   58.97    3.77
   9  -4   7   39.89    4.05
  -9  -4  -7   38.90    3.05
   9  -4   8   16.95    2.73
  -9  -4  -8   19.12    2.16
   9  -4   9    7.82    1.96
  -9  -4  -9   12.06    1.74
   9  -4  10   30.19    3.71
  -9  -4 -10   30.71    2.64
   9  -4  11    0.96    1.24
  -9  -4 -11    0.19    0.58
   9  -4  12    2.38    1.28
  -9  -4 -12    1.15    0.65
   9  -4  13    2.23    1.28
  -9  -4 -13    1.63    0.74
   9  -4  14   11.16    2.59
   9  -4  15    1.53    1.09
   9  -4  16    7.61    2.18
   9  -4  17   60.56    5.93
   9  -4  18    0.42    0.98
   9  -4  19   18.73    3.47
   9  -4  20    2.66    1.41
  -9  -5  23    0.71    0.97
  -9  -5  22    1.28    1.02
  -9  -5  21   13.81    2.70
  -9  -5  20    2.43    1.33
  -9  -5  19   71.37    5.79
  -9  -5  18  101.02    6.78
  -9  -5  17  110.38    6.98
  -9  -5  16    3.79    1.29
  -9  -5  15   65.10    5.21
  -9  -5  14   59.58    4.94
  -9  -5  13   52.17    4.57
  -9  -5  12    7.46    1.82
  -9  -5  11   24.72    3.05
   9  -5 -11   25.10    1.92
   9  -5 -10   94.01    4.06
  -9  -5  10   95.99    5.81
   9  -5  -9    1.49    0.65
  -9  -5   9    1.88    1.06
   9  -5  -8    0.81    0.52
  -9  -5   8    0.69    0.83
   9  -5  -7   36.69    3.02
  -9  -5   7   33.71    3.35
   9  -5  -6   26.52    2.64
  -9  -5   6   25.22    2.88
   9  -5  -5   15.99    2.15
  -9  -5   5   14.84    2.19
   9  -5  -4    1.23    0.82
  -9  -5   4    0.70    0.91
   9  -5  -3   46.17    3.82
  -9  -5   3   45.56    3.69
   9  -5  -2  109.45    5.99
  -9  -5   2  122.05    5.87
   9  -5  -1   19.44    2.60
  -9  -5   1   25.45    2.74
   9  -5   0   29.83    3.28
   9  -5   1   85.58    5.61
   9  -5   2    1.18    1.01
  -9  -5  -2    0.81    0.91
   9  -5   3   15.55    2.59
  -9  -5  -3   13.91    2.09
   9  -5   4  206.80    9.13
  -9   5  -4  215.96    4.91
  -9  -5  -4  195.22    7.48
   9  -5   5   12.37    2.42
  -9   5  -5   13.91    1.29
  -9  -5  -5   12.92    1.99
   9  -5   6    3.10    1.46
  -9   5  -6    2.48    0.58
  -9  -5  -6    3.92    1.19
   9  -5   7  126.03    7.54
  -9  -5  -7  126.18    5.86
   9  -5   8    2.11    1.32
  -9  -5  -8    1.11    0.88
   9  -5   9   54.84    5.21
  -9  -5  -9   56.11    3.81
   9  -5  10    6.27    2.09
  -9  -5 -10    5.60    1.40
   9  -5  11   15.59    2.93
  -9  -5 -11   13.29    1.87
   9  -5  12    6.90    2.06
  -9  -5 -12    9.04    1.54
   9  -5  13   11.63    2.60
   9  -5  14   -1.37    1.23
   9  -5  15   14.84    3.09
   9  -5  16   34.91    4.68
   9  -5  17    4.35    1.95
  -9  -6  19    6.84    2.18
  -9  -6  18    5.99    1.94
  -9  -6  17    2.07    1.32
  -9  -6  16    2.06    1.22
  -9  -6  15    7.32    1.92
  -9  -6  14    0.64    0.91
  -9  -6  13   30.79    3.78
  -9  -6  12    1.41    1.14
  -9  -6  11    1.96    1.02
  -9  -6  10   20.69    3.04
   9  -6 -10   21.03    2.12
   9  -6  -9    0.81    0.57
  -9  -6   9    2.48    1.22
   9  -6  -8   11.40    1.80
  -9  -6   8   14.68    2.46
  -9  -6   7   41.17    3.96
   9  -6  -7   37.73    3.29
   9  -6  -6   25.88    2.87
  -9  -6   6   21.55    2.88
   9  -6  -5    0.93    0.82
  -9  -6   5    0.37    0.80
   9  -6  -4   -0.51    0.57
  -9  -6   4   -0.23    0.76
   9  -6  -3   -0.09    0.83
  -9  -6   3    1.29    0.85
   9  -6  -2    0.82    1.03
  -9  -6   2    0.97    0.99
   9  -6  -1   15.44    2.53
  -9  -6   1   18.11    2.49
   9  -6   0    2.03    1.16
   9  -6   1   45.51    4.40
   9  -6   2    0.28    0.65
   9  -6   3    0.26    0.79
   9  -6   4    4.07    1.51
  -9  -6  -4    4.34    1.34
   9  -6   5   12.06    2.47
  -9  -6  -5   11.11    1.94
   9  -6   6   29.27    3.84
  -9  -6  -6   31.40    3.26
   9  -6   7   24.77    3.61
  -9  -6  -7   23.03    2.79
   9  -6   8    2.20    1.42
  -9  -6  -8    2.50    0.97
   9  -6   9    4.18    1.72
  -9  -6  -9    4.83    1.35
   9  -6  10   -0.07    0.93
  -9  -6 -10    1.89    0.90
   9  -6  11   -0.67    0.83
  -9  -6 -11    0.57    0.64
   9  -6  12   23.17    3.73
   9  -6  13   19.67    3.53
   9  -6  14   -0.60    1.37
  -9  -7  14    0.28    0.85
  -9  -7  13    3.59    1.44
  -9  -7  12   13.60    2.71
  -9  -7  11    1.63    1.03
  -9  -7  10    7.10    2.00
  -9  -7   9    1.03    0.87
   9  -7  -8    4.40    1.29
  -9  -7   8    3.07    1.39
   9  -7  -7   -0.57    0.65
  -9  -7   7    0.41    0.77
   9  -7  -6   -0.30    0.53
  -9  -7   6   -0.73    1.16
   9  -7  -5    1.13    0.87
  -9  -7   5    0.02    0.74
   9  -7  -4    0.98    0.84
  -9  -7   4    0.46    0.68
   9  -7  -3   27.79    3.39
  -9  -7   3   38.58    3.92
   9  -7  -2    7.70    1.93
  -9  -7   2   13.97    2.40
  -9  -7   1   50.02    4.38
   9  -7  -1   51.16    4.79
   9  -7   0    1.81    1.22
  -9  -7   0    4.26    1.47
   9  -7   1    6.39    1.92
   9  -7   2    2.77    1.31
   9  -7   3    5.90    1.79
   9  -7   4   -0.34    0.87
  -9  -7  -4   -2.07    1.15
   9  -7   5   27.68    3.88
  -9  -7  -5   18.32    2.76
   9  -7   6    0.61    0.99
  -9  -7  -6   -0.24    0.69
   9  -7   7   -0.08    0.61
  -9  -7  -7    0.84    0.95
   9  -7   8    0.15    1.14
  -9  -7  -8    0.52    0.63
   9  -7   9    3.35    1.75
  -9  -7  -9    0.60    0.73
   9  -7  10    5.31    1.92
   9  -7  11    2.71    1.71
  -9  -8   9    8.60    2.25
  -9  -8   8   -1.70    1.10
  -9  -8   7    7.33    2.06
  -9  -8   6    0.24    0.84
   9  -8  -5    3.30    1.28
  -9  -8   5    1.07    0.96
   9  -8  -4    3.11    1.27
  -9  -8   4    3.67    1.36
   9  -8  -3   13.43    2.60
  -9  -8   3   15.82    2.78
   9  -8  -2    2.70    1.26
  -9  -8   2    2.83    1.36
   9  -8  -1    1.90    1.19
  -9  -8   1    3.55    1.38
   9  -8   0    2.26    1.29
   9  -8   1    1.65    1.06
   9  -8   2    0.61    0.93
   9  -8   3   10.27    2.45
   9  -8   4    4.43    1.73
  -9  -8  -4    0.74    0.81
   9  -8   5   11.52    2.67
  -9  -8  -5    6.19    1.78
   9  -8   6    2.03    1.25
  -9  -8  -6    0.73    0.70
   9  -8   7   53.78    5.90
  -9  -8  -7   54.79    4.94
  -9  -8  -8    2.51    1.08
   9  -9  -2    7.07    1.97
   9  -9  -1   11.09    2.51
   9  -9   0    5.63    2.01
   9  -9   1   -0.30    0.78
  -9  -9  -4    1.84    1.22
  -9  -9  -5   -0.57    0.87
 -10   0  24    0.85    0.95
 -10   0  23    0.17    0.88
 -10   0  22   30.03    3.50
 -10   0  21    0.58    0.83
 -10   0  20   11.92    2.15
 -10   0  19    0.08    0.83
 -10   0  19    0.48    0.48
 -10   0  18   22.97    2.77
 -10   0  18   23.08    1.99
 -10   0  17   -0.44    0.87
 -10   0  17    0.46    0.56
 -10   0  16   69.77    4.43
 -10   0  16   71.01    3.53
 -10   0  15   -0.87    0.90
 -10   0  15    0.00    0.60
 -10   0  14   26.72    2.64
 -10   0  14   30.91    2.42
 -10   0  13    1.50    1.02
 -10   0  13    0.28    0.87
 -10   0  12   10.93    1.71
 -10   0  12    9.98    1.47
 -10   0  11   -0.65    0.83
 -10   0  11   -0.13    0.76
 -10   0  10   86.07    3.98
 -10   0  10   86.84    3.95
 -10   0   9    0.74    0.90
 -10   0   8  126.81    4.73
 -10   0   7    0.62    0.94
 -10   0   6  282.32    5.93
 -10   0   6  274.19    6.86
 -10   0   5    0.22    0.88
  10   0  -4 1236.84   11.53
 -10   0   4 1246.29   14.53
  10   0  -3   -0.16    0.32
 -10   0   3    0.65    0.92
  10   0  -2  671.56    7.43
 -10   0   2  679.26   10.75
  10   0  -1    0.02    0.22
 -10   0   1    0.37    0.66
 -10   0   0  223.53    6.23
 -10   0  -1   -0.67    0.95
 -10   0  -2   26.93    2.23
  10   0   2   22.71    2.12
 -10   0  -3    1.53    0.89
  10   0   3   -0.12    0.59
 -10   0  -4   51.64    3.09
  10   0   4   51.41    3.21
 -10   0  -5    0.80    0.65
  10   0   5   -0.06    0.47
 -10   0  -6    1.69    0.89
  10   0   6    0.70    0.59
  10   0   7   -0.71    0.66
 -10   0  -7    0.72    0.66
 -10   0  -8   60.71    3.47
  10   0   8   64.40    3.73
 -10   0  -9   -0.50    0.85
  10   0   9    0.12    0.54
 -10   0 -10   62.62    3.67
  10   0  10   65.02    3.85
 -10   0 -11    0.14    0.61
  10   0  11   -0.99    0.63
  10   0  12  195.48    8.14
 -10   0 -12  195.11    6.55
  10   0  12  181.49    6.49
  10   0  13   -0.01    0.76
  10   0  14    3.07    1.23
  10   0  15    0.55    0.83
  10   0  16  106.53    6.40
  10   0  17    0.48    0.70
  10   0  18   24.33    3.18
  10   0  19   -0.79    0.88
  10   0  20   41.67    4.22
  10   0  20   43.52    3.81
  10   0  21    1.50    0.94
 -10  -1  24   18.07    2.90
 -10   1  24   23.11    3.26
 -10  -1  23    1.26    1.09
 -10   1  23    1.88    1.12
 -10  -1  22   -0.15    1.02
 -10   1  22    1.96    1.25
 -10  -1  21    1.78    1.04
 -10   1  21   -0.14    0.86
 -10  -1  20    4.99    1.58
 -10   1  20    3.53    1.39
 -10  -1  20    4.34    1.03
 -10  -1  19   -0.32    1.00
 -10   1  19    0.89    0.95
 -10  -1  19   -0.23    0.79
 -10  -1  18    7.01    1.72
 -10   1  18    9.18    1.85
 -10   1  18    8.12    1.03
 -10  -1  18    9.26    1.48
 -10   1  17   27.17    2.93
 -10  -1  17   25.68    2.86
 -10   1  17   27.52    1.90
 -10  -1  17   28.61    2.52
  10  -1 -16    1.16    0.43
  10   1 -16    0.72    0.60
 -10  -1  16   -0.28    1.02
 -10   1  16    0.70    0.90
 -10   1  16    1.56    0.58
 -10  -1  16    1.85    0.89
  10  -1 -15  121.27    4.28
  10   1 -15  115.95    5.54
 -10  -1  15  122.89    5.80
 -10   1  15  124.80    4.24
 -10   1  15  120.80    5.69
 -10  -1  15  130.38    5.31
  10   1 -14  283.51    8.51
  10  -1 -14  278.26    6.66
 -10   1  14  296.17    8.54
 -10   1  14  284.24    6.50
 -10  -1  14  308.23    8.84
 -10  -1  14  298.61    8.01
  10  -1 -13   66.53    3.17
  10   1 -13   72.13    4.29
 -10   1  13   67.95    3.25
 -10   1  13   70.64    4.10
 -10  -1  13   68.28    4.10
 -10  -1  13   72.24    3.95
  10   1 -12    3.03    0.93
  10  -1 -12    2.75    0.67
 -10  -1  12    4.46    1.30
 -10   1  12    4.90    1.29
 -10   1  12    5.71    1.28
 -10  -1  12    6.55    1.43
  10   1 -11  771.51   13.29
  10  -1 -11  740.56   10.28
 -10   1  11  759.90   12.20
 -10  -1  11  767.46   12.69
 -10   1  11  748.29   10.91
 -10  -1  11  739.93   12.36
  10  -1 -10  183.80    5.11
  10   1 -10  195.71    6.54
 -10   1  10  188.95    5.88
 -10  -1  10  188.41    6.13
 -10   1  10  192.32    5.58
 -10  -1  10  190.25    6.25
  10  -1  -9  118.19    4.08
  10   1  -9  131.48    5.12
 -10   1   9  123.23    4.50
 -10  -1   9  122.17    4.98
  10   1  -8   63.89    3.48
 -10   1   8   64.25    3.29
 -10  -1   8   58.79    3.43
  10   1  -7    9.59    1.32
 -10   1   7    7.94    1.13
 -10   1   7    7.78    1.31
 -10  -1   7    6.40    1.27
  10   1  -6   59.70    3.01
 -10   1   6   62.92    2.71
 -10   1   6   62.10    3.22
 -10  -1   6   61.79    3.46
  10   1  -5   40.84    2.43
 -10   1   5   38.65    1.96
 -10   1   5   42.46    2.71
 -10  -1   5   43.52    2.91
  10   1  -4    1.00    0.43
 -10   1   4    0.96    0.37
 -10  -1   4    1.80    0.90
  10   1  -3    4.84    0.79
 -10   1   3    5.47    0.61
 -10  -1   3    4.37    1.16
 -10   1   3    6.83    1.30
 -10   1   2   69.09    3.47
 -10  -1   2   71.17    3.64
 -10   1   1    1.26    0.77
 -10  -1   1    0.59    0.82
 -10   1   0   47.61    2.93
 -10  -1   0   42.65    2.86
 -10   1  -1   18.84    1.91
  10   1   1   20.54    2.03
 -10  -1  -1   18.09    1.96
 -10   1  -2  158.34    5.37
  10  -1   2  167.32    5.73
 -10  -1  -2  164.96    5.50
  10   1   2  169.07    5.81
 -10   1  -3    8.35    1.41
 -10  -1  -3    6.53    1.26
  10  -1   3    8.84    1.37
  10   1   3    7.82    1.30
 -10   1  -4  264.49    7.14
  10  -1   4  273.60    7.41
  10   1   4  269.87    7.32
 -10  -1  -4  263.09    6.92
 -10   1  -5    0.90    0.65
 -10  -1  -5    0.70    0.69
  10  -1   5    2.10    0.79
 -10   1  -6    6.18    1.23
  10   1   6    8.52    1.35
 -10  -1  -6    7.83    1.34
  10  -1   6   10.21    1.55
 -10   1  -7  516.15   10.53
 -10  -1  -7  507.53    9.66
  10  -1   7  521.84   10.69
  10   1   7  519.81   10.33
 -10   1  -8   54.26    3.48
 -10  -1  -8   56.42    3.26
  10   1   8   59.82    3.55
  10  -1   9  105.73    5.85
 -10   1  -9  104.34    4.89
 -10  -1  -9  104.47    4.41
  10   1   9  103.76    4.69
  10  -1  10   62.73    4.62
 -10  -1 -10   62.32    3.48
  10   1  10   61.84    3.64
  10  -1  11   80.69    5.37
  10  -1  11   80.34    3.33
 -10  -1 -11   75.80    3.89
  10   1  11   68.69    3.86
  10  -1  12   -0.15    0.69
  10  -1  12    0.58    0.50
 -10  -1 -12    0.00    0.62
  10   1  12    0.04    0.35
  10  -1  13   17.41    2.60
 -10  -1 -13   17.62    1.92
  10  -1  13   19.29    1.83
  10   1  13   15.31    1.86
  10  -1  14   34.24    2.55
 -10  -1 -14   30.41    2.50
  10  -1  14   27.50    3.34
  10  -1  15    0.17    0.49
  10  -1  15    0.45    0.64
  10   1  15    0.55    0.70
  10  -1  16   27.71    2.52
  10   1  16   20.90    2.73
  10  -1  16   22.42    3.18
  10  -1  17    1.05    0.63
  10  -1  17    0.33    0.75
  10   1  17    0.37    0.54
  10  -1  18    0.96    0.54
  10   1  18    1.61    0.80
  10  -1  19   25.82    2.67
  10   1  19   23.34    2.96
  10  -1  19   20.14    3.17
  10  -1  20    1.05    0.98
  10  -1  21   24.04    3.40
 -10   2  24    0.14    1.09
 -10  -2  23   -1.72    1.32
 -10   2  23    2.84    1.43
 -10  -2  22    0.27    0.59
 -10  -2  22   -1.13    0.96
 -10   2  22    0.44    0.84
 -10  -2  21   13.98    2.08
 -10  -2  21   13.44    2.50
 -10   2  21    9.53    2.14
 -10  -2  21   12.46    1.87
 -10  -2  20    3.18    1.05
 -10  -2  20    1.86    1.13
 -10   2  20    1.56    1.18
 -10  -2  20    1.34    0.70
 -10  -2  19    0.90    0.64
 -10   2  19   -0.33    0.98
 -10  -2  19    1.12    0.80
 -10  -2  18   20.18    2.40
 -10   2  18   23.45    2.91
 -10  -2  18   19.53    2.38
 -10  -2  17   19.75    2.35
 -10  -2  17   17.34    2.23
 -10  -2  16   44.13    3.42
 -10   2  16   45.52    2.49
 -10  -2  16   48.18    3.63
 -10  -2  15   43.15    3.33
  10  -2 -15   41.97    1.93
 -10   2  15   45.18    2.58
 -10  -2  15   43.03    3.43
  10  -2 -14   76.84    2.83
 -10  -2  14   75.30    4.29
 -10   2  14   73.78    3.35
  10  -2 -14   65.68    3.40
 -10  -2  14   70.11    4.31
 -10  -2  13   12.52    1.85
  10  -2 -13   13.45    1.23
 -10   2  13   11.77    1.36
 -10  -2  13    9.38    1.68
  10  -2 -13   11.03    1.42
  10  -2 -12   11.36    1.17
 -10  -2  12   11.55    1.79
 -10   2  12   10.99    1.39
 -10  -2  12    8.55    1.57
 -10  -2  11    1.49    0.97
  10  -2 -11    0.23    0.31
 -10   2  11   -0.46    0.64
 -10  -2  11   -0.49    1.08
 -10   2  10    1.31    0.61
 -10  -2  10    3.27    1.07
 -10   2   9    1.19    0.64
 -10  -2   9    0.19    0.73
  10   2  -8    8.61    1.49
 -10   2   8    7.62    1.21
 -10  -2   8    6.29    1.36
  10   2  -7   53.58    3.56
  10   2  -7   45.47    2.94
 -10   2   7   45.74    2.86
 -10  -2   7   44.65    3.25
  10   2  -6  273.96    7.87
  10   2  -6  264.58    6.85
 -10   2   6  248.70    6.60
 -10  -2   6  256.33    7.56
  10   2  -5  127.98    5.35
  10   2  -5  120.80    4.48
 -10   2   5  122.41    4.69
 -10  -2   5  112.43    4.99
 -10   2   4   46.04    2.96
  10  -2  -4   50.47    3.14
 -10  -2   4   42.88    3.08
 -10   2   3   14.54    1.05
 -10   2   3   16.75    1.90
  10  -2  -3   15.60    1.80
 -10  -2   3   14.16    1.90
 -10   2   2    4.48    0.51
 -10   2   2    4.71    1.15
 -10  -2   2    3.40    1.04
  10  -2  -2    4.40    1.02
 -10   2   1   17.87    0.70
 -10   2   1   14.65    1.81
 -10  -2   1   18.89    2.09
  10  -2  -1   19.33    2.00
  10   2   0  125.13    5.01
 -10   2   0  124.24    5.04
 -10  -2   0  125.17    5.01
  10   2   1   68.41    3.71
 -10   2  -1   62.64    3.66
 -10  -2  -1   66.92    3.69
 -10   2  -2   -0.49    0.76
  10  -2   2    1.02    0.67
 -10   2  -3  109.65    4.89
  10  -2   3  121.36    5.10
 -10  -2  -3  112.53    4.73
 -10   2  -4   14.57    1.89
 -10  -2  -4   17.53    1.99
  10  -2   5   23.86    2.68
 -10   2  -5   24.27    2.39
 -10  -2  -5   25.10    2.33
  10  -2   6   60.78    4.39
 -10  -2  -6   74.12    3.85
  10  -2   7    3.47    1.23
 -10  -2  -7    4.78    1.23
  10  -2   8    0.10    0.92
 -10  -2  -8    0.15    0.71
  10  -2   9   60.55    4.73
 -10  -2  -9   59.71    3.50
  10  -2  10   28.84    3.35
  10  -2  10   32.27    1.82
 -10  -2 -10   31.34    2.52
  10  -2  11   81.41    5.67
  10  -2  11   89.98    3.23
 -10  -2 -11   88.80    4.11
  10  -2  12    1.81    1.10
  10  -2  12    2.25    0.61
 -10  -2 -12    2.42    0.74
  10  -2  13  111.35    4.07
 -10  -2 -13  109.48    4.51
  10  -2  13  100.88    6.54
  10  -2  14   37.43    2.49
 -10  -2 -14   37.58    2.63
  10  -2  14   34.79    3.95
 -10  -2 -15  125.29    4.79
  10  -2  15  128.00    4.86
  10  -2  15  115.82    7.30
  10  -2  16   37.77    2.76
  10   2  16   36.09    3.45
  10  -2  16   37.51    4.27
  10  -2  17   14.79    1.81
  10   2  17   13.84    2.15
  10  -2  17   12.94    2.53
  10   2  18    1.16    0.75
  10  -2  18    2.40    1.22
  10  -2  19    5.76    1.78
  10  -2  20   -0.59    1.19
  10  -2  21    2.00    1.16
  10  -2  22    2.87    1.33
 -10   3  23    6.90    2.11
 -10  -3  22    0.19    0.65
 -10  -3  21    7.17    1.68
 -10  -3  21    8.57    1.81
 -10  -3  20   67.59    4.88
 -10  -3  20   64.89    4.65
 -10  -3  19   40.81    3.76
 -10  -3  19   42.87    3.82
 -10  -3  18    6.10    1.49
 -10  -3  18    6.90    1.58
 -10  -3  17   93.91    5.51
 -10  -3  17   82.88    5.18
 -10  -3  16  261.98    9.06
 -10  -3  16  260.56    9.18
 -10  -3  15  209.30    7.97
 -10  -3  15  195.63    7.98
  10  -3 -14  101.30    2.35
  10  -3 -14   92.67    2.14
 -10  -3  14   89.25    5.15
 -10  -3  14   85.48    5.25
  10  -3 -13  157.83    3.88
 -10  -3  13  142.96    6.38
  10  -3 -13  152.71    3.43
 -10  -3  13  138.78    6.63
  10  -3 -12  178.06    4.63
  10  -3 -12  166.41    3.93
 -10  -3  12  169.77    6.81
 -10  -3  12  161.37    7.00
  10  -3 -11   19.75    1.70
 -10  -3  11   19.14    2.38
  10  -3 -10  193.77    5.47
 -10  -3  10  185.61    6.88
 -10  -3  10  192.07    7.52
  10  -3  -9   81.29    3.76
 -10  -3   9   77.93    4.43
  10  -3  -9   83.07    4.09
 -10  -3   9   84.61    4.93
  10  -3  -8  208.29    6.22
 -10  -3   8  211.75    7.11
 -10  -3   8  208.63    7.63
  10  -3  -8  215.12    6.62
  10  -3  -7   21.18    2.07
 -10  -3   7   19.60    2.41
 -10  -3   7   22.37    2.44
  10  -3  -7   23.94    2.27
  10  -3  -6    4.53    1.09
 -10  -3   6    4.59    1.26
 -10  -3   6    6.51    1.51
  10  -3  -6    6.59    1.30
  10  -3  -5   35.83    2.79
  10  -3  -5   39.00    2.89
 -10  -3   5   31.79    2.93
  10  -3  -4   30.82    2.66
 -10  -3   4   32.52    2.93
 -10  -3   3   15.74    2.08
  10  -3  -3   21.88    2.35
  10  -3  -3   22.76    2.26
  10  -3  -2   23.12    2.45
 -10  -3   2   25.22    2.51
  10  -3  -1    0.52    0.67
 -10  -3   1   -0.81    1.13
  10  -3   0  138.43    6.12
 -10  -3   0  136.90    5.69
  10  -3   1    2.84    1.14
 -10  -3  -1    4.25    1.25
  10  -3   2   84.23    4.98
 -10  -3  -2   82.49    4.36
  10  -3   3   61.76    4.39
 -10  -3  -3   60.50    3.68
  10  -3   4   81.25    5.11
 -10  -3  -4   85.11    4.35
  10  -3   5  200.60    8.18
 -10  -3  -5  191.71    6.47
  10  -3   6   17.69    2.55
 -10  -3  -6   18.63    2.12
  10  -3   7    5.02    1.48
 -10  -3  -7    4.46    1.17
  10  -3   8   20.82    2.91
 -10  -3  -8   23.47    2.33
  10  -3   9   12.66    2.32
 -10  -3  -9   18.27    2.08
  10  -3  10  100.99    6.55
 -10  -3 -10  113.15    4.91
  10  -3  11    7.63    1.96
 -10  -3 -11    6.15    1.23
  10  -3  12    1.29    1.33
 -10  -3 -12    1.33    0.64
 -10  -3 -13   12.78    1.61
  10  -3  13   11.21    2.41
 -10  -3 -14   23.10    2.10
  10  -3  14   25.83    3.60
  10  -3  15   -4.92    1.83
  10  -3  16    5.20    1.80
  10  -3  17   48.69    5.20
  10  -3  18   24.48    3.82
  10  -3  19   13.55    2.88
  10  -3  20    5.08    1.73
  10  -3  21   24.12    3.85
 -10  -4  23   -0.43    0.63
 -10  -4  22    6.92    1.88
 -10  -4  21   -0.09    0.64
 -10  -4  21    3.57    1.39
 -10  -4  20   30.49    3.57
 -10  -4  20   25.87    3.22
 -10  -4  19   16.96    2.70
 -10  -4  19   16.13    2.61
 -10  -4  18   59.97    4.86
 -10  -4  18   63.79    5.03
 -10  -4  17   15.18    2.49
 -10  -4  16   14.70    2.40
 -10  -4  15    0.99    1.00
 -10  -4  14    9.44    1.93
  10  -4 -13   17.11    1.14
 -10  -4  13   18.43    2.59
  10  -4 -12    9.74    1.10
 -10  -4  12    9.62    1.86
  10  -4 -12    8.60    1.43
  10  -4 -11    0.64    0.42
 -10  -4  11   -0.14    0.76
  10  -4 -11    0.71    0.58
  10  -4 -10   13.63    1.61
 -10  -4  10   10.99    1.90
  10  -4 -10   12.10    1.70
  10  -4  -9    2.46    0.81
 -10  -4   9    2.58    1.13
  10  -4  -8   82.13    4.23
 -10  -4   8   82.17    4.86
  10  -4  -7   -0.15    0.52
 -10  -4   7    0.79    0.97
  10  -4  -6   30.48    2.72
 -10  -4   6   32.92    3.05
  10  -4  -5    4.49    1.24
 -10  -4   5    4.41    1.35
  10  -4  -4  146.42    6.26
 -10  -4   4  153.16    6.30
  10  -4  -3    6.78    1.51
 -10  -4   3    4.34    1.22
  10  -4  -2  156.45    6.77
 -10  -4   2  155.87    6.72
  10  -4  -1   61.68    4.39
 -10  -4   1   62.76    4.27
  10  -4   0   12.20    2.08
 -10  -4   0   13.13    1.96
  10  -4   1   80.92    5.20
 -10  -4  -1   79.06    4.63
  10  -4   2   80.36    5.26
 -10   4  -2   89.94    2.23
 -10  -4  -2   83.54    4.71
  10  -4   3    2.49    1.29
 -10   4  -3    2.19    0.35
 -10  -4  -3    1.13    0.85
  10  -4   4    5.84    1.65
 -10  -4  -4    5.12    1.35
  10  -4   5   97.21    6.16
 -10  -4  -5  101.42    5.05
  10  -4   6    7.01    1.75
 -10  -4  -6    8.13    1.58
  10  -4   7   91.80    6.24
 -10  -4  -7  102.41    5.00
  10  -4   8    1.25    1.09
 -10  -4  -8    0.82    0.92
  10  -4   9    7.58    2.02
 -10  -4  -9    7.44    1.45
  10  -4  10   62.60    5.50
 -10  -4 -10   68.39    4.07
  10  -4  11   -2.11    1.29
 -10  -4 -11    1.25    0.68
  10  -4  12   26.79    3.72
 -10  -4 -12   30.18    2.63
  10  -4  13   24.34    3.67
 -10  -4 -13   23.42    2.27
  10  -4  14   57.90    5.68
  10  -4  15   11.47    2.62
  10  -4  16   84.50    7.07
  10  -4  17   35.78    4.71
  10  -4  18   -0.24    1.23
  10  -4  19   12.94    2.83
 -10  -5  22    1.47    1.05
 -10  -5  22    3.19    1.39
 -10  -5  21    3.85    1.46
 -10  -5  21    4.67    1.57
 -10  -5  20    1.37    1.17
 -10  -5  19    6.62    1.92
 -10  -5  18   63.74    5.42
 -10  -5  17   27.47    3.51
 -10  -5  16   91.56    6.30
 -10  -5  15   14.75    2.53
 -10  -5  14   51.62    4.61
 -10  -5  13   17.87    2.80
 -10  -5  12   14.43    2.47
 -10  -5  11   29.26    3.33
  10  -5 -11   26.55    2.11
  10  -5 -10   49.87    3.14
 -10  -5  10   46.69    4.08
  10  -5  -9   25.60    2.42
 -10  -5   9   27.42    3.13
  10  -5  -8   90.84    4.74
 -10  -5   8   87.94    5.45
  10  -5  -7   43.62    3.42
 -10  -5   7   38.28    3.64
  10  -5  -6   11.82    1.89
 -10  -5   6   12.72    2.13
  10  -5  -5   28.74    2.95
 -10  -5   5   33.42    3.28
  10  -5  -4    0.98    0.86
 -10  -5   4    0.52    0.78
  10  -5  -3  114.46    6.12
 -10  -5   3  117.13    5.91
  10  -5  -2   73.48    5.04
  10  -5  -1   28.82    3.29
  10  -5   0    1.42    0.90
 -10  -5   0   -0.64    1.08
  10  -5   1   89.67    5.90
 -10  -5  -1   88.51    5.35
  10  -5   2    1.25    1.13
 -10  -5  -2   -0.79    1.11
  10  -5   3   44.01    4.27
 -10   5  -3   49.38    2.18
 -10  -5  -3   44.52    3.73
  10  -5   4    7.53    1.89
 -10   5  -4    8.13    0.89
 -10  -5  -4    8.55    1.73
  10  -5   5   11.70    2.36
 -10  -5  -5   13.94    2.10
  10  -5   6    5.10    1.67
 -10  -5  -6    4.43    1.31
  10  -5   7   11.84    2.47
 -10  -5  -7   12.54    1.98
  10  -5   8   71.21    5.93
 -10  -5  -8   66.33    4.36
  10  -5   9    2.39    1.19
 -10  -5  -9    5.24    1.36
  10  -5  10    1.70    1.22
 -10  -5 -10    3.58    1.22
  10  -5  11    3.41    1.64
 -10  -5 -11    3.37    1.07
  10  -5  12   58.74    5.78
 -10  -5 -12   63.84    4.06
  10  -5  13    6.94    2.16
  10  -5  14    4.08    1.66
  10  -5  15   15.97    3.19
  10  -5  16   -0.38    0.83
  10  -5  17    4.37    1.79
 -10  -6  18   12.41    2.69
 -10  -6  17   11.48    2.47
 -10  -6  16   -0.94    0.88
 -10  -6  15   14.21    2.73
 -10  -6  14    7.32    1.95
 -10  -6  13   -0.08    0.94
 -10  -6  12   41.37    4.29
 -10  -6  11    4.77    1.64
 -10  -6  10   21.69    3.09
  10  -6  -9    0.70    0.59
 -10  -6   9   -0.71    0.96
  10  -6  -8   13.54    2.00
 -10  -6   8   13.55    2.38
  10  -6  -7   19.32    2.48
 -10  -6   7   23.75    3.09
  10  -6  -6    4.55    1.28
 -10  -6   6    2.72    1.40
  10  -6  -5   21.13    2.72
 -10  -6   5   23.49    2.98
  10  -6  -4    0.24    0.62
 -10  -6   4    0.70    0.74
  10  -6  -3   26.56    3.18
 -10  -6   3   27.52    3.16
  10  -6  -2   37.99    3.91
 -10  -6   2   43.68    3.90
  10  -6  -1   30.05    3.50
  10  -6   0   53.81    4.78
  10  -6   1    0.61    0.85
 -10  -6  -1   -0.76    1.09
  10  -6   2   18.68    3.01
 -10  -6  -2   16.88    2.47
  10  -6   3   63.72    5.47
 -10  -6  -3   59.05    4.68
  10  -6   4   65.78    5.67
 -10  -6  -4   63.92    4.79
  10  -6   5    5.52    1.75
 -10  -6  -5    6.24    1.54
  10  -6   6   83.51    6.59
 -10  -6  -6   70.46    4.92
  10  -6   7    2.72    1.47
 -10  -6  -7    3.77    1.28
  10  -6   8  119.46    8.08
 -10  -6  -8  126.96    6.51
  10  -6   9   15.04    2.97
 -10  -6  -9   15.00    2.29
  10  -6  10   30.93    4.24
 -10  -6 -10   39.15    3.49
  10  -6  11    1.96    1.53
 -10  -6 -11    4.57    1.24
  10  -6  12   14.40    3.01
  10  -6  13    0.32    0.78
  10  -6  14   10.99    2.71
 -10  -7  14    1.34    1.29
 -10  -7  13    2.25    1.34
 -10  -7  12    0.78    0.77
 -10  -7  11    3.83    1.61
 -10  -7  10    1.79    0.99
 -10  -7   9    6.25    1.90
 -10  -7   8    6.32    1.90
 -10  -7   7   49.97    4.72
  10  -7  -7   45.05    4.01
  10  -7  -6    3.78    1.29
 -10  -7   6    3.26    1.47
  10  -7  -5   16.89    2.65
 -10  -7   5   20.94    3.03
  10  -7  -4    9.38    2.02
 -10  -7   4    8.25    1.97
  10  -7  -3    5.48    1.66
 -10  -7   3    8.96    2.08
  10  -7  -2   61.81    5.28
 -10  -7   2   60.01    4.89
  10  -7  -1  118.18    7.36
  10  -7   0   42.91    4.59
  10  -7   1   25.85    3.63
  10  -7   2   14.19    2.78
 -10  -7  -2   20.69    3.05
  10  -7   3   -0.93    0.95
 -10  -7  -3   -0.98    1.17
  10  -7   4    3.36    1.50
 -10  -7  -4   -1.62    1.05
  10  -7   5    6.71    2.14
 -10  -7  -5    2.19    1.01
  10  -7   6   21.00    3.51
 -10  -7  -6   23.49    3.08
  10  -7   7    4.80    1.99
 -10  -7  -7    5.35    1.59
  10  -7   8    1.73    1.16
 -10  -7  -8    3.91    1.35
  10  -7   9    3.15    1.46
 -10  -7  -9    0.55    0.70
  10  -7  10   11.85    2.85
 -10  -8   8   -1.27    1.10
 -10  -8   7   15.46    2.85
 -10  -8   6   17.37    2.95
  10  -8  -5   50.64    4.75
 -10  -8   5   50.71    4.97
  10  -8  -4   -1.38    0.93
 -10  -8   4    1.37    0.85
  10  -8  -3    3.94    1.45
 -10  -8   3    9.04    2.20
  10  -8  -2    2.72    1.30
 -10  -8   2    5.62    1.72
  10  -8  -1    0.90    1.18
  10  -8   0    5.36    1.83
  10  -8   1   54.92    5.53
  10  -8   2   14.40    2.92
 -10  -8  -2   10.31    2.38
  10  -8   3    6.28    2.01
 -10  -8  -3    3.81    1.54
  10  -8   4    6.52    2.07
 -10  -8  -4    5.84    1.84
  10  -8   5    3.84    1.58
 -10  -8  -5    4.76    1.75
  10  -8   6   45.86    5.48
 -10  -8  -6   48.91    4.75
 -10  -8  -7    2.00    1.09
  10  -9  -2   19.00    3.28
  10  -9  -1    7.05    2.20
  10  -9   0   17.21    3.34
 -11   0  24   -0.03    0.95
 -11   0  23    0.41    1.03
 -11   0  22   36.99    3.87
 -11   0  21   -0.17    0.83
 -11   0  20    9.09    1.95
 -11   0  19   -0.18    0.87
 -11   0  19    0.00    0.54
 -11   0  18    4.62    1.31
 -11   0  18    3.19    0.91
 -11   0  17    0.23    0.78
 -11   0  17    1.56    0.74
 -11   0  16   -0.30    0.85
 -11   0  16    0.81    0.75
 -11   0  15   -1.33    0.93
 -11   0  15    0.68    0.84
 -11   0  14  432.56   10.36
 -11   0  14  452.40    9.43
 -11   0  13    0.37    0.90
 -11   0  13    1.44    0.91
 -11   0  12  193.43    6.47
 -11   0  12  193.34    6.16
 -11   0  11    0.65    0.79
 -11   0  11    0.40    0.84
 -11   0  10   18.22    1.87
 -11   0  10   20.80    2.17
  11   0  -9   -0.50    0.73
 -11   0   9   -0.93    0.76
 -11   0   9    1.36    0.98
 -11   0   8  235.85    6.74
  11   0  -8  242.93    7.21
  11   0  -7   -0.09    0.64
 -11   0   7    0.34    0.97
  11   0  -6   82.25    4.11
 -11   0   6   80.22    3.98
 -11   0   5   -0.50    0.88
  11   0  -5    0.51    0.56
  11   0  -4  512.84    7.63
 -11   0   4  501.81    9.70
  11   0  -4  528.59   10.42
  11   0  -3    0.51    0.36
 -11   0   3    1.17    0.92
  11   0  -2   77.96    2.64
 -11   0   2   81.18    3.97
  11   0  -1   -0.37    0.29
 -11   0   1    1.38    1.00
  11   0   0   33.90    1.57
 -11   0   0   30.14    2.51
 -11   0  -1   -1.88    1.14
  11   0   1    0.49    0.55
  11   0   2    1.31    0.76
 -11   0  -2    5.33    1.35
  11   0   3   -0.39    0.72
 -11   0  -3    0.36    0.78
 -11   0  -4   37.26    2.78
  11   0   4   39.21    2.98
 -11   0  -5   -0.67    0.60
  11   0   5   -1.16    0.86
 -11   0  -6   46.53    3.14
  11   0   6   52.82    3.45
 -11   0  -7   -0.33    0.66
  11   0   7   -0.05    0.58
 -11   0  -8   50.41    3.33
 -11   0  -9   -0.74    0.85
 -11   0 -10  230.74    7.29
 -11   0 -11   -0.50    0.73
 -11   0 -12  108.19    5.11
  11   0  13    0.12    0.69
  11   0  14   50.54    4.49
  11   0  15    0.33    0.68
  11   0  16  129.75    7.34
  11   0  17    0.47    0.77
  11   0  18   32.74    3.81
  11   0  19    0.36    0.73
  11   0  20   13.60    2.52
 -11  -1  24    0.08    0.79
 -11   1  24    1.54    1.13
 -11  -1  23    1.95    1.18
 -11   1  23    0.18    0.73
 -11  -1  22    3.58    1.52
 -11   1  22    2.69    1.31
 -11  -1  21    7.49    1.87
 -11   1  21    7.65    1.89
 -11  -1  20    8.46    1.92
 -11   1  20    7.37    1.82
 -11  -1  20    8.25    1.45
 -11   1  19   29.63    3.25
 -11  -1  19   28.60    3.22
 -11  -1  19   32.99    2.79
 -11   1  18   44.34    2.56
 -11  -1  18   40.76    3.70
 -11   1  18   35.28    3.42
 -11  -1  18   47.66    3.37
 -11   1  17   30.04    3.06
 -11  -1  17   30.71    3.19
 -11   1  17   28.99    2.12
 -11  -1  17   26.56    2.55
  11  -1 -16   93.72    4.00
 -11   1  16   96.91    3.96
 -11   1  16  100.80    5.37
 -11  -1  16  101.03    5.50
 -11  -1  16  104.88    4.96
  11  -1 -15  599.11   10.17
 -11   1  15  615.61   12.72
 -11  -1  15  615.08   13.09
 -11   1  15  634.58   10.15
 -11  -1  15  615.31   11.95
  11  -1 -14  525.62    9.44
  11   1 -14  503.64   11.73
 -11   1  14  532.62   11.49
 -11  -1  14  536.42   11.81
 -11   1  14  528.10    9.44
 -11  -1  14  523.27   10.97
  11   1 -13  181.91    7.00
  11  -1 -13  170.32    5.32
 -11   1  13  191.44    6.67
 -11  -1  13  175.68    6.57
 -11   1  13  179.40    5.57
 -11  -1  13  176.56    6.35
  11   1 -12  173.54    6.67
  11  -1 -12  166.89    5.22
 -11   1  12  177.48    6.16
 -11  -1  12  175.73    6.45
 -11   1  12  173.24    5.54
 -11  -1  12  177.25    6.31
  11  -1 -11    0.28    0.41
  11   1 -11    0.72    0.62
 -11   1  11    1.82    1.00
  11  -1 -10  270.81    6.57
  11   1 -10  284.65    8.12
 -11   1  10  281.42    7.13
 -11  -1  10  275.19    7.74
 -11   1  10  276.78    7.09
  11  -1  -9   12.49    1.43
  11   1  -9   10.80    1.61
  11   1  -9   13.60    1.69
 -11  -1   9   16.16    2.09
 -11   1   9   16.26    1.87
  11   1  -8    0.49    0.64
  11   1  -8   -0.41    0.41
 -11   1   8    1.45    0.98
 -11  -1   8    0.30    0.88
  11   1  -7  103.87    4.68
  11   1  -7  106.41    4.36
 -11   1   7  105.22    4.39
  11  -1  -7  107.46    4.65
 -11  -1   7  103.03    4.66
  11   1  -6   11.64    1.56
  11   1  -6    9.94    1.28
 -11   1   6    9.39    1.11
 -11   1   6   10.08    1.52
  11  -1  -6   10.41    1.55
 -11  -1   6    8.39    1.57
  11   1  -5   24.14    2.22
  11   1  -5   23.62    1.89
 -11   1   5   22.31    1.53
 -11   1   5   21.64    2.09
 -11  -1   5   20.58    2.13
  11  -1  -5   21.21    2.15
  11   1  -4  126.68    5.01
 -11   1   4  126.57    4.84
  11   1  -4  128.66    4.22
 -11   1   4  118.21    3.29
  11   1  -4  124.90    5.33
  11  -1  -4  120.68    4.99
 -11  -1   4  114.86    4.90
 -11   1   3   28.25    2.38
  11   1  -3   28.92    1.92
 -11  -1   3   32.94    2.68
  11  -1  -3   30.04    2.56
 -11   1   2    2.35    1.01
 -11  -1   2    1.70    0.99
 -11  -1   1   13.81    1.88
 -11   1   1   12.21    1.66
 -11   1   0   34.35    2.64
  11   1   0   33.66    2.74
 -11  -1   0   34.45    2.71
 -11   1  -1  104.11    4.56
  11   1   1  113.65    4.99
 -11  -1  -1  111.69    4.76
 -11   1  -2   32.39    2.60
 -11  -1  -2   32.00    2.64
  11  -1   2   33.71    2.71
  11   1   2   33.63    2.74
 -11   1  -3  174.67    6.02
 -11  -1  -3  181.31    6.00
  11  -1   3  192.42    6.50
  11   1   3  190.46    6.48
 -11   1  -4  292.26    7.89
 -11  -1  -4  296.73    7.73
  11   1   4  308.22    8.31
 -11   1  -5  167.43    6.05
 -11  -1  -5  155.37    5.66
  11   1   5  172.05    6.22
 -11   1  -6   31.78    2.68
 -11  -1  -6   31.89    2.66
  11   1   6   32.13    2.75
 -11   1  -7   -0.84    0.79
  11   1   7    0.76    0.66
 -11  -1  -8  155.62    5.66
 -11   1  -8  145.11    5.91
  11   1   8  151.52    5.95
 -11  -1  -9   20.41    2.17
 -11   1  -9   15.97    2.03
  11   1   9   17.62    2.09
  11  -1  10    0.74    0.62
  11   1  10    0.71    0.44
 -11  -1 -10    1.35    0.80
  11  -1  11   49.46    4.37
  11  -1  11   52.20    2.65
 -11  -1 -11   46.57    3.19
  11  -1  12   14.78    2.43
  11  -1  12   17.88    1.66
 -11  -1 -12   15.41    1.88
  11  -1  13    6.21    1.69
 -11  -1 -13    4.99    1.07
  11  -1  13    4.86    0.94
  11  -1  14   -0.10    0.81
  11  -1  14    0.17    0.46
 -11  -1 -14    0.18    0.46
  11   1  15   15.54    2.42
  11  -1  15   15.20    2.65
  11  -1  15   21.93    2.11
  11   1  16   13.79    2.41
  11  -1  16   12.97    2.43
  11  -1  16   14.08    1.77
  11  -1  17   37.49    4.23
  11   1  17   36.92    3.81
  11  -1  17   35.92    2.92
  11  -1  18   21.62    3.35
  11   1  18   28.20    3.37
  11   1  19   26.87    3.34
  11  -1  19   23.08    3.43
  11  -1  20    6.97    1.99
  11  -1  21    1.46    0.92
 -11   2  23    3.17    1.29
 -11   2  22   -0.62    0.93
 -11   2  21   29.85    3.56
 -11  -2  21   24.84    2.67
 -11   2  20    6.36    1.78
 -11  -2  20    8.87    1.70
 -11   2  19    0.43    0.87
 -11  -2  19    1.51    0.85
 -11   2  18    2.35    1.34
 -11  -2  18    1.31    1.01
 -11   2  17   80.30    5.05
 -11   2  17   81.34    3.46
 -11  -2  17   72.63    4.58
 -11   2  16   47.53    3.82
 -11   2  16   51.65    2.87
 -11  -2  16   51.46    3.85
  11  -2 -15  102.61    3.51
 -11   2  15  104.77    4.15
 -11   2  15  100.73    5.27
 -11  -2  15   98.18    5.31
  11  -2 -14   17.35    1.51
 -11   2  14   20.75    2.41
 -11   2  14   15.97    1.66
 -11  -2  14   22.97    2.59
  11  -2 -13    7.03    0.99
 -11   2  13    8.16    1.28
 -11  -2  13    7.64    1.66
  11  -2 -12  203.84    5.17
 -11   2  12  204.30    6.07
 -11  -2  12  207.65    7.49
  11  -2 -11   48.71    2.59
 -11   2  11   48.90    3.05
 -11  -2  11   53.35    3.84
 -11   2  10   -0.02    0.59
 -11  -2  10    0.85    0.84
  11  -2 -10    0.83    0.61
 -11   2   9   63.36    3.46
 -11  -2   9   67.11    4.18
  11  -2  -9   66.76    3.75
 -11   2   8   13.99    1.68
 -11  -2   8   18.53    2.25
  11  -2  -8   17.76    1.98
 -11   2   7   56.99    3.33
  11   2  -7   59.24    3.41
 -11  -2   7   59.31    3.84
  11  -2  -7   58.53    3.56
 -11   2   6  563.33    8.34
  11   2  -6  557.06   10.11
 -11   2   6  539.75   10.22
 -11  -2   6  549.15   11.43
  11  -2  -6  576.46   11.09
 -11   2   5   29.13    1.79
  11   2  -5   27.53    2.21
 -11   2   5   26.20    2.38
  11  -2  -5   28.87    2.55
 -11  -2   5   29.06    2.75
 -11   2   4    3.38    0.64
 -11   2   4    3.22    1.03
  11  -2  -4    4.17    1.09
 -11  -2   4    4.73    1.41
 -11   2   3  807.39   12.81
 -11   2   3  813.94    7.38
 -11  -2   3  794.99   13.35
 -11   2   2  307.38    3.77
 -11   2   2  301.88    7.93
  11  -2  -2  308.64    8.19
 -11  -2   2  295.64    8.10
 -11   2   1    2.29    1.04
 -11  -2   1    3.23    1.28
  11  -2  -1    0.84    0.64
 -11   2   0    2.75    0.95
 -11  -2   0    2.33    1.06
 -11   2  -1   66.85    3.90
 -11  -2  -1   65.00    3.82
 -11   2  -2    7.23    1.34
 -11  -2  -2    7.59    1.51
 -11   2  -3    4.23    1.21
 -11  -2  -3    4.50    1.26
 -11   2  -4    0.26    0.87
 -11  -2  -4   -0.34    1.01
  11  -2   5   -1.06    1.15
 -11   2  -5   -1.66    1.06
 -11  -2  -5    0.23    0.86
  11  -2   6   13.10    2.23
 -11   2  -6   13.69    1.88
 -11  -2  -6   16.89    2.05
  11  -2   7    4.45    1.36
 -11  -2  -7    4.58    1.25
  11  -2   8    5.42    1.58
 -11  -2  -8    4.91    1.29
  11  -2   9   74.67    5.34
 -11  -2  -9   89.57    4.43
 -11  -2 -10   54.32    3.44
  11  -2  10   47.11    4.37
 -11  -2 -11  256.69    7.36
  11  -2  11  241.52   10.02
 -11  -2 -12   30.14    2.54
  11  -2  12   34.80    2.07
  11  -2  12   26.90    3.51
  11  -2  13   14.74    1.43
 -11  -2 -13   11.37    1.53
  11  -2  13   10.59    2.26
  11  -2  14   20.81    1.83
 -11  -2 -14   21.24    2.13
  11  -2  14   21.09    3.22
 -11  -2 -15    8.64    1.36
  11  -2  15   10.99    1.41
  11  -2  15    7.02    1.95
  11  -2  16   15.66    2.92
  11   2  17   59.71    4.67
  11  -2  17   58.35    5.57
  11  -2  18   10.23    2.43
  11   2  18    8.57    1.75
  11  -2  19   10.05    2.47
  11  -2  20   17.18    3.15
  11  -2  21    0.79    0.91
 -11   3  23   25.46    3.61
 -11  -3  22   11.53    2.10
 -11   3  22   11.37    2.42
 -11  -3  21   15.57    2.45
 -11   3  21   16.38    2.75
 -11  -3  21   11.76    2.09
 -11  -3  20    6.31    1.58
 -11  -3  20    7.10    1.67
 -11  -3  19   37.83    3.63
 -11  -3  19   35.58    3.55
 -11  -3  18    9.59    1.88
 -11  -3  18    8.19    1.75
 -11  -3  17  115.40    6.16
 -11  -3  17  106.71    6.00
 -11  -3  16  214.19    8.22
 -11  -3  16  198.50    8.19
 -11  -3  15   84.24    5.11
 -11  -3  15   87.48    5.44
  11  -3 -14  193.77    4.45
 -11  -3  14  177.84    7.30
 -11  -3  14  183.24    7.72
  11  -3 -13  127.41    4.06
 -11  -3  13  116.71    5.85
  11  -3 -13  113.09    3.40
 -11  -3  13  113.70    6.09
  11  -3 -13  106.49    4.62
  11  -3 -12    1.97    0.62
 -11  -3  12   -0.32    1.15
  11  -3 -12    1.44    0.51
  11  -3 -12    0.54    0.55
  11  -3 -11   11.24    1.42
 -11  -3  11   10.83    2.03
 -11  -3  11   13.09    2.10
  11  -3 -11   12.11    1.69
 -11  -3  10  328.92    9.33
  11  -3 -10  349.74    8.02
 -11   3  10  342.82    8.50
  11  -3 -10  334.83    8.58
 -11  -3  10  335.78   10.13
 -11  -3   9   95.28    4.99
  11  -3  -9   90.39    4.24
 -11   3   9   92.84    4.47
  11  -3  -9   94.65    4.62
 -11  -3   9   89.61    5.22
  11  -3  -8   59.18    3.55
 -11   3   8   60.74    3.66
 -11  -3   8   59.48    4.15
  11  -3  -8   62.31    3.77
  11  -3  -7   36.81    2.89
 -11   3   7   39.17    2.98
  11  -3  -7   40.88    3.09
 -11  -3   7   40.25    3.45
 -11  -3   6    1.23    0.89
  11  -3  -6    2.91    0.95
 -11   3   6    2.11    0.80
  11  -3  -5   40.71    3.15
 -11   3   5   44.06    3.21
 -11  -3   5   44.68    3.51
  11  -3  -4  218.95    7.39
 -11   3   4  232.76    7.37
 -11  -3   4  237.11    7.96
  11  -3  -3   11.01    1.80
 -11   3   3   12.35    1.77
 -11  -3   3   13.80    2.02
  11  -3  -2   -0.38    0.85
 -11   3   2   -0.60    1.01
 -11  -3   2   -0.52    1.06
  11  -3  -1   59.29    4.09
 -11  -3   1   63.39    4.06
  11  -3   0   15.32    2.17
 -11  -3   0   18.38    2.27
  11  -3   1    1.44    1.10
 -11  -3  -1    2.01    1.12
  11  -3   2  319.30   10.03
 -11  -3  -2  313.87    8.65
  11  -3   3   44.69    3.88
 -11  -3  -3   48.80    3.51
  11  -3   4  116.20    6.31
 -11  -3  -4  112.69    5.22
  11  -3   5    8.69    1.85
 -11  -3  -5    6.44    1.43
  11  -3   6    5.91    1.71
 -11  -3  -6    6.92    1.48
  11  -3   7   18.61    2.79
 -11  -3  -7   26.02    2.58
  11  -3   8   17.75    2.81
 -11  -3  -8   19.44    2.25
  11  -3   9   48.69    4.59
 -11  -3  -9   44.54    3.26
  11  -3  10   32.60    3.88
 -11  -3 -10   36.52    2.95
  11  -3  11    1.89    1.34
 -11  -3 -11    1.14    0.61
 -11  -3 -12   31.65    2.65
  11  -3  12   34.99    4.18
 -11  -3 -13   27.70    2.45
  11  -3  13   27.25    3.71
 -11  -3 -14   42.76    2.96
  11  -3  14   42.39    4.74
  11  -3  15    0.64    0.92
  11  -3  16   17.20    3.15
  11  -3  17    7.09    2.13
  11  -3  18   -0.49    1.06
  11  -3  19   15.22    3.08
  11  -3  20    1.68    1.11
 -11  -4  23    1.77    1.03
 -11  -4  22    4.97    1.64
 -11  -4  21    7.17    1.82
 -11  -4  21    6.11    1.71
 -11  -4  20   17.88    2.79
 -11  -4  20   21.35    3.04
 -11  -4  19    0.24    0.87
 -11  -4  19    0.84    0.70
 -11  -4  18    2.43    1.10
 -11  -4  18    3.88    1.43
 -11  -4  17   15.13    2.56
 -11  -4  17   10.38    2.09
 -11  -4  16   19.40    2.86
 -11  -4  16   18.12    2.66
 -11  -4  15   -1.65    1.23
 -11  -4  15    2.10    1.21
 -11  -4  14   34.04    3.48
 -11  -4  14   33.33    3.65
  11  -4 -13    3.67    0.68
 -11  -4  13    2.13    1.24
 -11  -4  13    3.36    1.24
  11  -4 -12    2.43    0.65
 -11  -4  12    0.14    1.04
 -11  -4  12    3.39    1.22
  11  -4 -11    0.50    0.47
 -11  -4  11   -1.40    1.57
 -11  -4  11    0.90    1.00
  11  -4 -10    4.18    0.93
 -11  -4  10    2.14    1.05
 -11  -4  10    3.90    1.28
  11  -4  -9   24.86    2.37
 -11  -4   9   24.06    3.03
 -11  -4   9   28.38    2.98
  11  -4  -8   25.25    2.50
 -11  -4   8   23.71    2.94
 -11  -4   8   23.74    2.68
  11  -4  -7    6.76    1.39
 -11  -4   7    2.00    0.94
 -11  -4   7    5.31    1.48
  11  -4  -6   26.23    2.70
 -11  -4   6   29.65    2.97
 -11  -4   6   25.56    2.97
  11  -4  -5   80.00    4.76
 -11  -4   5   73.05    4.89
  11  -4  -4  336.39    9.82
 -11  -4   4  340.18   10.31
  11  -4  -3   27.89    2.95
 -11  -4   3   24.62    2.89
  11  -4  -2    1.05    1.00
 -11  -4   2   -0.48    1.34
  11  -4  -1  141.24    6.77
 -11  -4   1  140.97    6.48
  11  -4   0   20.81    2.70
 -11  -4   0   18.39    2.40
  11  -4   1   32.39    3.45
 -11  -4  -1   35.43    3.24
  11  -4   2    1.08    1.00
 -11   4  -2    0.79    0.19
 -11  -4  -2   -0.50    0.81
  11  -4   3    0.24    0.88
 -11  -4  -3    0.51    0.94
  11  -4   4    2.77    1.33
 -11  -4  -4    3.61    1.24
  11  -4   5   11.01    2.29
 -11  -4  -5   11.89    1.92
  11  -4   6   20.51    3.05
 -11  -4  -6   22.19    2.46
  11  -4   7  247.46   10.44
 -11  -4  -7  233.60    7.83
  11  -4   8    7.69    2.09
 -11  -4  -8    7.71    1.56
  11  -4   9   45.07    4.68
 -11  -4  -9   41.07    3.30
  11  -4  10    0.18    1.03
 -11  -4 -10    0.14    0.66
  11  -4  11   33.52    4.21
 -11  -4 -11   33.83    2.93
  11  -4  12   12.16    2.59
 -11  -4 -12   15.54    2.01
  11  -4  13    8.36    2.23
 -11  -4 -13    8.56    1.48
  11  -4  14   18.66    3.37
  11  -4  15   11.19    2.71
  11  -4  16    1.90    1.19
  11  -4  17    1.72    1.58
  11  -4  18    4.51    1.87
 -11  -5  22    4.01    1.47
 -11  -5  22    3.76    1.51
 -11  -5  21   10.46    2.39
 -11  -5  21   12.83    2.58
 -11  -5  20   13.57    2.68
 -11  -5  20   13.35    2.65
 -11  -5  19   37.32    4.22
 -11  -5  19   34.19    4.15
 -11  -5  18    3.47    1.42
 -11  -5  18    6.13    1.82
 -11  -5  17   45.59    4.56
 -11  -5  16    4.10    1.47
 -11  -5  15   24.55    3.26
 -11  -5  14    0.24    0.80
 -11  -5  13   14.40    2.53
 -11  -5  12   11.97    2.22
  11  -5 -11    8.30    1.31
 -11  -5  11    7.23    1.82
  11  -5 -10   19.08    2.09
 -11  -5  10   18.69    2.70
  11  -5  -9   37.43    3.07
 -11  -5   9   34.31    3.57
  11  -5  -8   11.64    1.85
 -11  -5   8   12.18    2.16
  11  -5  -7   74.72    4.69
 -11  -5   7   73.51    5.02
  11  -5  -6   93.05    5.34
 -11  -5   6   93.34    5.54
  11  -5  -5   77.16    4.96
 -11  -5   5   84.11    5.26
  11  -5  -4   21.18    2.75
  11  -5  -3   14.07    2.26
 -11  -5   3   13.44    2.32
  11  -5  -2   15.69    2.47
 -11  -5   2   13.47    2.15
  11  -5  -1   60.99    4.77
 -11  -5   1   55.33    4.41
  11  -5   0   83.16    5.66
 -11  -5   0   79.13    5.22
  11  -5   1   47.50    4.38
 -11  -5  -1   45.41    3.94
  11  -5   2   -0.76    0.89
 -11   5  -2   -0.05    0.22
 -11  -5  -2   -1.43    1.11
  11  -5   3   13.36    2.49
 -11  -5  -3   14.15    2.24
  11  -5   4    5.68    1.79
 -11  -5  -4    1.37    0.81
  11  -5   5   49.41    4.83
 -11  -5  -5   40.76    3.62
  11  -5   6    7.60    2.12
 -11  -5  -6    5.08    1.44
  11  -5   7    6.97    2.02
 -11  -5  -7    7.66    1.66
  11  -5   8    3.91    1.62
 -11  -5  -8    2.18    0.95
  11  -5   9   -0.51    1.22
 -11  -5  -9    0.59    0.75
  11  -5  10   10.33    2.53
 -11  -5 -10   10.55    1.82
  11  -5  11   53.40    5.58
 -11  -5 -11   48.11    3.71
  11  -5  12   12.57    2.73
 -11  -5 -12   12.73    1.94
  11  -5  13   14.31    3.07
  11  -5  14   27.87    4.24
  11  -5  15   16.06    3.42
  11  -5  16    2.46    1.61
 -11  -6  18    1.41    1.27
 -11  -6  17    0.56    0.92
 -11  -6  16   28.71    3.84
 -11  -6  15    4.22    1.70
 -11  -6  14    1.88    1.17
 -11  -6  13    5.49    1.80
 -11  -6  12    2.50    1.35
 -11  -6  11    2.39    1.22
 -11  -6  10   -0.52    0.86
 -11  -6   9   18.49    2.77
  11  -6  -9   18.19    2.29
  11  -6  -8   16.38    2.27
 -11  -6   8   14.60    2.55
  11  -6  -7   16.12    2.31
 -11  -6   7   19.12    2.79
  11  -6  -6   26.66    3.06
 -11  -6   6   27.77    3.27
  11  -6  -5    0.41    0.65
 -11  -6   5    0.95    0.95
  11  -6  -4   -1.18    0.86
 -11  -6   4    1.71    1.17
  11  -6  -3    3.19    1.18
  11  -6  -2    2.51    1.18
  11  -6  -1   11.57    2.36
 -11  -6   1   10.24    2.12
  11  -6   0    0.46    0.76
 -11  -6   0    0.89    0.78
  11  -6   1   12.17    2.45
 -11  -6  -1   13.00    2.32
  11  -6   2   59.24    5.35
 -11  -6  -2   58.14    4.73
  11  -6   3   36.84    4.24
 -11  -6  -3   35.93    3.68
  11  -6   4   37.04    4.39
 -11  -6  -4   26.37    3.15
  11  -6   5  157.90    9.05
 -11  -6  -5  136.01    6.98
  11  -6   6   17.28    3.10
 -11  -6  -6   17.01    2.54
  11  -6   7   11.43    2.66
 -11  -6  -7    9.94    1.93
  11  -6   8    3.08    1.46
 -11  -6  -8    3.78    1.24
  11  -6   9    4.89    1.93
 -11  -6  -9    4.73    1.31
  11  -6  10   -1.28    1.11
 -11  -6 -10    1.68    1.05
  11  -6  11   12.15    2.81
  11  -6  12    2.77    1.66
  11  -6  13    1.03    1.26
 -11  -7  13   -1.67    1.18
 -11  -7  12    0.16    0.71
 -11  -7  11    5.04    1.65
 -11  -7  10    4.52    1.58
 -11  -7   9    9.67    2.28
 -11  -7   8   17.90    2.97
 -11  -7   7   80.28    5.99
  11  -7  -7   83.83    5.56
  11  -7  -6    2.55    1.20
 -11  -7   6    5.04    1.79
  11  -7  -5    5.69    1.62
 -11  -7   5    7.21    1.90
  11  -7  -4    2.86    1.21
 -11  -7   4    8.19    2.05
  11  -7  -3    1.73    1.11
  11  -7  -2    6.17    1.75
  11  -7  -1   44.47    4.66
  11  -7   0   19.39    3.15
 -11  -7   0   15.29    2.67
  11  -7   1   28.77    3.87
 -11  -7  -1   27.22    3.54
  11  -7   2   15.86    2.92
 -11  -7  -2   15.15    2.72
  11  -7   3    2.54    1.43
 -11  -7  -3    0.66    0.91
  11  -7   4   17.10    3.12
 -11  -7  -4   15.48    2.65
  11  -7   5    3.51    1.54
 -11  -7  -5    1.82    0.96
  11  -7   6    5.35    1.89
 -11  -7  -6    2.95    1.33
  11  -7   7   18.68    3.40
 -11  -7  -7   19.73    2.86
  11  -7   8    7.37    2.30
 -11  -7  -8    7.46    1.83
  11  -7   9   -0.02    1.11
 -11  -7  -9   -0.81    0.78
 -11  -8   6    1.07    1.05
  11  -8  -5   13.08    2.47
 -11  -8   5    9.20    2.15
  11  -8  -4    1.74    1.10
 -11  -8   4    3.92    1.58
  11  -8  -3    5.62    1.85
  11  -8  -2    4.10    1.68
  11  -8  -1   37.25    4.55
  11  -8   0   12.45    2.68
 -11  -8   0    9.41    2.33
  11  -8   1    1.92    1.19
 -11  -8  -1   -1.55    1.10
  11  -8   2   28.87    4.16
 -11  -8  -2   25.74    3.65
  11  -8   3   25.91    3.96
 -11  -8  -3   28.52    3.86
  11  -8   4    3.65    1.64
 -11  -8  -4    1.99    1.11
  11  -8   5   23.01    4.01
 -11  -8  -5   18.93    3.12
 -11  -8  -6    3.32    1.46
 -11  -8  -7    2.41    1.20
  11  -9  -1    0.77    0.68
 -12   0  23   -0.42    0.82
 -12   0  22    0.24    0.81
 -12   0  21    0.62    1.03
 -12   0  20   25.40    3.12
 -12   0  19   -0.69    0.92
 -12   0  19   -0.18    0.52
 -12   0  18   35.66    3.43
 -12   0  18   39.93    2.90
 -12   0  17   -0.42    0.82
 -12   0  17    0.23    0.67
  12   0 -16   32.55    2.83
 -12   0  16   32.76    3.10
 -12   0  16   37.67    2.85
  12   0 -15    0.35    0.53
 -12   0  15   -0.08    0.85
 -12   0  15    0.42    0.91
 -12   0  14  536.39   11.65
 -12   0  14  528.96   10.65
  12   0 -13    0.97    0.66
 -12   0  13    0.47    0.80
 -12   0  13    0.75    0.90
  12   0 -12   91.98    4.54
 -12   0  12   95.45    4.63
 -12   0  12   84.72    4.34
  12   0 -11    0.44    0.46
 -12   0  11   -0.57    0.88
 -12   0  11    0.57    0.92
  12   0 -10  160.58    5.80
 -12   0  10  152.23    5.42
 -12   0  10  148.39    5.67
  12   0  -9   -1.35    0.94
  12   0  -9    0.47    0.46
 -12   0   9   -1.06    0.83
 -12   0   9    1.43    1.13
  12   0  -8  170.00    5.82
  12   0  -8  173.54    6.41
 -12   0   8  156.69    5.72
  12   0  -7    1.07    0.69
 -12   0   7    1.28    1.14
  12   0  -7   -0.55    0.70
  12   0  -6   63.26    3.79
 -12   0   6   58.48    3.58
  12   0  -5   -0.50    0.62
 -12   0   5    1.19    1.16
  12   0  -4  747.55    9.58
 -12   0   4  762.91   12.53
  12   0  -3    0.16    0.29
  12   0  -3    0.13    0.47
 -12   0   3   -0.56    0.99
  12   0  -2  183.66    4.19
  12   0  -2  193.87    6.64
 -12   0   2  187.87    6.30
  12   0  -1   -0.31    0.29
 -12   0   1   -1.17    1.03
  12   0   0    0.54    0.26
  12   0   0    1.09    0.81
 -12   0   0   -0.22    0.97
 -12   0  -1   -0.10    1.01
 -12   0  -2   25.45    2.45
 -12   0  -3    0.41    0.89
 -12   0  -4   50.28    3.36
 -12   0  -5    0.21    0.79
 -12   0  -6  278.90    7.85
 -12   0  -7    0.37    0.67
 -12   0  -8  108.22    5.08
 -12   0  -9   -0.34    0.66
 -12   0 -10  160.77    6.36
 -12   0 -11   -0.22    0.63
 -12   0 -12   43.99    3.41
  12   0  13   -0.14    0.71
 -12   0 -13   -0.60    0.71
  12   0  14  289.52   11.03
  12   0  15    0.16    0.73
  12   0  16   -0.88    1.01
  12   0  17   -0.96    0.91
  12   0  18   27.67    3.63
  12   0  19    0.54    0.56
  12   0  20   11.08    2.37
 -12  -1  23    5.53    1.69
 -12   1  23    7.61    1.91
 -12  -1  22    9.32    2.01
 -12   1  22   11.07    2.24
 -12  -1  21   17.84    2.73
 -12   1  21   16.89    2.67
 -12   1  20   63.93    4.90
 -12  -1  20   69.42    5.10
 -12  -1  20   65.38    4.02
 -12  -1  19    7.75    1.79
 -12   1  19    8.04    1.85
 -12  -1  19    9.28    1.61
 -12   1  18   51.59    2.93
 -12  -1  18   59.82    4.53
 -12   1  18   58.05    4.35
 -12  -1  18   55.84    3.74
 -12   1  17   10.12    1.85
 -12  -1  17    8.60    1.80
 -12   1  17    7.41    1.19
 -12  -1  17    8.15    1.52
 -12  -1  16    0.95    0.87
 -12   1  16    0.79    0.81
 -12   1  16    0.44    0.62
 -12  -1  16   -1.01    0.98
 -12   1  15  503.74   11.59
 -12  -1  15  511.80   12.09
 -12   1  15  510.81    9.67
 -12  -1  15  529.48   11.50
 -12   1  14   16.41    1.90
 -12   1  14   17.05    2.16
 -12  -1  14   18.82    2.44
 -12  -1  14   16.78    2.21
 -12  -1  13  882.64   15.05
 -12   1  13  887.06   14.33
 -12   1  13  898.47   13.13
 -12  -1  13  889.18   14.74
 -12   1  12  239.72    7.23
 -12   1  12  248.91    7.00
  12  -1 -12  239.18    7.44
 -12  -1  12  249.86    7.84
  12  -1 -11    2.00    0.74
 -12   1  11    4.45    1.14
 -12  -1  11    5.00    1.46
 -12   1  11    6.35    1.37
 -12   1  10   69.76    3.82
 -12   1  10   71.05    3.64
 -12  -1  10   65.00    4.03
  12  -1 -10   70.27    4.00
 -12  -1   9    7.25    1.59
 -12   1   9    8.11    1.49
  12  -1  -9    6.68    1.26
  12   1  -8    1.76    0.79
  12   1  -8    2.99    0.88
  12  -1  -8    2.46    0.94
 -12   1   8    4.90    1.28
 -12  -1   8    2.37    1.00
  12   1  -7   14.31    1.81
 -12   1   7   19.48    2.13
  12   1  -7   18.51    1.87
  12  -1  -7   19.04    2.16
 -12  -1   7   14.76    2.08
  12   1  -6    0.42    0.45
 -12   1   6    0.23    0.43
  12   1  -6    1.21    0.51
  12  -1  -6    1.80    0.87
 -12   1   6    2.51    1.08
 -12  -1   6    1.89    1.15
  12   1  -5   68.73    3.86
 -12   1   5   63.51    3.61
  12   1  -5   67.61    3.23
 -12   1   5   60.97    2.59
 -12  -1   5   60.29    3.75
  12  -1  -5   66.07    3.85
  12   1  -4    5.61    1.15
  12   1  -4    5.41    0.90
 -12   1   4    6.37    1.46
 -12  -1   4    4.77    1.38
  12  -1  -4    6.47    1.35
 -12   1   3  379.78    8.81
  12   1  -3  392.46    7.25
 -12  -1   3  373.96    9.10
  12   1  -2   22.10    1.68
 -12   1   2   24.95    2.41
 -12  -1   2   20.45    2.32
 -12   1   1   37.85    2.88
 -12  -1   1   29.85    2.69
 -12   1   0    4.67    1.27
 -12  -1   0    4.58    1.38
 -12  -1  -1    0.90    0.92
 -12   1  -1    0.40    0.78
 -12   1  -2   16.54    2.02
 -12  -1  -2   14.18    1.95
 -12   1  -3  722.53   12.67
 -12  -1  -3  702.54   12.41
 -12   1  -4  106.43    4.99
 -12  -1  -4  106.39    4.93
 -12   1  -5  435.51   10.16
 -12  -1  -5  427.86    9.79
 -12   1  -6   31.59    2.85
 -12  -1  -6   35.48    2.89
 -12  -1  -7   23.44    2.36
 -12   1  -7   21.12    2.38
 -12   1  -8    3.58    1.08
 -12  -1  -8    2.72    0.92
  12  -1   9    2.86    0.58
 -12   1  -9    2.71    1.03
 -12  -1  -9    2.71    0.95
  12  -1  10    3.26    1.33
  12  -1  10    6.80    0.92
 -12   1 -10    5.37    1.29
 -12  -1 -10    5.49    1.17
  12  -1  11    0.64    0.92
 -12  -1 -11    1.22    0.67
  12  -1  11    1.52    0.55
  12  -1  12   -0.44    0.77
 -12  -1 -12   -0.61    0.78
  12  -1  12    1.06    0.49
  12  -1  13   14.45    2.55
  12  -1  13   16.14    1.62
 -12  -1 -13   14.65    1.94
  12  -1  14    4.34    1.47
 -12  -1 -14    8.06    1.44
  12  -1  14    6.96    1.14
  12  -1  15   33.77    4.01
  12   1  15   37.22    3.92
  12  -1  15   37.62    2.70
 -12  -1 -15   34.89    2.91
  12   1  16   18.64    2.81
  12  -1  16   21.94    3.31
  12  -1  17   92.72    6.79
  12   1  17   89.52    6.19
  12  -1  18   48.78    4.99
  12   1  18   47.46    4.55
  12   1  19   36.22    3.98
  12  -1  19   39.32    4.67
  12  -1  20    3.64    1.57
  12  -1  21   12.80    2.66
 -12   2  23   -0.60    1.20
 -12   2  22    1.20    1.14
 -12   2  21    6.41    1.77
 -12  -2  21    7.74    1.64
 -12   2  20   32.30    3.60
 -12  -2  20   32.45    3.17
 -12   2  19   32.04    3.49
 -12  -2  19   35.12    3.28
 -12   2  18   54.44    4.36
 -12  -2  18   50.39    3.96
 -12   2  17   16.82    1.78
 -12   2  17   18.30    2.50
 -12  -2  17   16.73    2.38
 -12   2  16    2.66    1.15
 -12   2  16    2.27    0.73
 -12  -2  16    2.14    1.02
 -12   2  15    2.76    1.13
 -12   2  15    3.81    0.96
 -12  -2  15    3.66    1.26
  12  -2 -14    3.35    0.93
  12  -2 -14    2.00    0.61
 -12   2  14    2.28    0.83
 -12   2  14    2.76    1.13
 -12  -2  14    2.84    1.11
  12  -2 -13   22.48    1.87
 -12   2  13   25.17    2.56
 -12   2  13   24.69    2.25
  12  -2 -13   20.47    2.13
 -12  -2  13   24.00    2.68
  12  -2 -12  358.79    7.37
 -12   2  12  371.11    9.11
 -12   2  12  370.11    8.59
  12  -2 -12  363.41    9.02
 -12  -2  12  370.23   10.27
  12  -2 -11  135.93    4.62
 -12   2  11  152.24    5.61
 -12   2  11  146.59    5.45
  12  -2 -11  146.60    5.75
 -12  -2  11  153.58    6.60
 -12   2  10   67.02    3.60
 -12   2  10   59.40    3.49
  12  -2 -10   67.60    3.92
 -12  -2  10   63.16    4.26
 -12   2   9   53.53    3.36
 -12  -2   9   52.38    3.84
  12  -2  -9   55.77    3.62
 -12   2   8   48.16    3.22
 -12  -2   8   53.40    3.83
  12  -2  -8   48.90    3.40
 -12   2   7   91.33    4.41
 -12  -2   7   97.72    5.07
  12  -2  -7  102.63    4.90
  12   2  -6    3.46    0.88
 -12   2   6    5.13    1.24
 -12   2   6    3.91    0.79
 -12  -2   6    3.20    1.30
 -12   2   5   22.93    1.57
  12   2  -5   24.98    2.13
 -12   2   5   23.19    2.35
 -12  -2   5   27.02    2.72
  12   2  -4    1.50    0.58
 -12   2   4    1.41    0.43
 -12   2   4    0.86    0.69
 -12  -2   4    2.14    1.16
 -12   2   3    1.19    0.32
 -12   2   3    0.29    0.66
 -12  -2   3    1.58    1.00
 -12   2   2  120.83    5.28
 -12  -2   2  120.48    5.43
 -12   2   1  118.71    5.27
 -12  -2   1  110.25    5.15
 -12   2   0   33.90    2.89
 -12  -2   0   35.77    3.00
 -12   2  -1    1.40    0.92
 -12  -2  -1    2.68    1.19
 -12   2  -2   39.14    3.19
 -12  -2  -2   37.29    3.08
 -12   2  -3   31.03    2.91
 -12  -2  -3   29.12    2.77
 -12   2  -4   55.73    3.83
 -12  -2  -4   55.03    3.66
 -12   2  -5   -1.04    0.96
 -12  -2  -5    0.68    1.04
  12  -2   6    7.13    1.79
 -12   2  -6    6.69    1.40
 -12  -2  -6    5.84    1.46
  12  -2   7    7.06    1.79
 -12  -2  -7    7.87    1.47
  12  -2   8   48.10    4.36
 -12  -2  -8   52.12    3.57
  12  -2   9   25.47    3.31
 -12  -2  -9   27.13    2.51
  12  -2  10    0.85    1.11
 -12  -2 -10    1.32    0.82
  12  -2  11  147.06    8.04
 -12  -2 -11  153.66    5.98
  12  -2  12   72.28    5.78
 -12  -2 -12   72.41    4.10
  12  -2  12   66.66    2.84
  12  -2  13   53.10    5.09
  12  -2  13   57.49    2.72
 -12  -2 -13   53.52    3.52
  12  -2  14    0.70    1.01
 -12  -2 -14   -1.25    0.65
  12  -2  15    9.92    2.42
 -12  -2 -15   10.10    1.54
  12  -2  16   16.10    3.06
  12   2  17   22.20    3.01
  12  -2  17   27.42    3.96
  12  -2  18    3.66    1.75
  12  -2  19   -0.45    0.88
  12  -2  20    2.05    1.41
  12  -2  21    7.76    2.23
 -12   3  22   13.29    2.59
 -12   3  21   12.24    2.41
 -12  -3  21    8.59    1.81
 -12  -3  20    0.25    0.73
 -12   3  20    0.65    0.94
 -12  -3  20    1.11    0.83
 -12  -3  19   16.02    2.40
 -12   3  19   19.70    2.78
 -12  -3  19   16.15    2.45
 -12  -3  18    0.04    0.79
 -12  -3  18   -2.29    1.10
 -12  -3  17    1.10    0.82
 -12  -3  17   -0.09    0.88
 -12  -3  16   39.60    3.59
 -12  -3  16   37.08    3.66
 -12  -3  15   28.00    3.03
 -12  -3  15   20.57    2.79
  12  -3 -14    3.61    0.76
 -12  -3  14    3.51    1.17
 -12  -3  14    2.00    1.14
  12  -3 -13   63.73    3.20
 -12  -3  13   67.71    4.55
 -12  -3  13   67.49    4.77
  12  -3 -12    2.26    0.79
 -12   3  12    1.89    0.76
  12  -3 -12    3.60    1.02
 -12  -3  12    1.60    1.12
  12  -3 -11  684.38   11.65
 -12   3  11  678.42   12.33
 -12  -3  11  687.05   14.93
  12  -3 -10  148.03    5.60
 -12   3  10  145.56    5.83
 -12  -3  10  159.41    7.17
 -12   3   9    3.76    1.16
 -12  -3   9    3.68    1.44
 -12   3   8    3.20    0.96
 -12  -3   8    4.44    1.44
 -12   3   7    1.80    0.91
 -12  -3   7    2.40    1.18
 -12   3   6   24.24    2.51
 -12  -3   6   22.02    2.67
 -12   3   5   42.48    3.27
 -12  -3   5   39.87    3.45
 -12   3   4    4.11    1.18
 -12  -3   4    3.90    1.31
  12  -3  -3    0.16    0.68
 -12   3   3    0.35    0.34
 -12   3   3   -0.31    0.76
 -12  -3   3   -0.90    1.02
  12  -3  -2   60.12    4.25
 -12   3   2   70.14    1.92
 -12   3   2   60.68    3.97
 -12  -3   2   61.74    4.13
  12  -3  -1   11.42    1.95
 -12   3   1   11.76    1.85
 -12  -3   1   15.64    2.33
  12  -3   0   18.51    2.45
 -12  -3   0   15.86    2.23
  12  -3   1  110.91    6.05
 -12  -3  -1  118.15    5.59
  12  -3   2  107.41    6.04
 -12  -3  -2  112.96    5.43
  12  -3   3   40.10    3.80
 -12  -3  -3   44.59    3.48
  12  -3   4   42.09    3.97
 -12  -3  -4   43.56    3.44
  12  -3   5    1.41    1.14
 -12  -3  -5   -0.01    0.82
  12  -3   6   71.71    5.35
 -12  -3  -6   72.08    4.33
  12  -3   7    9.49    2.14
 -12  -3  -7    9.36    1.69
  12  -3   8    3.62    1.56
 -12  -3  -8    2.79    1.08
  12  -3   9   36.38    4.08
 -12  -3  -9   30.88    2.85
  12  -3  10    2.16    1.29
 -12  -3 -10    1.55    0.82
  12  -3  11   12.14    2.55
 -12  -3 -11   15.31    2.01
  12  -3  12    9.72    2.37
 -12  -3 -12   13.19    1.81
  12  -3  13    8.35    2.22
 -12  -3 -13    7.04    1.37
 -12  -3 -14   25.88    2.45
  12  -3  14   24.01    3.71
  12  -3  15   13.69    2.83
  12  -3  16   43.10    5.10
  12  -3  17    6.02    2.04
  12  -3  18   33.81    4.60
  12  -3  19   15.86    3.29
 -12  -4  23    1.32    0.99
 -12  -4  22   67.02    5.37
 -12  -4  21    3.91    1.46
 -12  -4  21    4.65    1.47
 -12  -4  20    1.42    0.93
 -12  -4  20    2.58    1.26
 -12  -4  19    1.73    1.12
 -12  -4  19    0.05    0.75
 -12  -4  18   11.80    2.30
 -12  -4  18   11.20    2.27
 -12  -4  17    6.52    1.80
 -12  -4  17    6.78    1.81
 -12  -4  16    3.17    1.45
 -12  -4  16    3.38    1.42
 -12  -4  15   74.72    5.26
 -12  -4  15   77.67    5.59
 -12  -4  14   -0.94    1.20
 -12  -4  14    0.68    0.83
  12  -4 -13   17.23    1.64
 -12  -4  13   12.63    2.25
 -12  -4  13   18.05    2.62
  12  -4 -12    5.28    1.02
 -12  -4  12    3.21    1.20
  12  -4 -11   31.54    2.58
 -12  -4  11   31.89    3.31
 -12  -4  11   29.59    3.39
  12  -4 -10  270.08    7.83
 -12  -4  10  253.71    9.02
 -12  -4  10  251.69    9.59
  12  -4  -9   50.31    3.55
 -12  -4   9   49.03    4.00
 -12  -4   9   47.37    4.18
  12  -4  -8    8.20    1.54
 -12  -4   8    5.67    1.49
  12  -4  -7    1.28    0.79
 -12  -4   7    1.21    0.97
  12  -4  -6   18.33    2.36
 -12  -4   6   16.92    2.43
  12  -4  -5   45.94    3.72
 -12  -4   5   46.39    3.95
  12  -4  -4    0.38    0.66
 -12  -4   4   -0.31    1.20
  12  -4  -3    1.40    0.93
 -12  -4   3    0.75    0.86
  12  -4  -2   31.93    3.33
 -12  -4   2   31.69    3.24
  12  -4  -1   33.04    3.44
 -12  -4   1   30.85    3.17
  12  -4   0   56.80    4.57
 -12  -4   0   52.92    4.09
  12  -4   1  214.67    8.93
 -12  -4  -1  225.36    8.21
  12  -4   2    8.46    2.01
 -12  -4  -2    8.03    1.70
  12  -4   3   89.33    6.00
 -12  -4  -3   90.01    5.17
  12  -4   4    1.50    1.13
 -12  -4  -4    1.59    0.98
  12  -4   5   46.09    4.50
 -12  -4  -5   44.96    3.64
  12  -4   6  125.97    7.50
 -12  -4  -6  126.37    6.00
  12  -4   7   13.08    2.59
 -12  -4  -7   11.39    1.92
  12  -4   8    5.83    1.75
 -12  -4  -8    4.75    1.34
  12  -4   9    9.20    2.28
 -12  -4  -9    7.48    1.56
  12  -4  10   97.59    7.18
 -12  -4 -10   93.79    5.08
  12  -4  11    0.51    1.11
 -12  -4 -11    1.46    1.00
  12  -4  12   79.44    6.69
 -12  -4 -12   78.89    4.58
  12  -4  13    2.41    1.71
 -12  -4 -13    2.32    0.89
  12  -4  14    3.59    1.55
  12  -4  15    3.58    1.58
  12  -4  16   -2.67    1.49
  12  -4  17    0.33    0.93
 -12  -5  21    7.94    2.10
 -12  -5  21   10.07    2.43
 -12  -5  20    2.95    1.49
 -12  -5  20    3.56    1.55
 -12  -5  19   18.00    3.07
 -12  -5  19   20.51    3.22
 -12  -5  18    6.03    1.83
 -12  -5  18    9.06    2.18
 -12  -5  17   20.49    3.23
 -12  -5  17   25.57    3.46
 -12  -5  16    6.92    2.01
 -12  -5  16    7.59    1.91
 -12  -5  15   13.54    2.67
 -12  -5  15   11.14    2.31
 -12  -5  14   22.31    3.27
 -12  -5  14   24.39    3.25
 -12  -5  13    9.68    2.24
 -12  -5  13   13.79    2.51
 -12  -5  12    1.51    1.29
 -12  -5  12    4.04    1.55
  12  -5 -11   58.07    3.58
 -12  -5  11   54.95    4.95
 -12  -5  11   53.52    4.53
  12  -5 -10   12.98    1.82
 -12  -5  10   12.02    2.48
 -12  -5  10   18.15    2.72
  12  -5  -9  158.97    6.60
 -12  -5   9  147.91    7.91
 -12  -5   9  165.54    7.71
  12  -5  -8  139.95    6.44
 -12  -5   8  131.90    7.40
 -12  -5   8  130.58    6.79
  12  -5  -7    1.42    0.89
 -12  -5   7    0.80    1.03
  12  -5  -6    0.46    0.77
 -12  -5   6   -1.05    1.43
  12  -5  -5   17.89    2.52
 -12  -5   5   13.35    2.32
  12  -5  -4    2.77    1.17
 -12  -5   4   -0.49    1.09
  12  -5  -3  186.43    8.33
 -12  -5   3  188.03    8.40
  12  -5  -2   14.51    2.37
 -12  -5   2   10.93    2.11
  12  -5  -1    0.20    0.90
 -12  -5   1   -0.49    1.02
  12  -5   0  111.95    6.76
 -12  -5   0  125.03    6.67
  12  -5   1    7.86    1.88
 -12  -5  -1   10.21    2.00
  12  -5   2    3.96    1.52
 -12  -5  -2    0.88    0.90
  12  -5   3   16.37    2.80
 -12  -5  -3   13.41    2.19
  12  -5   4    4.69    1.62
 -12  -5  -4    4.92    1.40
  12  -5   5   47.11    4.82
 -12  -5  -5   45.98    3.93
  12  -5   6   -0.18    0.80
 -12  -5  -6    0.72    0.86
  12  -5   7    1.14    1.24
 -12  -5  -7    1.22    0.98
  12  -5   8   35.26    4.41
 -12  -5  -8   39.88    3.59
  12  -5   9   16.79    3.17
 -12  -5  -9   17.46    2.42
  12  -5  10    1.89    1.36
 -12  -5 -10    1.55    0.92
  12  -5  11    3.99    1.57
 -12  -5 -11    5.51    1.44
  12  -5  12   20.09    3.60
  12  -5  13    4.96    1.91
  12  -5  14   41.51    5.17
  12  -5  15   14.38    3.30
 -12  -6  18   33.30    4.34
 -12  -6  17   14.52    2.92
 -12  -6  17   15.24    2.92
 -12  -6  16   15.10    2.81
 -12  -6  15    0.64    0.93
 -12  -6  14   -0.71    0.99
 -12  -6  13    0.47    1.01
 -12  -6  12   20.45    3.10
 -12  -6  11   13.45    2.47
 -12  -6  10   22.12    3.12
  12  -6  -9    1.87    0.83
 -12  -6   9    2.48    1.29
  12  -6  -8   23.83    2.78
 -12  -6   8   23.91    3.21
  12  -6  -7   32.47    3.39
 -12  -6   7   37.10    3.91
  12  -6  -6    1.37    0.82
 -12  -6   6    6.14    1.81
  12  -6  -5    9.01    1.91
 -12  -6   5   13.59    2.55
  12  -6  -4    2.34    1.21
 -12  -6   4   -1.10    1.27
  12  -6  -3  133.24    7.49
 -12  -6   3  142.62    7.83
  12  -6  -2    0.74    1.03
 -12  -6   2    1.06    1.03
  12  -6  -1   86.82    6.28
 -12  -6   1   78.32    5.71
  12  -6   0   60.38    5.34
 -12  -6   0   68.08    5.29
  12  -6   1    6.02    1.91
 -12  -6  -1    5.03    1.57
  12  -6   2    1.14    0.91
 -12  -6  -2    2.45    1.35
  12  -6   3    0.84    1.12
 -12  -6  -3   -0.75    0.75
  12  -6   4   13.19    2.78
 -12  -6  -4   13.32    2.34
  12  -6   5   16.13    3.05
 -12  -6  -5   17.99    2.62
  12  -6   6   13.04    2.77
 -12  -6  -6    9.35    1.99
  12  -6   7    3.62    1.47
 -12  -6  -7    7.12    1.71
  12  -6   8    8.37    2.29
 -12  -6  -8    9.89    1.96
  12  -6   9    6.47    2.07
 -12  -6  -9    8.24    1.76
  12  -6  10    0.60    0.96
 -12  -6 -10    0.51    0.80
  12  -6  11    1.36    1.23
  12  -6  12    5.66    2.08
 -12  -7  12   11.41    2.58
 -12  -7  11    0.81    1.05
 -12  -7  10    2.85    1.45
 -12  -7   9   -0.58    0.69
 -12  -7   8   34.68    4.09
  12  -7  -7   76.44    5.45
 -12  -7   7   76.59    5.93
 -12  -7   6  154.83    8.29
  12  -7  -6  146.41    7.76
  12  -7  -5   40.06    4.21
  12  -7  -4   11.41    2.35
  12  -7  -3    3.35    1.43
 -12  -7   3    4.61    1.70
  12  -7  -2    3.40    1.54
 -12  -7   2    0.74    0.97
  12  -7  -1    0.61    0.96
 -12  -7   1   -0.09    0.95
  12  -7   0   25.78    3.69
 -12  -7   0   28.60    3.65
  12  -7   1   12.22    2.57
 -12  -7  -1    9.81    2.21
  12  -7   2    1.04    1.15
 -12  -7  -2    1.60    1.17
  12  -7   3    1.58    1.40
 -12  -7  -3    0.14    0.85
  12  -7   4   -0.05    0.77
 -12  -7  -4    2.31    1.08
  12  -7   5    8.17    2.33
 -12  -7  -5    3.55    1.35
  12  -7   6    1.46    1.18
 -12  -7  -6    2.10    1.07
  12  -7   7    3.55    1.76
 -12  -7  -7    6.08    1.75
  12  -7   8   10.79    2.73
 -12  -7  -8    7.94    1.95
 -12  -7  -9    2.09    1.16
  12  -8  -4    9.74    2.28
 -12  -8   3   63.75    6.00
  12  -8  -3   65.04    5.79
  12  -8  -2   15.58    2.97
 -12  -8   2   17.39    3.16
  12  -8  -1   -1.02    1.01
 -12  -8   1   -2.44    1.40
  12  -8   0   -0.98    0.97
 -12  -8   0   -0.85    1.01
  12  -8   1   -0.03    0.64
 -12  -8  -1    2.19    1.37
  12  -8   2    1.31    1.08
 -12  -8  -2    1.19    0.78
  12  -8   3   15.97    3.22
 -12  -8  -3   15.49    2.89
  12  -8   4    5.34    1.80
 -12  -8  -4    5.78    1.83
 -12  -8  -5   -0.79    0.82
 -12  -8  -6   -1.58    1.02
 -12  -8  -7   23.51    3.45
 -13   0  23    1.43    1.02
 -13   0  22    5.34    1.67
 -13   0  21   -0.31    0.73
 -13   0  20    4.04    1.35
 -13   0  19   -0.90    0.90
 -13   0  19   -0.16    0.59
 -13   0  18   33.88    3.38
 -13   0  18   38.10    2.97
 -13   0  17    0.21    0.78
 -13   0  17   -0.56    0.59
 -13   0  16   67.00    4.46
 -13   0  16   66.64    3.96
 -13   0  15    1.79    1.05
 -13   0  15    1.27    0.90
  13   0 -14  321.36    9.04
 -13   0  14  346.05    9.50
 -13   0  14  333.79    8.84
  13   0 -13    0.79    0.53
 -13   0  13    0.93    0.94
 -13   0  13    1.35    1.17
  13   0 -12  623.35   12.14
 -13   0  12  661.37   12.32
 -13   0  12  638.68   12.20
  13   0 -11   -0.31    0.44
 -13   0  11   -0.51    0.95
 -13   0  11    0.35    0.92
  13   0 -10    9.94    1.54
 -13   0  10   11.00    1.51
 -13   0  10   11.19    1.84
  13   0  -9   -0.28    0.53
 -13   0   9    1.16    1.02
  13   0  -8   22.12    2.21
 -13   0   8   20.08    2.32
  13   0  -7    1.29    0.65
 -13   0   7    0.62    1.11
 -13   0   6  348.41    8.92
 -13   0   5   -0.59    0.96
  13   0  -4   73.68    3.10
 -13   0   4   81.21    4.38
  13   0  -3    0.22    0.35
 -13   0   3   -0.63    0.92
  13   0  -2   11.20    1.11
 -13   0   2   10.90    1.79
  13   0  -1   -0.01    0.27
 -13   0   1   -0.96    1.09
  13   0   0    1.26    0.41
 -13   0   0   -0.15    1.19
  13   0   1    0.01    0.23
 -13   0  -1    1.93    1.13
 -13   0  -2   15.92    2.09
 -13   0  -3    2.04    1.03
 -13   0  -4    0.33    0.78
 -13   0  -5   -0.51    0.88
 -13   0  -6   83.91    4.56
 -13   0  -7    0.55    0.78
 -13   0  -8    1.18    0.84
 -13   0  -9   -0.34    0.75
 -13   0 -10   58.86    4.01
 -13   0 -11   -0.85    0.84
 -13   0 -12  233.65    8.12
  13   0  13   -0.10    0.70
 -13   0 -13   -0.44    0.83
  13   0  14   13.69    2.61
  13   0  15    0.31    0.81
  13   0  16    3.97    1.61
  13   0  17   -0.22    0.69
  13   0  18   -0.56    0.95
  13   0  19   -0.35    0.65
  13   0  20   -0.36    0.75
 -13   1  23   29.02    3.64
 -13  -1  23   25.44    3.45
 -13  -1  22   36.23    3.98
 -13   1  22   40.58    4.10
 -13   1  21   40.48    4.05
 -13  -1  21   46.13    4.34
 -13   1  20   35.73    3.65
 -13  -1  20   43.50    4.18
 -13  -1  20   34.86    3.08
 -13   1  19   92.75    5.69
 -13  -1  19   99.02    6.06
 -13  -1  19   96.22    5.15
 -13   1  18   52.71    4.19
 -13   1  18   49.33    3.07
 -13  -1  18   52.92    4.29
 -13  -1  18   50.47    3.72
 -13  -1  17    1.24    0.93
 -13   1  17    3.98    1.22
 -13   1  17    4.03    1.03
 -13  -1  17    3.29    1.19
 -13   1  16  122.93    5.00
 -13   1  16  130.72    6.13
 -13  -1  16  130.32    6.35
 -13  -1  16  131.55    5.96
 -13   1  15  167.55    6.76
 -13  -1  15  177.80    7.22
 -13   1  15  171.99    5.94
 -13  -1  15  172.26    6.81
 -13   1  14   36.73    3.12
 -13   1  14   32.98    2.68
 -13  -1  14   27.76    2.86
 -13   1  13  204.39    6.92
 -13   1  13  191.01    6.40
 -13  -1  13  190.65    7.10
 -13   1  12   38.12    2.99
 -13   1  12   44.94    3.22
 -13  -1  12   39.03    3.31
  13  -1 -11   28.81    2.42
 -13   1  11   32.70    2.71
 -13   1  11   30.90    2.58
 -13  -1  11   27.77    2.82
  13  -1 -10    3.10    0.88
 -13   1  10    3.69    0.98
 -13   1  10    6.36    1.44
 -13  -1  10    4.31    1.50
  13  -1  -9    7.45    1.27
 -13   1   9    6.93    1.19
 -13   1   9   10.11    1.70
 -13  -1   9    5.25    1.32
  13   1  -8   10.84    1.53
 -13   1   8   13.07    1.85
 -13  -1   8   12.96    2.04
  13   1  -7    0.95    0.56
 -13  -1   7    0.06    0.93
 -13   1   6    4.68    0.81
  13   1  -6    4.72    0.96
 -13   1   6    4.12    1.20
 -13  -1   6    5.23    1.46
  13   1  -5    1.16    0.52
 -13   1   5    3.23    1.16
 -13  -1   5    1.20    1.16
  13   1  -4   18.70    1.72
 -13   1   4   19.87    2.24
 -13  -1   4   17.70    2.26
  13   1  -3   13.49    1.40
 -13  -1   3   12.27    1.97
 -13   1   3   14.03    1.96
  13   1  -2  382.27    7.15
 -13   1   2  374.33    9.18
 -13  -1   2  373.37    9.43
 -13   1   1   33.02    2.82
 -13  -1   1   26.29    2.65
 -13  -1   0   11.67    1.86
 -13   1   0   12.27    1.84
 -13   1  -1  131.69    5.58
 -13  -1  -1  123.98    5.49
 -13   1  -2    0.77    0.81
 -13  -1  -2    1.45    1.08
 -13   1  -3   81.86    4.48
 -13  -1  -3   70.92    4.20
 -13   1  -4  201.71    7.09
 -13  -1  -4  194.07    6.90
 -13   1  -5   21.77    2.41
 -13  -1  -5   21.98    2.40
 -13  -1  -6   22.07    2.39
  13  -1   6   23.13    0.87
 -13   1  -6   17.99    2.20
  13  -1   7    9.60    0.74
 -13  -1  -7    7.79    1.60
 -13   1  -8    1.48    0.78
  13  -1   8    1.32    0.36
 -13  -1  -8    1.12    0.88
 -13   1  -9    2.19    0.94
  13  -1   9    5.26    0.71
 -13  -1  -9    4.82    1.25
  13  -1  10   -0.01    1.04
  13  -1  10    0.22    0.28
 -13   1 -10    0.15    0.55
 -13  -1 -10    0.90    0.72
  13  -1  11    5.57    1.64
  13  -1  11    9.34    1.08
 -13  -1 -11    6.65    1.38
  13  -1  12   17.30    2.79
  13  -1  12   20.63    1.70
 -13  -1 -12   18.50    2.27
  13  -1  13   18.56    3.04
  13  -1  13   24.18    1.93
 -13  -1 -13   21.70    2.42
  13  -1  14    6.71    1.89
 -13  -1 -14    8.61    1.54
  13  -1  15    1.05    1.12
  13   1  15    0.22    0.71
 -13  -1 -15    1.05    0.68
  13   1  16   -1.51    0.99
  13  -1  16    0.18    0.86
  13   1  17   30.01    3.74
  13  -1  17   27.86    3.96
  13  -1  18   60.92    5.83
  13   1  18   49.60    4.83
  13   1  19    4.24    1.39
  13  -1  19    3.07    1.41
  13  -1  20    8.37    2.27
 -13   2  23   -1.51    1.11
 -13   2  22    2.08    1.33
 -13   2  21   16.86    2.66
 -13  -2  21   16.97    2.37
 -13   2  20    5.44    1.74
 -13  -2  20    3.54    1.31
 -13   2  19    0.32    0.75
 -13  -2  19   -0.19    0.70
 -13   2  18    4.17    1.44
 -13  -2  18    4.00    1.27
 -13   2  17   39.92    3.65
 -13   2  17   34.69    2.63
 -13  -2  17   37.96    3.48
 -13   2  16  133.88    6.32
 -13   2  16  133.89    5.21
 -13  -2  16  132.84    6.52
 -13   2  15   78.02    3.98
 -13   2  15   82.84    4.85
 -13  -2  15   80.83    5.05
 -13   2  14   57.94    3.94
 -13   2  14   58.05    3.49
 -13  -2  14   60.84    4.38
 -13   2  13    1.91    0.97
 -13   2  13    1.82    0.80
 -13  -2  13    2.22    1.22
 -13   2  12    0.27    0.59
 -13   2  12    0.86    0.81
 -13  -2  12    0.61    1.06
 -13   2  11   23.88    2.30
 -13   2  11   20.73    2.23
 -13  -2  11   23.47    2.74
 -13   2  10   96.46    4.28
 -13   2  10   96.54    4.63
 -13  -2  10   96.72    5.32
 -13   2   9   14.99    1.65
 -13   2   9   14.20    1.87
 -13  -2   9   17.26    2.33
 -13   2   8   35.06    2.89
 -13  -2   8   37.01    3.34
 -13   2   7  136.86    5.61
 -13  -2   7  141.55    6.28
 -13   2   6   15.18    1.99
 -13   2   6   15.95    1.42
 -13  -2   6   19.26    2.44
  13   2  -5    1.37    0.58
 -13   2   5    0.61    0.64
 -13   2   5    2.21    0.51
 -13   2   4   10.77    1.69
 -13   2   4    9.17    0.89
  13   2  -4    9.77    1.38
 -13   2   3   35.55    3.02
 -13  -2   3   40.63    3.37
 -13   2   2   19.67    2.32
 -13  -2   2   17.50    2.29
 -13   2   1    8.17    1.62
 -13  -2   1    9.27    1.73
 -13   2   0   10.50    1.85
 -13  -2   0   11.54    2.02
 -13   2  -1    4.38    1.31
 -13  -2  -1    2.15    1.26
 -13   2  -2   99.23    5.17
 -13  -2  -2   96.87    5.09
 -13   2  -3   14.88    2.08
 -13  -2  -3   17.85    2.29
 -13   2  -4   65.14    4.34
 -13  -2  -4   71.73    4.34
 -13   2  -5   26.41    2.81
 -13  -2  -5   24.09    2.63
  13  -2   6  147.27    7.58
 -13   2  -6  137.56    6.46
 -13  -2  -6  142.94    6.07
  13  -2   7  313.97   11.26
 -13   2  -7  303.89    9.59
 -13  -2  -7  296.97    8.74
  13  -2   8    7.59    1.83
 -13  -2  -8    9.81    1.66
  13  -2   9  122.91    7.29
 -13  -2  -9  113.90    5.40
  13  -2  10   -0.59    1.06
 -13  -2 -10    1.45    0.87
  13  -2  11   43.86    4.60
 -13  -2 -11   42.43    3.31
  13  -2  12   17.19    2.95
 -13  -2 -12   19.06    2.25
  13  -2  13   -0.61    0.92
 -13  -2 -13   -0.58    0.60
  13  -2  14    7.78    2.18
 -13  -2 -14    5.63    1.19
  13  -2  15   30.55    4.15
 -13  -2 -15   30.42    2.80
  13  -2  16   33.03    4.33
  13  -2  17    4.86    1.89
  13   2  17    5.04    1.59
  13  -2  18    1.64    1.16
  13  -2  19    0.55    0.72
  13  -2  20   16.57    3.37
 -13   3  22   40.18    4.41
 -13   3  21    5.89    1.80
 -13  -3  21    4.78    1.48
 -13   3  20   -0.03    0.90
 -13  -3  20   -0.73    0.87
 -13   3  19    1.27    1.03
 -13  -3  19    2.45    1.23
 -13   3  18   81.28    5.44
 -13  -3  18   79.90    5.50
 -13   3  17    1.28    1.02
 -13  -3  17   -0.36    0.81
 -13   3  16    4.46    1.42
 -13  -3  16    2.72    1.18
 -13  -3  15   25.74    3.12
  13  -3 -14  205.54    5.90
 -13  -3  14  203.96    8.54
  13  -3 -13    9.71    1.47
 -13   3  13    7.96    1.40
 -13  -3  13   11.57    2.13
  13  -3 -12  290.00    7.83
 -13   3  12  282.66    8.21
 -13  -3  12  300.40   10.15
 -13   3  11    1.27    0.84
 -13  -3  11    2.13    1.32
 -13   3  10    0.33    0.70
 -13  -3  10    2.04    1.08
 -13   3   9   24.28    2.51
 -13  -3   9   24.21    2.89
 -13   3   8   63.42    4.07
 -13  -3   8   63.81    4.60
 -13   3   7   10.14    1.72
 -13  -3   7   11.54    2.05
 -13   3   6    1.76    0.88
 -13   3   6    3.67    0.83
 -13  -3   6    3.15    1.41
 -13   3   5    0.98    0.74
 -13   3   5    0.94    0.53
 -13  -3   5    2.05    1.22
 -13   3   4  269.95    4.97
 -13   3   4  246.15    8.21
 -13  -3   4  246.74    8.62
 -13   3   3    0.28    0.28
 -13   3   3    0.57    0.99
 -13  -3   3    0.48    1.05
 -13   3   2   67.68    4.37
 -13   3   2   72.75    1.63
  13  -3  -1   14.49    2.30
 -13   3   1   14.05    2.09
 -13  -3   1   16.85    2.35
  13  -3   0   17.48    2.54
 -13   3   0   18.11    2.39
 -13  -3   0   19.02    2.46
  13  -3   1  229.94    8.97
 -13   3  -1  231.23    8.29
 -13  -3  -1  237.03    8.13
  13  -3   2   18.94    2.73
 -13  -3  -2   19.17    2.49
  13  -3   3   13.58    2.38
 -13  -3  -3   14.48    2.16
  13  -3   4   76.36    5.53
 -13  -3  -4   79.00    4.72
  13  -3   5   38.12    3.99
 -13  -3  -5   44.23    3.61
  13  -3   6   97.95    6.46
 -13  -3  -6   91.55    5.11
  13  -3   7    6.97    1.99
 -13  -3  -7    7.81    1.69
  13  -3   8   17.76    2.96
 -13  -3  -8   21.60    2.49
  13  -3   9   25.51    3.58
 -13  -3  -9   29.47    2.91
  13  -3  10   11.19    2.49
 -13  -3 -10   15.99    2.16
  13  -3  11    1.19    1.15
 -13  -3 -11    3.64    1.07
  13  -3  12   -1.24    1.20
 -13  -3 -12    0.62    0.69
  13  -3  13   25.66    3.88
 -13  -3 -13   27.68    2.71
  13  -3  14    1.60    1.26
 -13  -3 -14    0.74    0.47
  13  -3  15    5.01    1.97
  13  -3  16   66.19    6.37
  13  -3  17   72.03    6.71
  13  -3  18   47.65    5.51
 -13  -4  21    1.71    1.08
 -13  -4  21   -0.25    0.75
 -13  -4  20   16.32    2.72
 -13  -4  20    9.78    2.13
 -13  -4  19   42.94    4.28
 -13  -4  19   43.31    4.36
 -13  -4  18   17.92    2.75
 -13  -4  18   15.87    2.72
 -13  -4  17   37.35    3.90
 -13  -4  17   37.73    4.09
 -13  -4  16   36.64    3.84
 -13  -4  16   33.22    3.76
 -13  -4  15   29.83    3.45
 -13  -4  15   27.29    3.44
 -13  -4  14    2.44    1.21
 -13  -4  14    0.62    0.90
 -13  -4  13    0.04    1.25
 -13  -4  13    1.25    1.01
  13  -4 -12    7.27    1.29
 -13  -4  12    6.75    1.84
  13  -4 -11   16.86    2.01
 -13  -4  11   18.46    2.76
  13  -4 -10   88.48    4.74
 -13  -4  10   89.75    5.90
  13  -4  -9   77.08    4.56
 -13  -4   9   74.55    5.37
  13  -4  -8  146.34    6.44
 -13  -4   8  153.75    7.58
  13  -4  -7   41.06    3.54
 -13  -4   7   46.04    4.17
  13  -4  -6   27.84    2.96
 -13  -4   6   24.99    3.08
  13  -4  -5   39.07    3.55
 -13  -4   5   39.35    3.79
  13  -4  -4   -0.58    0.89
 -13  -4   4    0.20    0.96
  13  -4  -3    0.47    0.73
 -13  -4   3    0.89    1.01
  13  -4  -2   21.26    2.84
 -13  -4   2   24.11    2.93
  13  -4  -1  130.57    6.97
 -13  -4   1  140.67    6.77
  13  -4   0   91.95    5.94
 -13  -4   0   96.91    5.65
  13  -4   1   12.35    2.31
 -13  -4  -1    8.64    1.79
  13  -4   2   78.42    5.68
 -13  -4  -2   80.92    5.05
  13  -4   3    1.38    1.02
 -13  -4  -3    3.05    1.25
  13  -4   4   29.50    3.68
 -13  -4  -4   30.26    3.09
  13  -4   5   42.32    4.45
 -13  -4  -5   35.06    3.37
  13  -4   6   11.92    2.59
 -13  -4  -6    8.07    1.72
  13  -4   7    0.84    1.07
 -13  -4  -7    0.69    0.77
  13  -4   8   87.19    6.73
 -13  -4  -8   87.52    5.19
  13  -4   9   12.81    2.82
 -13  -4  -9    9.76    1.84
  13  -4  10   11.31    2.58
 -13  -4 -10   16.45    2.30
  13  -4  11    1.93    1.31
 -13  -4 -11    2.06    0.92
  13  -4  12   83.44    6.97
 -13  -4 -12   80.62    4.84
  13  -4  13    3.82    1.53
  13  -4  14   -1.08    1.34
  13  -4  15    8.44    2.34
  13  -4  16    0.91    1.62
 -13  -5  21    1.33    1.15
 -13  -5  20    9.65    2.21
 -13  -5  20    9.65    2.27
 -13  -5  19    8.95    2.08
 -13  -5  19   11.39    2.43
 -13  -5  18    2.05    1.14
 -13  -5  18    3.54    1.43
 -13  -5  17    1.15    1.25
 -13  -5  17    0.99    0.97
 -13  -5  16    3.85    1.60
 -13  -5  16    9.00    2.13
 -13  -5  15   12.64    2.52
 -13  -5  15   19.28    2.93
 -13  -5  14   -1.75    1.50
 -13  -5  14    1.20    1.11
 -13  -5  13    2.86    1.54
 -13  -5  13    6.51    1.84
 -13  -5  12  100.42    6.34
 -13  -5  12   99.01    6.79
  13  -5 -11   33.93    2.97
 -13  -5  11   38.17    3.92
 -13  -5  11   33.16    3.93
  13  -5 -10  214.77    7.68
 -13  -5  10  215.24    9.05
 -13  -5  10  227.15   10.03
  13  -5  -9  146.23    6.62
 -13  -5   9  149.41    8.03
  13  -5  -8    7.75    1.70
 -13  -5   8   10.65    2.30
  13  -5  -7   31.15    3.25
 -13  -5   7   38.06    4.04
  13  -5  -6   45.46    4.00
 -13  -5   6   41.95    4.20
  13  -5  -5    3.50    1.26
 -13  -5   5    2.50    1.25
  13  -5  -4   14.04    2.37
 -13  -5   4   10.77    2.14
  13  -5  -3    4.36    1.37
 -13  -5   3    6.10    1.83
  13  -5  -2   30.02    3.58
 -13  -5   2   33.55    3.66
  13  -5  -1  102.66    6.57
 -13  -5   1  101.45    6.13
  13  -5   0   15.25    2.64
 -13  -5   0   18.33    2.68
  13  -5   1  104.33    6.83
 -13  -5  -1  101.61    6.09
  13  -5   2    1.04    0.96
 -13  -5  -2    1.35    0.81
  13  -5   3    1.01    1.10
 -13  -5  -3    0.38    0.82
  13  -5   4    5.62    1.80
 -13  -5  -4    7.66    1.77
  13  -5   5   17.45    3.07
 -13  -5  -5   19.02    2.65
  13  -5   6   36.73    4.47
 -13  -5  -6   38.91    3.66
  13  -5   7    7.68    2.24
 -13  -5  -7   11.30    2.09
  13  -5   8    5.19    1.94
 -13  -5  -8    5.62    1.44
  13  -5   9   84.95    7.04
 -13  -5  -9   83.22    5.27
  13  -5  10    4.60    1.84
 -13  -5 -10    0.54    0.68
  13  -5  11   12.98    2.94
 -13  -5 -11   11.39    1.99
  13  -5  12    5.50    2.06
  13  -5  13   -0.02    0.74
  13  -5  14   28.91    4.48
 -13  -6  17   14.71    2.90
 -13  -6  16   -2.38    1.44
 -13  -6  16    0.68    0.86
 -13  -6  15   -3.37    1.64
 -13  -6  15    2.25    1.39
 -13  -6  14   -0.88    1.09
 -13  -6  14    1.17    1.10
 -13  -6  13   -5.03    1.94
 -13  -6  13    3.82    1.54
 -13  -6  12    2.91    1.62
 -13  -6  12    4.59    1.63
 -13  -6  11    7.70    1.96
 -13  -6  11    7.61    1.91
 -13  -6  10    1.74    1.14
 -13  -6  10    2.90    1.36
  13  -6  -9   53.66    4.20
 -13  -6   9   63.60    5.22
 -13  -6   9   59.97    5.50
  13  -6  -8   63.89    4.76
 -13  -6   8   65.01    5.67
  13  -6  -7   27.12    3.22
 -13  -6   7   25.75    3.60
  13  -6  -6   23.13    3.07
 -13  -6   6   20.68    3.18
  13  -6  -5    0.38    0.65
 -13  -6   5    0.82    1.24
  13  -6  -4    0.12    0.84
 -13  -6   4   -0.90    0.95
  13  -6  -3   93.01    6.46
 -13  -6   3   96.34    6.54
  13  -6  -2  170.44    8.91
 -13  -6   2  184.44    8.91
  13  -6  -1    6.43    1.84
 -13  -6   1    9.06    2.11
  13  -6   0   23.77    3.51
 -13  -6   0   17.33    2.81
  13  -6   1   15.42    2.87
 -13  -6  -1   18.15    2.84
  13  -6   2   36.33    4.40
 -13  -6  -2   33.04    3.69
  13  -6   3   11.45    2.55
 -13  -6  -3    6.60    1.72
  13  -6   4   11.42    2.61
 -13  -6  -4   11.88    2.22
  13  -6   5    0.05    0.90
 -13  -6  -5    0.70    0.88
  13  -6   6    2.56    1.40
 -13  -6  -6    3.33    1.39
  13  -6   7    6.38    2.15
 -13  -6  -7    1.87    0.95
  13  -6   8    4.44    1.93
 -13  -6  -8    4.56    1.46
  13  -6   9    9.64    2.57
 -13  -6  -9    7.05    1.73
  13  -6  10    0.89    1.39
 -13  -6 -10    0.75    0.88
  13  -6  11   24.47    4.07
 -13  -7  11    9.36    2.42
 -13  -7  11   13.49    2.75
 -13  -7  10   26.70    3.99
 -13  -7  10   26.58    3.64
 -13  -7   9   21.53    3.58
 -13  -7   9   20.40    3.21
 -13  -7   8    3.70    1.74
 -13  -7   8    4.43    1.65
  13  -7  -7   97.17    6.30
 -13  -7   7  115.83    7.90
  13  -7  -6    1.63    1.14
 -13  -7   6    1.36    1.45
  13  -7  -5    5.69    1.75
 -13  -7   5    8.84    2.37
  13  -7  -4  109.77    7.17
 -13  -7   4  135.11    8.31
  13  -7  -3   20.70    3.26
 -13  -7   3   24.52    3.68
  13  -7  -2   38.43    4.46
 -13  -7   2   47.62    4.89
  13  -7  -1    5.58    1.89
 -13  -7   1    6.90    2.07
  13  -7   0    0.92    0.99
 -13  -7   0    0.55    0.93
  13  -7   1    1.17    0.88
 -13  -7  -1    1.84    1.18
  13  -7   2    0.70    0.81
 -13  -7  -2   -0.11    0.83
  13  -7   3    8.92    2.32
 -13  -7  -3    6.26    1.86
  13  -7   4    3.80    1.58
 -13  -7  -4    8.09    2.02
  13  -7   5   16.23    3.39
 -13  -7  -5   14.55    2.68
  13  -7   6   14.46    3.17
 -13  -7  -6    9.73    2.18
  13  -7   7   24.08    4.04
 -13  -7  -7   22.56    3.15
 -13  -7  -8    9.86    2.14
  13  -8  -4   26.64    3.76
  13  -8  -3   19.79    3.27
  13  -8  -2   23.21    3.66
  13  -8  -1   22.72    3.64
  13  -8   0    0.65    0.77
 -13  -8   0   -0.15    0.80
  13  -8   1   14.94    3.23
 -13  -8  -1   17.46    3.07
  13  -8   2   -0.39    0.90
 -13  -8  -2   -1.79    1.25
 -13  -8  -3    2.52    1.40
 -13  -8  -4    9.82    2.37
 -13  -8  -5    0.44    0.89
 -13  -8  -6   -1.32    0.99
 -14   0  23   -0.65    0.90
 -14   0  22   -0.55    0.94
 -14   0  21    0.17    1.02
 -14   0  20   39.46    3.86
 -14   0  19    0.82    0.92
 -14   0  19   -0.37    0.65
 -14   0  18    6.60    1.66
 -14   0  18    7.04    1.44
 -14   0  17   -0.52    0.86
 -14   0  17    0.27    0.68
 -14   0  16  122.33    6.06
 -14   0  16  128.47    5.70
 -14   0  15   -0.40    0.81
 -14   0  15   -0.17    0.69
 -14   0  14   22.50    2.46
 -14   0  14   18.90    2.25
 -14   0  13   -0.84    0.99
 -14   0  13   -0.04    0.80
 -14   0  12   23.31    2.42
 -14   0  12   26.68    2.73
 -14   0  11   -1.07    0.93
 -14   0  11   -0.38    0.91
 -14   0  10   57.86    3.94
 -14   0   9    0.68    1.15
 -14   0   8    8.11    1.68
 -14   0   7   -0.59    1.10
 -14   0   6  287.28    8.46
 -14   0   5    0.24    1.08
  14   0  -4    2.33    0.64
 -14   0   4    2.09    1.14
  14   0  -3   -0.05    0.30
 -14   0   3    0.28    1.11
  14   0  -2   -0.02    0.31
 -14   0   2    0.78    1.10
  14   0  -1    0.07    0.29
 -14   0   1   -0.95    1.13
  14   0   0    6.85    0.82
 -14   0   0    8.69    1.69
  14   0   1   -0.14    0.34
 -14   0  -1    1.96    1.31
 -14   0  -2   32.10    3.16
 -14   0  -3    1.51    1.09
 -14   0  -4   86.13    4.72
 -14   0  -5    0.56    0.84
 -14   0  -6   11.92    1.91
 -14   0  -7   -0.38    0.72
 -14   0  -8  583.21   12.70
 -14   0  -9   -0.46    0.74
 -14   0 -10  123.70    6.06
 -14   0 -11    1.26    0.90
 -14   0 -12   -1.01    0.89
  14   0  13    1.55    1.20
 -14   0 -13   -0.40    0.68
  14   0  14   -0.51    0.91
  14   0  15   -0.32    0.90
  14   0  16    8.77    2.10
  14   0  17    0.08    0.67
  14   0  18   13.87    2.74
  14   0  19    0.12    0.52
  14   0  20   41.11    4.79
 -14   1  23   49.60    4.66
 -14  -1  22    2.56    1.14
 -14   1  22    2.88    1.28
 -14   1  21  103.66    6.42
 -14  -1  21  101.72    6.48
 -14   1  20   58.41    4.68
 -14  -1  20   61.66    4.91
 -14  -1  20   60.48    4.19
 -14  -1  19    2.06    1.09
 -14   1  19    2.15    1.04
 -14  -1  19    1.88    1.00
 -14  -1  18   11.65    2.05
 -14   1  18   13.97    1.77
 -14   1  18   11.10    2.02
 -14  -1  18   14.60    2.13
 -14   1  17   15.01    1.87
 -14   1  17   14.26    2.18
 -14  -1  17   12.36    1.96
 -14   1  16    5.63    1.42
 -14   1  16    5.88    1.24
 -14  -1  16    5.31    1.43
 -14   1  15   15.72    1.95
 -14   1  15   15.74    2.18
 -14  -1  15   18.71    2.43
 -14   1  14   90.99    4.58
 -14   1  14   91.26    4.87
 -14  -1  14   89.37    5.10
  14  -1 -13    9.76    1.50
 -14   1  13   14.09    1.97
 -14   1  13   12.10    1.86
 -14  -1  13   13.77    2.16
  14  -1 -12   12.23    1.67
 -14   1  12   14.69    1.96
 -14   1  12   13.67    1.83
 -14  -1  12   12.34    1.96
  14  -1 -11   44.58    3.15
 -14   1  11   44.86    3.11
 -14   1  11   47.68    3.40
 -14  -1  11   42.63    3.53
  14  -1 -10   27.25    2.47
 -14   1  10   23.89    2.18
 -14   1  10   32.21    2.85
 -14  -1  10   28.41    2.90
 -14   1   9   -0.52    0.66
 -14   1   9    1.51    0.97
 -14  -1   9    1.10    1.25
 -14   1   8  120.67    5.36
 -14  -1   8  114.71    5.62
 -14   1   7  106.99    5.07
  14   1  -7  121.98    5.09
 -14  -1   7  107.38    5.44
  14   1  -6   15.93    1.77
 -14  -1   6   15.14    2.22
 -14   1   6   16.28    2.09
  14   1  -5   10.13    1.41
 -14  -1   5   11.12    1.93
 -14   1   5   14.32    2.03
  14   1  -4   62.26    3.21
 -14  -1   4   56.38    3.93
  14   1  -3   45.65    2.65
 -14   1   3   49.01    3.49
 -14  -1   3   51.43    3.75
  14   1  -2   20.49    1.74
 -14   1   2   26.09    2.64
 -14  -1   2   22.04    2.57
  14   1  -1   22.78    1.78
 -14   1   1   26.40    2.64
 -14  -1   1   28.89    2.94
 -14   1   0  283.69    8.44
 -14  -1   0  265.64    8.30
 -14   1  -1   22.48    2.59
 -14  -1  -1   17.76    2.41
 -14   1  -2  187.27    6.98
 -14  -1  -2  186.89    7.04
 -14   1  -3   16.86    2.23
 -14  -1  -3   17.69    2.37
 -14   1  -4   81.98    4.73
 -14  -1  -4   82.62    4.65
 -14   1  -5   10.71    1.84
 -14  -1  -5   14.11    2.01
 -14   1  -6   -0.10    0.88
 -14  -1  -6    2.52    1.13
  14  -1   7    9.63    0.60
 -14   1  -7    8.21    1.67
 -14  -1  -7   10.46    1.75
 -14   1  -8    1.61    0.86
  14  -1   8    2.18    0.38
 -14  -1  -8    2.60    0.98
 -14   1  -9    0.46    0.71
  14  -1   9    0.96    0.36
 -14  -1  -9    0.99    0.77
 -14  -1 -10   19.52    2.37
  14  -1  10   18.98    1.31
 -14   1 -10   16.80    2.37
  14  -1  11    1.31    1.23
 -14  -1 -11   -0.40    0.65
  14  -1  11    0.06    0.31
  14  -1  12  148.70    8.49
 -14  -1 -12  159.09    6.77
  14  -1  13   16.82    2.96
 -14  -1 -13   18.42    2.40
  14  -1  14   24.78    3.60
 -14  -1 -14   30.71    3.05
  14   1  15    0.62    1.33
  14  -1  15   -0.29    0.96
 -14  -1 -15    0.18    0.69
  14   1  16    3.49    1.43
  14  -1  16    1.25    0.99
  14  -1  17   13.56    2.91
  14   1  17   16.86    2.97
  14   1  18   17.55    3.02
  14  -1  18   15.44    3.02
  14  -1  19   44.68    5.21
  14  -1  20    3.47    1.49
 -14   2  23   16.09    2.74
 -14   2  22    1.81    1.27
 -14   2  21    5.11    1.57
 -14   2  20    1.94    1.15
 -14  -2  20    3.39    1.21
 -14   2  19    3.35    1.30
 -14  -2  19    4.31    1.30
 -14   2  18   55.01    4.32
 -14  -2  18   54.20    4.33
 -14   2  17   11.36    1.63
 -14   2  17   11.50    2.02
 -14  -2  17   15.07    2.36
 -14   2  16   -0.29    0.68
 -14   2  16    1.10    0.80
 -14  -2  16    1.21    1.04
 -14   2  15    0.43    0.50
 -14   2  15    1.13    0.73
 -14  -2  15    0.93    1.02
 -14   2  14   35.88    3.08
 -14   2  14   33.10    2.79
 -14  -2  14   39.72    3.66
 -14   2  13  227.72    7.40
 -14   2  13  229.66    7.31
 -14  -2  13  234.23    8.65
  14  -2 -12  146.97    5.30
 -14   2  12  162.26    6.05
 -14   2  12  156.16    6.10
 -14  -2  12  153.56    6.99
  14  -2 -11  179.59    5.95
 -14   2  11  195.71    6.36
 -14   2  11  188.93    6.74
 -14  -2  11  184.66    7.62
 -14   2  10   49.66    3.09
 -14   2  10   48.44    3.43
 -14  -2  10   51.49    4.08
 -14   2   9   24.62    2.09
 -14   2   9   24.97    2.53
 -14  -2   9   22.94    2.75
 -14   2   8   28.47    2.71
 -14  -2   8   33.05    3.24
 -14   2   7   92.30    4.82
 -14  -2   7   91.81    5.22
 -14   2   6   -0.27    0.40
 -14   2   6   -0.31    0.84
 -14   2   5   36.96    1.96
 -14   2   5   30.80    2.85
 -14  -2   5   38.46    3.43
 -14   2   4   29.51    2.86
 -14  -2   4   26.20    2.87
 -14   2   3   36.24    3.15
 -14  -2   3   39.18    3.41
 -14   2   2    0.71    0.80
 -14  -2   2    1.38    1.14
 -14   2   1   13.82    2.07
 -14  -2   1   12.23    2.13
 -14   2   0  255.01    8.37
 -14  -2   0  237.86    8.15
 -14   2  -1  877.74   15.68
 -14  -2  -1  845.67   15.24
 -14   2  -2   67.83    4.48
 -14  -2  -2   67.77    4.41
 -14   2  -3   11.05    1.95
 -14  -2  -3   15.32    2.28
 -14   2  -4   21.90    2.65
 -14  -2  -4   22.91    2.67
 -14   2  -5   47.62    3.88
 -14  -2  -5   52.83    3.89
 -14   2  -6    9.63    1.92
 -14  -2  -6    8.85    1.67
  14  -2   7  124.71    7.37
 -14   2  -7  117.93    6.23
 -14  -2  -7  123.06    5.88
  14  -2   8    9.79    2.22
 -14  -2  -8   10.30    1.81
  14  -2   9    1.70    1.19
 -14  -2  -9    1.88    1.03
  14  -2  10  100.56    7.01
 -14  -2 -10  106.03    5.42
  14  -2  11    6.52    2.04
 -14  -2 -11    5.58    1.35
  14  -2  12   15.02    2.85
 -14  -2 -12   16.80    2.21
  14  -2  13   62.66    5.85
 -14  -2 -13   63.74    4.24
  14  -2  14    3.98    1.79
 -14  -2 -14    3.49    1.08
  14  -2  15    0.71    1.23
  14  -2  16    9.03    2.41
  14  -2  17    2.93    1.37
  14   2  17   -3.36    1.40
  14  -2  18   17.31    3.33
  14  -2  19   11.50    2.74
 -14   3  22    4.05    1.58
 -14   3  21   19.01    2.96
 -14  -3  21   18.92    2.79
 -14   3  20   48.99    4.54
 -14  -3  20   49.95    4.42
 -14   3  19   15.91    2.55
 -14  -3  19   14.42    2.52
 -14   3  18  120.15    6.58
 -14  -3  18  108.72    6.50
 -14   3  17   39.82    3.68
 -14  -3  17   36.12    3.79
 -14   3  16   10.63    1.91
 -14  -3  16    8.95    1.98
 -14   3  15   23.29    2.71
 -14  -3  15   19.35    2.83
  14  -3 -14    7.21    1.22
 -14   3  14    8.15    1.67
 -14   3  14    7.88    1.45
 -14  -3  14    7.20    1.80
 -14   3  13    1.35    0.88
 -14   3  13    0.78    0.78
 -14  -3  13    0.31    0.88
 -14   3  12   34.81    2.90
 -14   3  12   35.91    3.07
 -14  -3  12   31.31    3.45
 -14   3  11   18.09    2.25
 -14   3  11   20.56    2.16
 -14  -3  11   16.67    2.62
 -14   3  10   24.96    2.30
 -14   3  10   23.35    2.58
 -14  -3  10   19.41    2.71
 -14   3   9   46.62    2.94
 -14   3   9   45.69    3.55
 -14  -3   9   42.99    3.91
 -14   3   8   32.10    3.03
 -14  -3   8   32.38    3.42
 -14   3   7   24.09    2.65
 -14  -3   7   23.72    2.95
 -14   3   6    5.80    1.42
 -14   3   6    5.90    0.93
 -14  -3   6    7.84    1.80
 -14   3   5   25.76    2.81
 -14   3   5   28.60    1.73
 -14  -3   5   24.82    3.01
 -14   3   4    4.82    1.45
 -14   3   4    5.21    0.70
 -14  -3   4    4.94    1.55
 -14   3   3   27.32    2.89
 -14   3   3   31.68    1.32
 -14  -3   3   26.21    2.99
 -14   3   2   91.29    5.31
 -14  -3   2   86.47    5.22
 -14   3   1  179.87    7.46
 -14  -3   1  180.97    7.48
  14  -3   0  436.75   12.66
 -14   3   0  468.33   12.06
 -14  -3   0  436.93   11.50
  14  -3   1    1.07    1.31
 -14   3  -1   -0.87    1.25
 -14  -3  -1    0.17    1.12
  14  -3   2  172.79    8.25
 -14  -3  -2  186.83    7.50
  14  -3   3   34.79    3.82
 -14  -3  -3   33.38    3.23
  14  -3   4    8.37    1.92
 -14  -3  -4    6.11    1.63
  14  -3   5   78.85    5.91
 -14  -3  -5   73.46    4.75
  14  -3   6    1.03    1.13
 -14  -3  -6    2.72    1.16
  14  -3   7    1.00    0.80
 -14  -3  -7   -0.47    0.82
  14  -3   8    5.15    1.81
 -14  -3  -8    6.72    1.53
  14  -3   9   19.48    3.28
 -14  -3  -9   18.09    2.33
  14  -3  10  208.54   10.44
 -14  -3 -10  198.88    7.64
  14  -3  11    1.29    1.22
 -14  -3 -11    1.00    0.83
  14  -3  12   19.08    3.32
 -14  -3 -12   20.28    2.44
  14  -3  13   20.49    3.51
 -14  -3 -13   18.79    2.32
  14  -3  14   44.14    5.22
  14  -3  15   22.55    3.89
  14  -3  16    2.88    1.60
  14  -3  17   -0.42    0.99
 -14   4  21   13.92    2.65
 -14  -4  21   14.21    2.63
 -14   4  20   -0.04    0.79
 -14  -4  20    0.10    1.06
 -14   4  19   -1.44    1.14
 -14  -4  19    3.85    1.52
 -14  -4  18    1.98    1.18
 -14  -4  17    0.35    1.05
 -14  -4  16    5.72    1.81
 -14  -4  15   15.50    2.75
 -14  -4  14   45.34    4.44
 -14  -4  13    6.26    1.79
  14  -4 -12    0.08    0.53
 -14  -4  12   -1.01    1.25
  14  -4 -11   41.52    3.31
 -14  -4  11   40.00    4.09
  14  -4 -10   54.14    3.91
 -14  -4  10   56.98    4.86
  14  -4  -9   45.01    3.67
 -14  -4   9   45.06    4.30
  14  -4  -8   22.09    2.63
 -14  -4   8   20.97    3.00
  14  -4  -7   17.77    2.44
 -14  -4   7   15.20    2.56
  14  -4  -6    8.81    1.82
 -14  -4   6    9.60    2.04
  14  -4  -5    0.77    0.70
 -14  -4   5    0.37    1.00
  14  -4  -4   -0.19    0.84
 -14   4   4    0.66    0.37
 -14  -4   4    1.57    1.17
  14  -4  -3    8.10    1.83
 -14   4   3    8.42    0.82
 -14  -4   3    9.64    1.98
  14  -4  -2  203.56    8.82
 -14  -4   2  212.22    8.63
  14  -4  -1  579.17   15.18
 -14  -4   1  611.80   14.38
  14  -4   0   13.95    2.56
 -14  -4   0   17.00    2.53
  14  -4   1    6.26    1.80
 -14  -4  -1    7.26    1.77
  14  -4   2    6.52    1.84
 -14  -4  -2    2.89    1.25
  14  -4   3   -0.29    0.87
 -14  -4  -3    1.99    1.21
  14  -4   4   37.21    4.24
 -14  -4  -4   36.89    3.56
  14  -4   5    0.51    1.02
 -14  -4  -5    0.37    0.93
  14  -4   6   32.76    4.15
 -14  -4  -6   35.33    3.47
  14  -4   7   31.63    4.14
 -14  -4  -7   28.54    3.10
  14  -4   8    0.45    1.05
 -14  -4  -8    1.33    1.09
  14  -4   9   -0.49    0.88
 -14  -4  -9    0.26    0.70
  14  -4  10    9.90    2.56
 -14  -4 -10    7.38    1.68
  14  -4  11    3.50    1.69
 -14  -4 -11    2.88    1.11
  14  -4  12    6.63    2.12
 -14  -4 -12    9.13    1.72
  14  -4  13   -1.81    1.31
  14  -4  14   18.84    3.69
  14  -4  15   40.97    5.31
 -14  -5  21    4.42    1.86
 -14  -5  20    9.05    2.36
 -14  -5  19    5.96    1.92
 -14  -5  18    1.03    0.96
 -14  -5  18    1.97    1.30
 -14  -5  17    4.03    1.56
 -14  -5  17    4.75    1.76
 -14  -5  16   33.73    3.93
 -14  -5  16   29.94    3.92
 -14  -5  15   29.60    3.87
 -14  -5  14    0.63    1.01
 -14  -5  13   99.13    6.90
 -14  -5  12    0.37    0.97
 -14  -5  11   38.82    4.27
  14  -5 -10   18.53    2.37
 -14  -5  10   14.96    2.79
  14  -5  -9   39.61    3.61
 -14  -5   9   41.43    4.36
  14  -5  -8    0.48    0.56
 -14  -5   8   -0.98    1.30
  14  -5  -7   33.74    3.54
 -14  -5   7   40.45    4.25
  14  -5  -6    1.65    0.83
 -14  -5   6    1.39    1.06
  14  -5  -5   25.90    3.20
 -14  -5   5   29.30    3.53
  14  -5  -4   22.01    3.03
 -14  -5   4   19.76    2.93
  14  -5  -3  103.72    6.61
 -14  -5   3  106.71    6.57
  14  -5  -2   35.14    3.93
 -14  -5   2   40.64    4.08
  14  -5  -1   24.28    3.38
 -14  -5   1   28.20    3.36
  14  -5   0   10.71    2.31
 -14  -5   0    7.64    1.83
  14  -5   1   16.82    2.89
 -14  -5  -1   13.50    2.40
  14  -5   2    3.12    1.40
 -14  -5  -2    3.45    1.41
  14  -5   3   -0.16    0.98
 -14  -5  -3   -0.50    0.90
  14  -5   4   79.83    6.50
 -14  -5  -4   88.26    5.69
  14  -5   5   -0.38    1.04
 -14  -5  -5    0.86    1.11
  14  -5   6   32.86    4.30
 -14  -5  -6   27.56    3.21
  14  -5   7   55.04    5.67
 -14  -5  -7   59.45    4.59
  14  -5   8   57.30    5.87
 -14  -5  -8   56.74    4.53
  14  -5   9   36.72    4.75
 -14  -5  -9   27.94    3.19
  14  -5  10   26.06    4.06
 -14  -5 -10   27.29    3.12
  14  -5  11   36.77    4.93
 -14  -5 -11   35.87    3.50
  14  -5  12   -1.19    1.24
 -14  -6  16   10.75    2.58
 -14  -6  15   -1.95    1.40
 -14  -6  15    1.30    0.93
 -14  -6  14    3.78    1.57
 -14  -6  14    6.17    1.80
 -14  -6  13   -0.89    1.16
 -14  -6  13   -0.24    0.84
 -14  -6  12   -0.55    1.25
 -14  -6  11   -0.73    1.27
 -14  -6  10    1.46    0.96
 -14  -6   9    3.41    1.42
  14  -6  -8    6.19    1.60
 -14  -6   8   10.63    2.45
  14  -6  -7  106.36    6.52
 -14  -6   7  105.97    7.20
  14  -6  -6    3.10    1.39
 -14  -6   6    5.07    1.85
  14  -6  -5   -0.09    0.91
 -14  -6   5   -0.35    1.09
  14  -6  -4  157.34    8.50
 -14  -6   4  181.17    9.12
  14  -6  -3  121.68    7.59
 -14  -6   3  145.89    8.14
  14  -6  -2   10.79    2.38
 -14  -6   2   13.17    2.55
  14  -6  -1   -0.52    0.91
 -14  -6   1   -0.39    1.00
  14  -6   0    1.77    1.20
 -14  -6   0    2.99    1.15
  14  -6   1   21.54    3.40
 -14  -6  -1   26.13    3.43
  14  -6   2   16.35    3.10
 -14  -6  -2   14.26    2.50
  14  -6   3   -0.87    1.04
 -14  -6  -3   -0.40    0.87
  14  -6   4   10.18    2.49
 -14  -6  -4    9.37    2.11
  14  -6   5   10.04    2.52
 -14  -6  -5   10.26    2.16
  14  -6   6    0.12    0.96
 -14  -6  -6    0.76    1.00
  14  -6   7   55.47    5.95
 -14  -6  -7   44.25    4.24
  14  -6   8    5.56    2.07
 -14  -6  -8    4.90    1.56
  14  -6   9   31.19    4.60
 -14  -6  -9   36.19    3.77
 -14  -7   9   35.15    4.56
 -14  -7   8   63.44    5.99
 -14  -7   7    9.77    2.56
  14  -7  -6    3.58    1.37
 -14  -7   6    4.56    1.70
  14  -7  -5    6.06    1.85
 -14  -7   5    7.09    2.06
  14  -7  -4    6.53    1.84
 -14  -7   4    8.19    2.31
  14  -7  -3   32.20    4.10
 -14  -7   3   38.50    4.50
  14  -7  -2    3.62    1.50
 -14  -7   2    0.93    1.04
  14  -7  -1    2.78    1.50
 -14  -7   1    0.15    0.84
  14  -7   0    6.85    2.07
 -14  -7   0    9.09    2.24
  14  -7   1    5.25    1.73
 -14  -7  -1    2.22    1.37
  14  -7   2    2.77    1.47
 -14  -7  -2    2.39    1.16
  14  -7   3    5.40    1.92
 -14  -7  -3    2.15    1.17
  14  -7   4   -0.73    0.91
 -14  -7  -4   -0.05    0.81
  14  -7   5    1.12    1.03
 -14  -7  -5    2.44    1.24
  14  -7   6    0.88    1.21
 -14  -7  -6    0.91    1.03
 -14  -7  -7   25.88    3.47
 -14  -7  -8    7.99    1.97
  14  -8  -3   15.43    3.05
  14  -8  -2   10.45    2.58
  14  -8  -1   -0.82    0.73
  14  -8   0   -0.57    0.98
  14  -8   1    3.98    1.83
 -15   0  22   22.10    3.14
 -15   0  21    0.44    0.70
 -15   0  20    1.16    0.83
 -15   0  19   -0.52    1.02
 -15   0  19   -1.17    0.79
 -15   0  18    6.78    1.64
 -15   0  18    7.01    1.50
 -15   0  17    0.51    0.80
 -15   0  17   -0.47    0.94
 -15   0  16   15.34    2.27
 -15   0  16   14.30    2.05
 -15   0  15    0.35    0.73
 -15   0  15    0.53    0.73
 -15   0  14    2.11    0.87
 -15   0  14    2.53    1.09
 -15   0  13    0.43    0.77
 -15   0  13    0.34    0.84
 -15   0  12  119.18    5.79
 -15   0  11    1.15    0.92
 -15   0  10   72.24    4.52
 -15   0   9    0.90    1.09
 -15   0   8   19.70    2.39
 -15   0   7   -0.24    1.13
 -15   0   6   56.02    3.97
 -15   0   5    0.11    0.98
 -15   0   4    1.63    1.27
  15   0  -3    0.15    0.37
 -15   0   3   -1.74    1.26
  15   0  -2    5.11    0.83
 -15   0   2    8.27    1.68
  15   0  -1   -0.28    0.41
 -15   0   1   -1.60    1.14
  15   0   0  662.23    8.20
 -15   0   0  652.48   13.18
  15   0   1   -0.32    0.36
 -15   0  -1    6.39    1.88
 -15   0  -2 4123.78   33.22
  15   0   2 4010.14   19.04
 -15   0  -3    1.28    1.00
 -15   0  -4  131.31    6.02
 -15   0  -5    0.42    0.68
 -15   0  -6   19.15    2.42
 -15   0  -7    1.33    0.98
 -15   0  -8   62.54    4.36
 -15   0  -9   -0.25    0.63
 -15   0 -10   -1.38    1.05
 -15   0 -11   -0.14    0.66
 -15   0 -12   86.62    5.42
  15   0  13   -0.44    0.86
 -15   0 -13   -1.35    0.72
  15   0  14    6.74    1.87
  15   0  15   -0.27    0.80
  15   0  16    8.65    2.24
  15   0  17   -0.80    0.95
  15   0  18    4.48    1.68
  15   0  19    1.18    0.85
 -15   1  23   -0.41    0.87
 -15   1  22    5.01    1.58
 -15   1  21   15.76    2.58
 -15   1  20   18.83    2.75
 -15  -1  20   17.53    2.42
 -15   1  19   12.48    2.20
 -15  -1  19   13.85    2.19
 -15   1  18    4.45    1.34
 -15   1  18    6.49    1.29
 -15  -1  18    8.01    1.70
 -15   1  17   29.26    3.11
 -15   1  17   33.54    2.83
 -15  -1  17   27.27    2.97
 -15   1  16   18.56    2.42
 -15   1  16   24.17    2.48
 -15  -1  16   19.85    2.59
 -15   1  15    1.34    0.76
 -15   1  15    1.72    0.87
 -15  -1  15    0.30    0.85
 -15   1  14   10.49    1.77
 -15   1  14   12.63    1.84
 -15  -1  14   11.95    2.08
 -15   1  13   26.36    2.62
 -15   1  13   23.26    2.45
 -15  -1  13   25.93    2.88
 -15   1  12    1.55    0.87
 -15  -1  12    3.12    1.38
 -15   1  12    2.11    1.01
 -15   1  11   17.23    2.19
 -15   1  11   20.60    2.12
 -15  -1  11   18.79    2.52
 -15   1  10   -0.08    0.56
 -15  -1  10    0.39    1.05
 -15   1  10    0.91    0.83
 -15   1   9    0.40    0.54
 -15  -1   9    0.42    1.20
 -15   1   9    2.25    1.07
 -15  -1   8   -0.67    0.91
 -15   1   8    1.62    1.07
 -15   1   7   66.86    4.21
 -15  -1   7   61.95    4.29
  15   1  -6   95.70    4.41
 -15   1   6   91.39    4.90
 -15  -1   6   94.58    5.26
  15   1  -5    0.06    0.35
 -15  -1   5    0.62    1.21
 -15   1   5    2.21    1.35
  15   1  -4   35.12    2.48
 -15   1   4   42.43    3.38
 -15  -1   4   42.37    3.64
  15   1  -3   15.04    1.58
 -15   1   3   16.54    2.19
 -15  -1   3   16.27    2.38
  15   1  -2   34.91    2.34
 -15   1   2   35.08    3.13
 -15  -1   2   36.86    3.33
  15   1  -1  188.18    5.21
 -15   1   1  196.43    7.29
 -15  -1   1  189.98    7.32
 -15   1   0   31.97    3.07
 -15  -1   0   30.02    3.06
 -15   1  -1  685.25   13.71
 -15  -1  -1  693.85   13.86
 -15  -1  -2   12.95    2.11
 -15   1  -2   10.52    1.96
 -15   1  -3  137.95    6.28
 -15  -1  -3  132.82    6.15
 -15   1  -4   -0.28    0.87
 -15  -1  -4   -0.23    0.82
 -15   1  -5   -0.77    0.96
 -15  -1  -5    0.60    0.92
 -15   1  -6   13.03    2.11
 -15  -1  -6   12.15    1.94
 -15   1  -7   11.11    1.95
 -15  -1  -7   12.60    2.00
 -15   1  -8    4.85    1.39
 -15  -1  -8    7.46    1.60
 -15   1  -9    2.98    1.01
 -15  -1  -9    2.08    0.94
 -15  -1 -10    0.92    0.75
 -15   1 -10    0.10    0.81
  15  -1  11  171.35    9.23
 -15   1 -11  166.35    7.62
 -15  -1 -11  168.48    7.16
  15  -1  12    8.13    2.21
 -15  -1 -12    8.21    1.63
  15  -1  13  195.46   10.24
 -15  -1 -13  209.97    8.16
  15  -1  14  119.75    8.12
 -15  -1 -14  117.82    6.15
  15  -1  15   35.76    4.53
 -15  -1 -15   40.18    3.58
  15  -1  16    3.60    1.63
  15   1  16    0.97    0.87
  15   1  17   -0.84    0.83
  15  -1  17    0.52    0.93
  15   1  18   17.30    3.00
  15  -1  18   17.68    3.35
  15  -1  19   15.31    3.18
 -15   2  22   -0.98    1.21
 -15   2  21   14.04    2.47
 -15   2  20    0.98    0.76
 -15  -2  20    1.07    0.91
 -15   2  19    1.07    0.98
 -15  -2  19    1.16    0.98
 -15   2  18   -0.21    0.89
 -15  -2  18    0.78    0.91
 -15   2  17   72.83    4.85
 -15   2  17   73.97    4.23
 -15  -2  17   75.55    5.19
 -15   2  16    0.70    0.56
 -15   2  16    1.24    0.85
 -15  -2  16    1.43    0.94
 -15   2  15    6.19    1.28
 -15   2  15    8.53    1.65
 -15  -2  15    4.71    1.44
 -15   2  14   -0.52    0.74
 -15   2  14    2.00    0.79
 -15  -2  14    2.01    1.28
 -15   2  13   11.27    1.84
 -15   2  13   13.31    1.92
 -15  -2  13    9.55    2.03
 -15   2  12   -0.19    0.69
 -15   2  12    0.91    0.76
 -15  -2  12    1.13    1.10
 -15   2  11    1.68    0.94
 -15   2  11    1.66    0.83
 -15  -2  11    3.48    1.28
 -15   2  10   33.40    2.55
 -15   2  10   28.78    2.77
 -15  -2  10   33.48    3.38
 -15   2   9    1.40    0.78
 -15   2   9    0.92    0.61
 -15  -2   9    0.69    1.09
 -15   2   8    3.08    0.91
 -15  -2   8    5.28    1.56
 -15   2   7   23.00    2.59
 -15  -2   7   24.70    2.92
 -15   2   6    8.87    1.70
 -15   2   6   10.55    1.20
 -15  -2   6    7.67    1.73
 -15   2   5    6.00    1.38
 -15  -2   5    7.93    1.74
 -15   2   4   -0.52    1.00
 -15  -2   4    0.29    0.93
 -15   2   3    3.60    1.25
 -15  -2   3    2.14    1.33
 -15   2   2  150.99    6.60
 -15  -2   2  149.57    6.75
 -15   2   1  143.07    6.49
 -15  -2   1  137.03    6.50
 -15   2   0  812.81   15.44
 -15  -2   0  785.77   15.29
 -15   2  -1  155.39    6.91
 -15  -2  -1  148.59    6.69
 -15   2  -2   15.86    2.30
 -15  -2  -2   13.59    2.15
 -15   2  -3   41.97    3.72
 -15  -2  -3   41.80    3.60
 -15   2  -4  509.73   12.84
 -15  -2  -4  491.05   12.02
 -15   2  -5   91.31    5.56
 -15  -2  -5   93.12    5.28
 -15   2  -6   21.81    2.78
 -15  -2  -6   23.68    2.76
  15  -2   7   44.80    4.58
 -15   2  -7   40.86    3.80
 -15  -2  -7   41.93    3.59
  15  -2   8    6.62    1.80
 -15  -2  -8    9.42    1.80
  15  -2   9   42.35    4.62
 -15  -2  -9   45.68    3.71
  15  -2  10   21.18    3.38
 -15  -2 -10   19.70    2.46
  15  -2  11   14.94    2.88
 -15  -2 -11   11.74    1.95
  15  -2  12   18.89    3.29
 -15  -2 -12   21.50    2.59
  15  -2  13    1.05    1.01
 -15  -2 -13    0.98    0.56
  15  -2  14   13.54    2.84
 -15  -2 -14   13.67    2.08
  15  -2  15    1.11    1.23
  15  -2  16    6.83    2.15
  15  -2  17    5.13    2.00
  15   2  17    5.30    1.69
  15  -2  18    7.32    2.30
 -15   3  22   32.14    3.93
 -15   3  21   11.03    2.31
 -15  -3  21   11.87    2.24
 -15   3  20   16.72    2.70
 -15  -3  20   18.86    2.82
 -15   3  19   17.55    2.66
 -15  -3  19   16.91    2.68
 -15   3  18    9.86    2.01
 -15  -3  18   10.68    2.14
 -15   3  17   12.00    2.09
 -15  -3  17   11.71    2.34
 -15   3  16   69.80    4.74
 -15  -3  16   70.58    5.33
 -15   3  15   37.05    3.37
 -15   3  15   39.03    3.23
 -15  -3  15   44.56    4.22
 -15   3  14    0.72    0.62
 -15   3  14    0.09    0.47
 -15  -3  14    0.62    1.07
 -15   3  13   43.84    3.37
 -15   3  13   42.21    3.45
 -15  -3  13   45.34    4.22
 -15   3  12   26.41    2.55
 -15   3  12   28.04    2.83
 -15  -3  12   25.02    3.19
 -15   3  11    0.47    0.76
 -15   3  11    0.31    0.52
 -15  -3  11    2.06    1.43
 -15   3  10    6.20    1.45
 -15   3  10    6.25    1.18
 -15  -3  10    5.56    1.70
 -15   3   9    4.91    1.28
 -15   3   9    4.38    0.98
 -15  -3   9    4.56    1.54
 -15   3   8   26.46    2.85
 -15  -3   8   27.74    3.25
 -15   3   7   98.71    5.48
 -15  -3   7   95.97    5.86
 -15   3   6   99.12    3.45
 -15   3   6   90.69    5.32
 -15  -3   6   89.19    5.60
 -15   3   5   16.33    2.31
 -15   3   5   16.15    1.27
 -15  -3   5   15.26    2.50
 -15   3   4   20.04    2.61
 -15  -3   4   18.31    2.62
 -15   3   3   80.40    5.08
 -15  -3   3   90.63    5.53
 -15   3   2   11.41    1.97
 -15  -3   2   18.67    2.63
 -15   3   1    3.25    1.35
 -15  -3   1    3.09    1.34
  15  -3   0   15.79    2.69
 -15   3   0   18.16    2.59
 -15  -3   0   14.70    2.38
  15  -3   1   -0.27    0.93
 -15   3  -1   -1.83    1.33
 -15  -3  -1   -0.23    0.88
  15  -3   2    8.82    2.10
 -15   3  -2    4.61    1.52
 -15  -3  -2    6.01    1.64
  15  -3   3   10.90    2.35
 -15  -3  -3   10.45    2.03
  15  -3   4  114.03    7.15
 -15  -3  -4  117.02    6.11
  15  -3   5   87.18    6.40
 -15  -3  -5   91.39    5.43
  15  -3   6   28.49    3.84
 -15  -3  -6   30.45    3.17
  15  -3   7   45.33    4.83
 -15  -3  -7   44.45    3.79
  15  -3   8    2.33    1.36
 -15  -3  -8    1.27    0.96
  15  -3   9   79.62    6.55
 -15  -3  -9   88.44    5.34
  15  -3  10    2.16    1.18
 -15  -3 -10    3.31    1.14
  15  -3  11    8.32    2.35
 -15  -3 -11   11.60    1.95
  15  -3  12    6.80    2.16
 -15  -3 -12    8.81    1.74
  15  -3  13    9.65    2.52
 -15  -3 -13   11.75    1.94
  15  -3  14   17.29    3.41
  15  -3  15   -0.17    0.78
  15  -3  16    0.71    1.18
 -15   4  21    2.19    1.24
 -15  -4  21    3.86    1.57
 -15   4  20    0.88    0.99
 -15  -4  20    1.60    1.19
 -15   4  19   26.06    3.35
 -15  -4  19   25.59    3.58
 -15   4  18    1.57    1.01
 -15  -4  18   -1.26    1.24
 -15   4  17   19.13    2.79
 -15  -4  17   12.96    2.47
 -15   4  16    2.14    1.11
 -15  -4  16    0.87    1.20
 -15   4  15   13.50    2.17
 -15  -4  15   12.36    2.51
 -15  -4  14   20.35    3.04
 -15  -4  13   -1.54    1.25
  15  -4 -12   67.51    4.28
 -15  -4  12   74.36    5.70
  15  -4 -11  107.26    5.60
 -15  -4  11  106.55    6.76
  15  -4 -10    8.21    1.61
 -15  -4  10    6.54    1.86
  15  -4  -9   43.51    3.76
 -15  -4   9   51.79    4.70
  15  -4  -8    9.19    1.84
 -15   4   8    7.89    1.25
 -15  -4   8    7.49    1.99
  15  -4  -7   58.81    4.55
 -15  -4   7   67.00    5.22
  15  -4  -6   50.97    4.27
 -15   4   6   61.51    2.87
 -15  -4   6   57.35    4.85
  15  -4  -5   59.90    4.75
 -15   4   5   71.53    2.79
 -15  -4   5   60.45    4.89
  15  -4  -4   56.85    4.71
 -15   4   4   67.81    2.39
 -15  -4   4   61.61    4.89
  15  -4  -3   53.25    4.61
 -15   4   3   60.15    1.71
 -15  -4   3   57.73    4.72
  15  -4  -2   67.65    5.29
 -15  -4   2   82.50    5.56
  15  -4  -1    3.22    1.36
 -15  -4   1    0.97    1.05
  15  -4   0   34.18    3.89
 -15  -4   0   33.34    3.54
  15  -4   1    8.61    2.14
 -15  -4  -1   10.75    2.14
  15  -4   2   29.84    3.75
 -15  -4  -2   36.72    3.67
  15  -4   3   16.78    2.94
 -15  -4  -3   15.60    2.44
  15  -4   4   10.44    2.43
 -15  -4  -4    8.12    1.78
  15  -4   5    2.10    1.32
 -15  -4  -5    0.55    1.02
  15  -4   6  104.81    7.48
 -15  -4  -6  116.42    6.37
  15  -4   7   50.76    5.35
 -15  -4  -7   46.59    4.05
  15  -4   8   34.11    4.47
 -15  -4  -8   33.55    3.43
  15  -4   9    0.59    1.02
 -15  -4  -9    1.06    0.97
  15  -4  10   19.04    3.43
 -15  -4 -10   17.70    2.51
  15  -4  11   49.07    5.63
 -15  -4 -11   49.88    4.10
  15  -4  12   15.56    3.22
 -15  -4 -12   14.98    2.27
  15  -4  13   10.27    2.69
  15  -4  14   -1.81    1.35
 -15   5  20   34.95    4.13
 -15  -5  19   54.97    5.47
 -15  -5  18    8.92    2.30
 -15  -5  17   24.21    3.69
 -15  -5  16    2.85    1.43
 -15  -5  15    7.27    2.14
 -15  -5  14   12.58    2.66
 -15  -5  13    2.23    1.59
 -15  -5  12   -0.51    0.91
 -15  -5  11    2.67    1.16
  15  -5 -10    2.27    1.05
 -15  -5  10    1.63    1.49
  15  -5  -9  102.73    6.04
 -15  -5   9  111.95    7.24
  15  -5  -8   31.48    3.45
 -15  -5   8   31.02    3.84
  15  -5  -7  114.65    6.68
 -15  -5   7  112.29    7.11
  15  -5  -6    2.66    1.27
 -15  -5   6   -0.56    1.17
  15  -5  -5   27.68    3.43
 -15  -5   5   28.31    3.58
  15  -5  -4    1.16    0.94
 -15  -5   4   -0.33    1.11
  15  -5  -3    3.52    1.39
 -15  -5   3    4.71    1.64
  15  -5  -2   -1.32    0.94
 -15  -5   2    0.42    1.17
  15  -5  -1    2.92    1.43
 -15  -5   1    1.10    1.14
  15  -5   0   51.36    5.02
 -15  -5   0   51.27    4.53
  15  -5   1  104.89    7.26
 -15  -5  -1  111.65    6.65
  15  -5   2   13.22    2.74
 -15  -5  -2   14.93    2.56
  15  -5   3    3.38    1.59
 -15  -5  -3    5.37    1.58
  15  -5   4   31.40    4.19
 -15  -5  -4   36.14    3.76
  15  -5   5   47.60    5.23
 -15  -5  -5   51.02    4.45
  15  -5   6   21.39    3.55
 -15  -5  -6   22.07    2.95
  15  -5   7   10.67    2.66
 -15  -5  -7   12.03    2.31
  15  -5   8   -0.85    1.36
 -15  -5  -8    2.37    1.26
  15  -5   9    4.08    1.85
 -15  -5  -9    5.09    1.56
  15  -5  10    1.39    1.19
 -15  -5 -10    0.21    0.71
  15  -5  11   15.67    3.37
 -15  -5 -11   16.60    2.50
 -15  -6  14   13.27    2.78
 -15  -6  13   29.14    4.11
 -15  -6  12   -1.62    1.35
 -15  -6  11   41.50    4.73
 -15  -6  10   87.70    6.82
 -15  -6   9   29.54    3.95
  15  -6  -8   -0.30    0.83
 -15  -6   8    0.11    1.17
  15  -6  -7   81.05    5.88
 -15  -6   7   86.02    6.58
  15  -6  -6    1.33    1.04
 -15  -6   6    0.83    1.05
  15  -6  -5   32.42    3.92
 -15  -6   5   39.23    4.40
  15  -6  -4   31.69    3.96
 -15  -6   4   36.68    4.25
  15  -6  -3   25.14    3.63
 -15  -6   3   31.41    3.89
  15  -6  -2   65.23    5.79
 -15  -6   2   73.08    5.82
  15  -6  -1   21.94    3.42
 -15  -6   1   26.80    3.58
  15  -6   0    4.09    1.61
 -15  -6   0    6.84    1.78
  15  -6   1    3.00    1.50
 -15  -6  -1    5.11    1.74
  15  -6   2    4.74    1.79
 -15  -6  -2    1.90    1.06
  15  -6   3    3.58    1.71
 -15  -6  -3    5.46    1.69
  15  -6   4   13.19    2.84
 -15  -6  -4   14.14    2.56
  15  -6   5    4.73    2.03
 -15  -6  -5    4.21    1.52
  15  -6   6    1.92    1.37
 -15  -6  -6    2.20    1.18
  15  -6   7    1.22    1.53
 -15  -6  -7    0.72    0.98
  15  -6   8    1.79    1.32
 -15  -6  -8    1.75    1.11
 -15  -6  -9    3.27    1.33
 -15  -7   7    6.06    2.06
  15  -7  -6   -0.75    0.82
 -15  -7   6    0.33    0.85
  15  -7  -5   -0.83    0.85
 -15  -7   5    0.03    1.08
  15  -7  -4   -1.00    1.07
 -15  -7   4    2.17    1.24
  15  -7  -3    1.67    1.08
 -15  -7   3    1.42    1.08
  15  -7  -2    4.02    1.68
 -15  -7   2    4.11    1.57
  15  -7  -1   -0.63    0.99
 -15  -7   1   -2.11    1.24
  15  -7   0   -0.36    0.85
 -15  -7   0    2.58    1.33
  15  -7   1   -0.60    1.02
 -15  -7  -1    1.66    1.25
  15  -7   2    7.36    2.27
 -15  -7  -2   11.14    2.37
  15  -7   3   42.42    5.31
 -15  -7  -3   44.23    4.75
  15  -7   4    2.38    1.50
 -15  -7  -4    6.40    1.88
 -15  -7  -5   27.43    3.70
 -15  -7  -6    2.30    1.16
 -15  -7  -7    3.54    1.41
 -15  -7  -8    2.02    1.29
  15  -8  -3    0.26    0.64
  15  -8  -2   -0.42    0.75
  15  -8  -1    0.94    0.88
 -16   0  22   15.73    2.69
 -16   0  21    0.43    0.70
 -16   0  20   -0.21    0.97
 -16   0  19   -0.57    0.81
 -16   0  19   -0.30    0.67
 -16   0  18  130.29    6.81
 -16   0  18  130.81    6.17
 -16   0  17   -1.23    1.02
 -16   0  17   -0.07    0.76
 -16   0  16   84.56    5.17
 -16   0  16   89.76    5.18
 -16   0  15   -0.05    0.76
 -16   0  15   -0.14    0.75
 -16   0  14    1.79    1.02
 -16   0  13   -0.57    0.98
 -16   0  12   -0.37    0.89
 -16   0  11   -0.37    1.03
 -16   0  10   43.06    3.62
 -16   0   9   -0.07    0.79
 -16   0   8    5.94    1.60
 -16   0   7    0.26    0.93
 -16   0   6    6.86    1.76
 -16   0   5    0.16    1.17
 -16   0   4  217.18    7.98
 -16   0   3   -1.20    1.36
  16   0  -2   80.32    3.28
 -16   0   2   87.75    5.11
  16   0  -1   -0.33    0.32
 -16   0   1    1.62    1.27
  16   0   0    9.39    1.08
 -16   0   0   11.40    1.97
  16   0   1   -0.13    0.34
 -16   0  -1    4.09    1.60
  16   0   2   57.65    2.32
 -16   0  -2   59.27    4.22
  16   0   3   -0.02    0.30
 -16   0  -3   -0.15    0.94
 -16   0  -4  224.82    8.14
 -16   0  -5   -0.43    0.77
 -16   0  -6  185.62    7.58
 -16   0  -7    0.79    0.75
 -16   0  -8   72.05    4.87
 -16   0  -9    0.14    0.70
 -16   0 -10   -0.06    0.93
 -16   0 -11   -0.77    0.81
 -16   0 -12    7.31    1.69
  16   0  13    2.01    1.36
 -16   0 -13   -0.81    0.86
  16   0  14   -0.29    0.86
  16   0  15    0.37    1.09
  16   0  16   33.42    4.48
  16   0  17    1.94    1.18
  16   0  18   -0.21    0.89
 -16   1  22   -0.10    0.90
 -16   1  21   14.91    2.58
 -16   1  20    4.21    1.45
 -16  -1  20    4.68    1.38
 -16   1  19   -0.10    0.80
 -16  -1  19   -0.08    0.84
 -16   1  18    0.17    0.76
 -16  -1  18   -0.48    0.90
 -16   1  18    0.52    0.65
 -16   1  17    3.71    1.18
 -16  -1  17    3.90    1.46
 -16   1  17    3.94    1.14
 -16   1  16   51.19    4.00
 -16   1  16   52.98    3.77
 -16  -1  16   51.44    4.19
 -16   1  15   13.43    2.04
 -16   1  15   16.49    2.17
 -16  -1  15   13.95    2.30
 -16   1  14   46.60    3.61
 -16   1  14   54.46    3.85
 -16  -1  14   43.70    3.87
 -16   1  13    2.53    0.93
 -16  -1  13    1.35    0.97
 -16   1  12   22.80    2.36
 -16   1  12   23.03    2.59
 -16  -1  12   24.07    2.90
 -16   1  11   21.67    2.56
 -16   1  11   21.56    2.25
 -16  -1  11   21.79    2.75
 -16   1  10   81.11    4.78
 -16  -1  10   74.70    4.94
 -16  -1   9    1.35    1.08
 -16   1   9    1.82    1.02
 -16   1   8   19.29    2.40
 -16  -1   8   15.61    2.40
 -16   1   7   28.51    2.91
 -16  -1   7   29.45    3.14
  16   1  -6  133.69    5.33
 -16   1   6  127.62    6.03
 -16  -1   6  133.33    6.44
 -16   1   5  247.63    8.38
  16   1  -5  263.14    7.20
 -16  -1   5  252.80    8.80
  16   1  -4    1.50    0.61
 -16  -1   4   -0.24    1.07
 -16   1   4    2.18    1.23
  16   1  -3  147.57    5.04
 -16   1   3  146.85    6.49
 -16  -1   3  153.52    6.85
  16   1  -2   56.40    3.08
 -16   1   2   56.39    4.07
 -16  -1   2   63.85    4.52
  16   1  -1    9.16    1.22
 -16   1   1   10.35    1.87
 -16  -1   1   10.72    2.05
 -16   1   0   65.54    4.44
  16   1   0   60.69    3.04
 -16  -1   0   66.30    4.52
 -16   1  -1    5.08    1.52
 -16  -1  -1    4.61    1.40
 -16   1  -2   38.00    3.43
 -16  -1  -2   35.57    3.36
 -16   1  -3    2.30    1.08
 -16  -1  -3    4.70    1.48
 -16   1  -4    0.85    0.86
 -16  -1  -4    2.31    1.26
 -16   1  -5   53.01    4.16
 -16  -1  -5   51.26    4.02
 -16   1  -6   -0.67    1.06
 -16  -1  -6    0.10    0.76
 -16   1  -7   30.98    3.27
 -16  -1  -7   21.90    2.64
 -16   1  -8   80.64    5.32
 -16  -1  -8   75.49    4.88
 -16  -1  -9   43.49    3.75
 -16   1  -9   39.97    3.82
 -16  -1 -10    2.67    1.15
 -16   1 -10    1.05    0.89
  16  -1  11    0.69    1.06
 -16   1 -11    1.43    0.78
 -16  -1 -11    1.35    0.79
  16  -1  12   43.49    4.96
 -16  -1 -12   35.99    3.51
  16  -1  13    1.63    1.36
 -16  -1 -13    0.68    0.66
  16  -1  14   35.76    4.60
 -16  -1 -14   36.67    3.58
  16  -1  15   57.22    5.94
 -16  -1 -15   55.76    4.40
  16   1  16   17.44    3.27
  16  -1  16   19.11    3.52
  16   1  17    3.03    1.43
  16  -1  17    6.88    2.31
  16   1  18    3.57    1.56
  16  -1  18    5.11    1.94
 -16   2  22   24.22    3.29
 -16   2  21    6.15    1.69
 -16   2  20    3.25    1.22
 -16  -2  20    3.43    1.24
 -16   2  19    9.32    1.89
 -16  -2  19    7.56    1.81
 -16   2  18    1.07    0.82
 -16  -2  18    2.12    1.16
 -16   2  17    1.32    0.90
 -16   2  17    0.82    0.68
 -16  -2  17    0.21    1.11
 -16   2  16    1.95    0.81
 -16   2  16    3.77    1.31
 -16  -2  16    2.37    1.23
 -16   2  15   11.34    1.81
 -16   2  15   10.59    1.83
 -16  -2  15   12.81    2.29
 -16   2  14    4.01    1.15
 -16   2  14    2.43    0.90
 -16  -2  14    2.55    1.34
 -16   2  13   10.38    1.74
 -16   2  13   11.81    1.77
 -16  -2  13   10.16    2.01
 -16   2  12    5.03    1.35
 -16   2  12    5.76    1.31
 -16  -2  12    5.41    1.64
 -16   2  11   28.45    2.48
 -16   2  11   28.83    2.93
 -16  -2  11   30.67    3.42
 -16   2  10    3.52    0.93
 -16   2  10    2.51    0.92
 -16  -2  10    3.66    1.45
 -16   2   9   17.11    1.80
 -16   2   9   17.92    2.34
 -16  -2   9   19.61    2.70
 -16   2   8   -0.20    0.80
 -16  -2   8   -1.36    1.22
 -16   2   7    2.88    1.06
 -16  -2   7    2.70    1.19
 -16   2   6  120.13    5.97
 -16  -2   6  115.25    6.21
 -16   2   5   42.22    3.58
 -16  -2   5   43.84    3.93
 -16   2   4   39.34    3.49
 -16  -2   4   35.84    3.59
 -16   2   3  141.00    6.57
 -16  -2   3  130.77    6.57
 -16   2   2   34.61    3.35
 -16  -2   2   31.92    3.31
 -16   2   1   68.86    4.73
 -16  -2   1   65.97    4.68
 -16   2   0  120.31    6.22
 -16  -2   0  122.46    6.26
 -16   2  -1  363.12   10.84
 -16  -2  -1  345.62   10.43
 -16   2  -2    0.80    0.98
 -16  -2  -2    2.77    1.44
 -16   2  -3   93.91    5.69
 -16  -2  -3   89.36    5.36
 -16   2  -4  439.63   12.36
 -16  -2  -4  419.76   11.47
 -16   2  -5   90.88    5.72
 -16  -2  -5   82.88    5.19
 -16   2  -6   24.89    3.03
 -16  -2  -6   22.08    2.74
  16  -2   7   26.09    3.77
 -16   2  -7   18.35    2.71
 -16  -2  -7   22.35    2.74
  16  -2   8    3.18    1.41
 -16  -2  -8    4.26    1.30
  16  -2   9   13.84    2.85
 -16  -2  -9   16.38    2.33
  16  -2  10   14.81    2.92
 -16  -2 -10   14.55    2.22
  16  -2  11    0.87    1.13
 -16  -2 -11   -0.18    0.73
  16  -2  12    0.48    1.24
 -16  -2 -12    0.92    0.74
  16  -2  13    2.33    1.35
 -16  -2 -13    1.78    0.98
  16  -2  14   16.58    3.44
 -16  -2 -14    9.46    1.73
  16  -2  15   83.98    7.35
  16  -2  16    3.70    1.82
  16   2  17   18.59    3.20
 -16   3  21    0.09    0.50
 -16  -3  21    0.02    0.76
 -16   3  20    0.22    0.80
 -16  -3  20    1.33    1.23
 -16   3  19   18.51    2.73
 -16  -3  19   21.55    3.13
 -16   3  18   12.72    2.23
 -16  -3  18   11.80    2.38
 -16   3  17   -0.38    0.78
 -16  -3  17    1.06    0.86
 -16   3  16    1.69    0.79
 -16   3  16    2.41    1.14
 -16  -3  16    4.61    1.63
 -16   3  15    0.36    0.71
 -16   3  15    0.20    0.57
 -16  -3  15    1.69    1.22
 -16   3  14   12.03    1.89
 -16   3  14    8.49    1.60
 -16  -3  14   12.85    2.45
 -16   3  13    4.38    1.31
 -16   3  13    4.40    1.15
 -16  -3  13    2.39    1.27
 -16   3  12  129.52    5.49
 -16   3  12  121.95    6.10
 -16  -3  12  117.57    6.87
 -16   3  11    2.33    1.05
 -16   3  11    3.32    0.88
 -16  -3  11    3.61    1.46
 -16   3  10    3.47    1.18
 -16   3  10    2.90    0.85
 -16  -3  10    2.90    1.51
 -16   3   9   13.41    1.57
 -16   3   9   10.15    1.88
 -16  -3   9   11.63    2.29
 -16   3   8   81.29    5.11
 -16  -3   8   76.36    5.38
 -16   3   7   44.89    3.85
 -16  -3   7   46.96    4.22
 -16   3   6   51.55    4.15
 -16   3   6   55.76    2.52
 -16  -3   6   46.45    4.20
 -16   3   5    4.93    1.44
 -16  -3   5    5.42    1.66
 -16   3   4   53.80    4.28
 -16  -3   4   45.88    4.11
 -16   3   3    6.73    1.69
 -16  -3   3    5.97    1.65
 -16   3   2   13.90    2.30
 -16  -3   2   15.01    2.43
 -16   3   1   43.45    3.92
 -16  -3   1   45.06    4.05
 -16   3   0   -0.50    0.91
 -16  -3   0   -0.03    0.84
  16  -3   1   35.85    3.99
 -16   3  -1   36.32    3.71
 -16  -3  -1   33.31    3.49
  16  -3   2  197.74    9.43
 -16   3  -2  214.24    8.83
 -16  -3  -2  199.09    8.25
  16  -3   3    3.05    1.52
 -16  -3  -3    3.62    1.30
  16  -3   4   21.11    3.27
 -16  -3  -4   24.36    3.02
  16  -3   5    4.53    1.72
 -16  -3  -5    4.53    1.38
  16  -3   6   45.60    4.87
 -16  -3  -6   53.08    4.29
  16  -3   7    0.40    0.81
 -16  -3  -7    1.64    1.13
  16  -3   8   42.72    4.90
 -16  -3  -8   38.25    3.66
  16  -3   9   30.08    4.19
 -16  -3  -9   34.80    3.46
  16  -3  10    1.88    1.64
 -16  -3 -10    3.38    1.31
  16  -3  11    0.01    1.02
 -16  -3 -11   -0.54    0.52
  16  -3  12   69.46    6.66
 -16  -3 -12   63.09    4.54
  16  -3  13   13.55    3.11
 -16  -3 -13   12.13    2.07
  16  -3  14  152.12   10.12
 -16   4  21   17.09    2.83
 -16  -4  21   16.00    2.91
 -16   4  20   11.62    2.30
 -16  -4  20   10.31    2.26
 -16   4  19    3.41    1.41
 -16  -4  19    2.97    1.33
 -16   4  18   24.98    3.20
 -16  -4  18   26.28    3.62
 -16   4  17    5.03    1.47
 -16  -4  17    5.62    1.84
 -16   4  16   25.00    2.96
 -16  -4  16   22.96    3.37
 -16   4  15    5.66    1.52
 -16  -4  15    6.03    1.85
 -16   4  14    5.26    1.30
 -16  -4  14    6.39    2.01
 -16   4  13    8.59    1.56
 -16  -4  13    9.28    2.21
  16  -4 -12    0.65    0.58
 -16   4  12    1.32    0.87
 -16  -4  12    2.53    1.47
  16  -4 -11   10.93    1.89
 -16   4  11   10.78    1.64
 -16  -4  11    9.68    2.31
  16  -4 -10   47.53    4.02
 -16   4  10   51.63    3.32
 -16  -4  10   44.76    4.48
  16  -4  -9   65.02    4.79
 -16   4   9   76.28    3.82
 -16  -4   9   70.98    5.51
  16  -4  -8   14.32    2.35
 -16   4   8   17.26    1.72
 -16  -4   8   15.96    2.70
  16  -4  -7    0.81    0.98
 -16  -4   7    0.96    1.28
  16  -4  -6    3.18    1.34
 -16   4   6    3.44    0.70
 -16  -4   6    1.76    1.31
  16  -4  -5    7.30    1.82
 -16  -4   5   12.16    2.38
  16  -4  -4   32.49    3.70
 -16  -4   4   36.99    3.87
  16  -4  -3  175.73    8.61
 -16  -4   3  197.65    8.75
  16  -4  -2  156.40    8.21
 -16  -4   2  175.80    8.21
  16  -4  -1   31.31    3.81
 -16  -4   1   41.33    4.02
  16  -4   0    1.65    0.92
 -16  -4   0    3.92    1.51
  16  -4   1    4.33    1.66
 -16  -4  -1    4.06    1.44
  16  -4   2   28.68    3.82
 -16  -4  -2   27.15    3.28
  16  -4   3   73.75    6.14
 -16  -4  -3   77.07    5.36
  16  -4   4  106.77    7.54
 -16  -4  -4  111.39    6.43
  16  -4   5   17.46    3.21
 -16  -4  -5   21.29    2.92
  16  -4   6  162.13    9.59
 -16  -4  -6  156.06    7.55
  16  -4   7   52.18    5.55
 -16  -4  -7   56.32    4.55
  16  -4   8   45.62    5.25
 -16  -4  -8   37.11    3.69
  16  -4   9   10.60    2.77
 -16  -4  -9    9.25    2.00
  16  -4  10    5.23    2.06
 -16  -4 -10    2.52    1.17
  16  -4  11   22.02    3.96
 -16  -4 -11   25.60    3.06
  16  -4  12    9.08    2.63
 -16   5  19    0.73    0.81
 -16   5  18    4.42    1.46
 -16  -5  18    4.73    1.74
 -16   5  17    6.70    1.74
 -16  -5  17    3.67    1.52
 -16  -5  16    1.18    0.94
 -16  -5  15   36.60    4.40
 -16  -5  14   65.59    5.92
 -16  -5  13    7.58    2.23
 -16  -5  12    8.66    2.18
 -16  -5  11    0.57    1.17
  16  -5 -10    6.81    1.60
 -16  -5  10    6.40    1.93
  16  -5  -9   19.54    2.80
 -16  -5   9   15.74    2.85
  16  -5  -8    8.96    1.93
 -16  -5   8   13.72    2.77
  16  -5  -7    1.34    0.80
 -16  -5   7    3.08    1.46
  16  -5  -6    4.89    1.55
 -16  -5   6    7.84    2.00
  16  -5  -5   11.81    2.33
 -16  -5   5   15.81    2.79
  16  -5  -4    0.15    0.87
 -16  -5   4   -1.17    1.02
  16  -5  -3    2.87    1.21
 -16  -5   3    6.52    1.81
  16  -5  -2   12.09    2.50
 -16  -5   2   12.66    2.48
  16  -5  -1    0.39    0.95
 -16  -5   1    0.75    1.18
  16  -5   0    2.08    1.37
 -16  -5   0    4.43    1.66
  16  -5   1    8.57    2.23
 -16  -5  -1   12.62    2.44
  16  -5   2   16.76    3.13
 -16  -5  -2   13.05    2.47
  16  -5   3    1.95    1.28
 -16  -5  -3    2.37    1.32
  16  -5   4   55.68    5.73
 -16  -5  -4   53.04    4.68
  16  -5   5   86.12    7.17
 -16  -5  -5   83.02    5.82
  16  -5   6    6.24    2.04
 -16  -5  -6    3.93    1.53
  16  -5   7   24.19    3.95
 -16  -5  -7   28.70    3.46
  16  -5   8   18.80    3.59
 -16  -5  -8   14.92    2.54
  16  -5   9   -0.86    1.31
 -16  -5  -9    0.47    0.83
  16  -5  10   16.79    3.54
 -16  -5 -10   18.98    2.79
 -16  -6  12   -0.25    1.21
 -16  -6  11    7.01    2.16
 -16  -6  10   12.70    2.86
 -16  -6   9    7.50    2.27
  16  -6  -8   11.72    2.33
 -16  -6   8   12.63    2.68
  16  -6  -7   16.52    2.83
 -16  -6   7   22.53    3.55
  16  -6  -6    2.06    1.17
 -16  -6   6    1.64    1.34
  16  -6  -5  103.34    7.15
 -16  -6   5  114.31    7.58
  16  -6  -4   27.81    3.80
 -16  -6   4   31.33    4.04
  16  -6  -3   15.67    2.94
 -16  -6   3   21.34    3.34
  16  -6  -2    1.05    1.02
 -16  -6   2   -1.40    1.26
  16  -6  -1    0.87    0.97
 -16  -6   1    4.33    1.68
  16  -6   0    1.02    0.98
 -16  -6   0    2.74    1.48
  16  -6   1    2.97    1.45
 -16  -6  -1    2.18    1.27
  16  -6   2    2.56    1.36
 -16  -6  -2    1.99    1.31
  16  -6   3    1.61    1.33
 -16  -6  -3    1.32    1.27
  16  -6   4    9.89    2.61
 -16  -6  -4    6.61    1.92
  16  -6   5   17.92    3.45
 -16  -6  -5   14.95    2.71
  16  -6   6   49.26    5.83
 -16  -6  -6   50.61    4.77
  16  -6   7    3.48    1.84
 -16  -6  -7    2.92    1.32
 -16  -6  -8   32.28    3.83
 -16  -6  -9   46.96    4.52
  16  -7  -5   -1.63    1.13
  16  -7  -4   -0.46    0.69
  16  -7  -3   -1.42    1.08
 -16  -7   3   -0.87    1.54
  16  -7  -2    4.02    1.63
 -16  -7   2    4.05    1.54
  16  -7  -1    2.23    1.25
 -16  -7   1    0.93    0.89
  16  -7   0    4.04    1.72
 -16  -7   0    3.73    1.53
  16  -7   1   15.86    3.27
 -16  -7  -1   20.47    3.33
  16  -7   2    3.26    1.62
 -16  -7  -2    3.01    1.49
  16  -7   3   32.67    4.85
 -16  -7  -3   26.32    3.67
 -16  -7  -4    5.89    1.89
 -16  -7  -5   25.76    3.66
 -16  -7  -6   28.82    3.93
 -16  -7  -7    3.16    1.46
 -17   0  22   19.22    2.99
 -17   0  21   -0.89    0.86
 -17   0  20   62.53    4.99
 -17   0  19   -1.49    1.13
 -17   0  19   -1.30    0.84
 -17   0  18   23.08    2.77
 -17   0  17    0.99    0.77
 -17   0  16    1.33    0.95
 -17   0  15    0.40    0.93
 -17   0  14   16.86    2.46
 -17   0  13   -1.47    1.08
 -17   0  12    0.09    0.86
 -17   0  11   -0.02    0.86
 -17   0  10   32.20    3.27
 -17   0   9   -0.29    1.05
 -17   0   8   22.92    2.76
 -17   0   7   -1.35    1.13
 -17   0   6   43.09    3.70
 -17   0   5   -0.04    1.08
 -17   0   4    3.59    1.33
 -17   0   3    0.39    1.10
  17   0  -2  121.80    4.05
 -17   0   2  125.26    6.21
  17   0  -1   -0.08    0.26
 -17   0   1    0.38    1.02
  17   0   0  152.61    4.09
 -17   0   0  136.76    6.56
  17   0   1   -0.26    0.26
 -17   0  -1    3.15    1.41
  17   0   2   55.59    2.26
 -17   0  -2   51.73    4.07
 -17   0  -3    0.84    0.94
 -17   0  -4  141.68    6.80
 -17   0  -5    0.22    0.88
 -17   0  -6    3.97    1.30
 -17   0  -7    0.57    0.77
 -17   0  -8   74.91    5.13
 -17   0  -9   -0.04    0.81
 -17   0 -10   11.25    2.09
 -17   0 -11   -1.59    0.98
 -17   0 -12    7.33    1.78
  17   0  13   -2.30    1.36
 -17   0 -13   -1.47    0.92
  17   0  14   37.89    4.83
  17   0  15    0.63    0.96
  17   0  16  122.98    8.78
  17   0  17    3.59    1.62
 -17   1  22   16.15    2.68
 -17   1  21   35.83    3.92
 -17   1  20    0.05    0.85
 -17  -1  20   -0.05    0.79
 -17   1  19   -0.43    0.70
 -17  -1  19   -0.52    0.97
 -17   1  18    2.87    1.22
 -17  -1  18    3.37    1.18
 -17   1  18    3.86    1.16
 -17   1  17   13.76    2.21
 -17  -1  17   14.02    2.34
 -17   1  17   14.54    2.10
 -17   1  16    3.27    1.12
 -17  -1  16    5.34    1.64
 -17   1  16    2.52    1.08
 -17   1  15    3.73    1.22
 -17  -1  15    0.86    0.94
 -17   1  15    2.58    1.07
 -17   1  14   14.77    2.06
 -17  -1  14   13.92    2.36
 -17   1  14   14.62    2.21
 -17   1  13    0.72    0.70
 -17  -1  13   -0.52    0.99
 -17   1  13    0.40    0.81
 -17   1  12    0.48    0.58
 -17  -1  12    2.04    1.20
 -17   1  12    1.96    0.98
 -17   1  11  195.95    7.63
 -17  -1  11  199.89    8.25
 -17  -1  10   11.72    2.23
 -17   1  10    9.95    1.88
 -17   1   9   21.75    2.67
 -17  -1   9   21.26    2.74
 -17   1   8  147.48    6.69
 -17  -1   8  149.03    7.08
 -17   1   7  131.90    6.33
 -17  -1   7  134.10    6.62
 -17   1   6   22.75    2.73
 -17  -1   6   22.51    2.91
  17   1  -5   25.65    2.33
 -17   1   5   24.89    2.85
 -17  -1   5   23.95    2.97
  17   1  -4  111.49    4.68
 -17   1   4  110.28    5.81
 -17  -1   4  112.90    6.11
  17   1  -3   38.08    2.64
 -17   1   3   36.01    3.40
 -17  -1   3   39.59    3.63
  17   1  -2    5.05    0.95
 -17   1   2    6.27    1.60
 -17  -1   2    3.52    1.54
 -17   1   1   44.42    3.83
  17   1  -1   42.02    2.63
 -17  -1   1   51.51    4.12
 -17   1   0   20.64    2.68
  17   1   0   17.03    1.66
 -17  -1   0   19.99    2.66
 -17   1  -1    1.56    0.95
 -17  -1  -1   -1.01    1.27
 -17   1  -2   -0.30    1.01
 -17  -1  -2    1.48    1.00
 -17   1  -3   47.55    4.02
 -17  -1  -3   51.82    4.10
 -17   1  -4  118.74    6.38
 -17  -1  -4  112.59    6.00
 -17  -1  -5   39.07    3.59
 -17   1  -5   40.19    3.76
 -17  -1  -6   21.75    2.76
 -17   1  -6   26.91    3.16
 -17   1  -7   30.04    3.42
 -17  -1  -7   31.39    3.29
 -17  -1  -8   42.95    3.81
 -17   1  -8   39.00    3.86
 -17  -1  -9   89.37    5.50
 -17   1  -9   88.36    5.84
 -17   1 -10   54.55    4.65
 -17  -1 -10   55.23    4.39
  17  -1  11    4.13    1.83
 -17  -1 -11    6.22    1.56
 -17   1 -11    3.96    1.31
  17  -1  12   -2.45    1.39
 -17  -1 -12   -1.20    0.85
  17  -1  13   20.80    3.61
 -17  -1 -13   15.19    2.45
  17  -1  14    5.30    1.93
 -17  -1 -14    5.20    1.52
  17  -1  15   32.32    4.61
  17   1  16   13.44    2.92
  17  -1  16   19.57    3.62
  17   1  17    1.21    1.03
 -17   2  22   16.72    2.74
 -17   2  21   23.05    3.14
 -17   2  20   13.28    2.43
 -17  -2  20   12.85    2.37
 -17   2  19   23.91    3.04
 -17  -2  19   27.45    3.41
 -17   2  18   14.93    2.41
 -17  -2  18   17.12    2.69
 -17   2  17   75.61    4.97
 -17   2  17   76.51    4.67
 -17  -2  17   69.64    5.31
 -17   2  16    8.28    1.64
 -17   2  16    9.97    1.83
 -17  -2  16    9.85    2.12
 -17   2  15   17.83    2.32
 -17   2  15   18.64    2.39
 -17  -2  15   21.01    2.94
 -17   2  14   -0.73    0.87
 -17   2  14    0.11    0.60
 -17  -2  14    0.55    0.83
 -17   2  13    2.36    0.93
 -17   2  13    3.75    1.06
 -17  -2  13    5.95    1.77
 -17   2  12   10.70    1.62
 -17   2  12   13.52    2.09
 -17  -2  12   12.16    2.32
 -17   2  11   19.14    2.04
 -17   2  11   19.60    2.49
 -17  -2  11   16.49    2.60
 -17   2  10   18.74    1.96
 -17   2  10   17.30    2.38
 -17  -2  10   16.07    2.54
 -17   2   9   11.70    1.48
 -17   2   9   11.54    1.97
 -17  -2   9    9.96    2.13
 -17   2   8   29.44    3.09
 -17  -2   8   27.82    3.29
 -17   2   7   32.84    3.27
 -17  -2   7   30.12    3.40
 -17   2   6   15.56    2.29
 -17  -2   6   15.87    2.46
 -17   2   5   39.80    3.62
 -17  -2   5   38.54    3.78
 -17   2   4    0.28    0.72
 -17  -2   4    0.88    1.25
 -17   2   3  149.99    6.98
 -17  -2   3  155.26    7.36
 -17   2   2  119.36    6.32
 -17  -2   2  112.37    6.25
 -17   2   1  136.67    6.79
 -17  -2   1  140.67    6.93
 -17   2   0  110.62    6.17
 -17  -2   0  117.89    6.30
 -17   2  -1   -0.48    1.03
 -17  -2  -1    0.86    1.23
 -17   2  -2   73.45    5.14
 -17  -2  -2   77.69    5.19
 -17   2  -3  144.81    7.29
 -17  -2  -3  140.49    6.89
 -17   2  -4    3.07    1.33
 -17  -2  -4    1.35    1.10
 -17   2  -5   41.66    4.00
 -17  -2  -5   38.29    3.65
 -17   2  -6   61.00    4.91
 -17  -2  -6   63.06    4.66
  17  -2   7   65.41    5.93
 -17   2  -7   71.56    5.35
 -17  -2  -7   61.14    4.58
  17  -2   8   26.82    3.87
 -17  -2  -8   25.89    3.04
  17  -2   9   -0.53    1.00
 -17  -2  -9    2.70    1.11
  17  -2  10   32.58    4.37
 -17  -2 -10   24.47    2.98
  17  -2  11    5.45    2.18
 -17  -2 -11    6.59    1.67
  17  -2  12   13.26    3.00
 -17  -2 -12   13.39    2.25
  17  -2  13   -0.31    0.82
 -17  -2 -13    0.22    0.51
  17  -2  14   10.95    2.84
  17  -2  15   69.53    7.07
 -17   3  21    2.02    1.05
 -17  -3  21    2.94    1.45
 -17   3  20   36.40    3.88
 -17  -3  20   35.50    4.01
 -17   3  19    1.35    1.03
 -17  -3  19    1.70    1.22
 -17   3  18   10.28    2.06
 -17  -3  18   15.55    2.70
 -17   3  17   -0.23    0.72
 -17  -3  17   -0.08    0.82
 -17   3  16   -0.73    0.73
 -17   3  16   -0.68    0.69
 -17  -3  16    0.45    0.91
 -17   3  15   14.02    2.09
 -17   3  15   11.31    1.94
 -17  -3  15   15.45    2.67
 -17   3  14    2.90    1.01
 -17   3  14    2.97    1.09
 -17  -3  14    1.72    1.40
 -17   3  13   79.46    4.51
 -17  -3  13   78.01    5.73
 -17   3  12   -0.11    0.80
 -17   3  12    1.25    0.71
 -17  -3  12    2.61    1.47
 -17   3  11   84.27    4.26
 -17   3  11   76.58    5.02
 -17  -3  11   81.60    5.78
 -17   3  10    8.52    1.76
 -17   3  10   13.63    1.67
 -17  -3  10   12.97    2.51
 -17   3   9   13.54    2.22
 -17   3   9   18.54    1.83
 -17  -3   9   15.21    2.64
 -17   3   8   -0.41    0.92
 -17  -3   8    0.89    1.15
 -17   3   7   15.86    2.39
 -17  -3   7   15.14    2.55
 -17   3   6    8.78    1.87
 -17  -3   6    4.52    1.61
 -17   3   5   -0.34    0.94
 -17  -3   5   -0.26    1.14
 -17   3   4  162.47    7.68
 -17  -3   4  167.16    7.99
 -17   3   3    1.21    1.16
 -17  -3   3    2.57    1.45
 -17   3   2   21.82    2.89
 -17  -3   2   17.53    2.64
 -17   3   1    0.04    0.86
 -17  -3   1    0.92    1.00
 -17   3   0    1.49    0.94
 -17  -3   0    2.12    1.40
  17  -3   1    5.95    1.87
 -17   3  -1    8.19    1.87
 -17  -3  -1    6.11    1.58
  17  -3   2   12.06    2.54
 -17   3  -2   12.77    2.26
 -17  -3  -2   11.83    2.28
  17  -3   3   17.33    2.99
 -17  -3  -3   16.65    2.55
  17  -3   4   20.72    3.33
 -17  -3  -4   21.32    2.87
  17  -3   5    7.32    2.10
 -17  -3  -5    9.62    2.04
  17  -3   6   61.49    5.82
 -17  -3  -6   56.10    4.56
  17  -3   7    2.76    1.61
 -17  -3  -7    0.52    0.86
  17  -3   8   45.14    5.17
 -17  -3  -8   56.54    4.56
  17  -3   9   24.16    3.89
 -17  -3  -9   19.42    2.65
  17  -3  10   37.39    4.88
 -17  -3 -10   41.55    3.89
  17  -3  11    9.67    2.70
 -17  -3 -11   10.00    2.01
  17  -3  12   14.66    3.20
 -17  -3 -12   11.20    2.06
  17  -3  13   15.47    3.43
 -17   4  20   11.62    2.27
 -17  -4  20   17.82    3.05
[truncated: 63,551 more chars]
