# Supplementary material for: 2-Amino-5-chloro­pyridin-1-ium barbiturate dihydrate
Source: IUCrdata. 2026 Apr 10;11(Pt 4):x260351. doi: 10.1107/S2414314626003512 (PMC13147919; doi:10.1107/S2414314626003512)
Supplement: Supplementary file 2 [file x-11-x260351-Isup2.hkl]

data_I                                                                          
_shelx_title ' moc580           P 21/c       R = 0.04'                          
_shelx_refln_list_code          4                                               
_shelx_F_calc_maximum      333.30                                               
_exptl_crystal_F_000      1216.00                                               
_reflns_d_resolution_high  0.7028                                               
                                                                                
loop_                                                                           
 _space_group_symop_operation_xyz                                               
 'x, y, z'                                                                      
 '-x, y+1/2, -z+1/2'                                                            
 '-x, -y, -z'                                                                   
 'x, -y-1/2, z-1/2'                                                             
                                                                                
_cell_length_a    18.8228                                                       
_cell_length_b     6.9495                                                       
_cell_length_c    19.3563                                                       
_cell_angle_alpha  90.000                                                       
_cell_angle_beta   99.817                                                       
_cell_angle_gamma  90.000                                                       
                                                                                
_shelx_F_squared_multiplier     1.000                                           
                                                                                
loop_                                                                           
 _refln_index_h                                                                 
 _refln_index_k                                                                 
 _refln_index_l                                                                 
 _refln_F_squared_calc                                                          
 _refln_F_squared_meas                                                          
 _refln_F_squared_sigma                                                         
 _refln_observed_status                                                         
   3   0   0        193.77        181.26        10.62 o                         
   4   0   0          2.31          6.68         5.58 o                         
   5   0   0        378.35        373.02        19.92 o                         
   6   0   0          3.19          8.76         8.10 o                         
   7   0   0         29.58         10.51         7.66 o                         
   8   0   0      22295.61      22996.30       185.42 o                         
   9   0   0      11846.98      11587.52       140.10 o                         
  10   0   0       2051.02       2446.64        68.19 o                         
  11   0   0        389.13        360.43        20.58 o                         
  12   0   0          4.85          5.72         3.42 o                         
  13   0   0         13.47          9.91         7.72 o                         
  14   0   0         69.44         79.61        10.07 o                         
  15   0   0       7244.27       7218.95        76.21 o                         
  16   0   0        108.48        108.66        11.00 o                         
  17   0   0       1583.54       1625.57        86.74 o                         
  18   0   0       2963.62       2822.62       100.92 o                         
  19   0   0          7.19         28.24        14.78 o                         
  20   0   0        204.31        223.29        31.30 o                         
  21   0   0         84.95        105.73        22.44 o                         
  22   0   0          9.78         19.05        12.15 o                         
  23   0   0        339.38        378.28        43.78 o                         
  24   0   0        733.67        801.97        66.66 o                         
   1   1   0       1991.60       1952.37        39.57 o                         
   2   1   0       1481.13       1410.14        17.55 o                         
   3   1   0        247.79        296.62        15.00 o                         
   4   1   0        200.42        179.33         9.09 o                         
   5   1   0          6.61         -1.70         4.40 o                         
   6   1   0      11854.95      11802.92       102.47 o                         
   7   1   0       1601.32       1676.91        44.69 o                         
   8   1   0          1.16          1.84         4.94 o                         
   9   1   0        310.32        317.10        17.18 o                         
  10   1   0        461.29        494.81        27.14 o                         
  11   1   0        395.62        373.94        17.03 o                         
  12   1   0         38.71         50.67        10.23 o                         
  13   1   0        126.96        131.13        14.32 o                         
  14   1   0       3142.10       3007.93        98.78 o                         
  15   1   0        356.98        339.56        23.72 o                         
  16   1   0        743.65        692.88        24.01 o                         
  17   1   0        234.75        203.67        13.65 o                         
  18   1   0         35.88         31.34         9.43 o                         
  19   1   0        647.58        664.17        36.72 o                         
  20   1   0       1570.87       1628.80        58.81 o                         
  21   1   0         16.74         35.73        12.70 o                         
  22   1   0         61.14         70.11        14.01 o                         
  23   1   0        382.87        412.09        33.08 o                         
  24   1   0          0.62          5.07         7.83 o                         
   0   2   0      10392.70       9990.90       280.31 o                         
   1   2   0       3049.47       3065.04        33.34 o                         
   2   2   0       8646.42       8483.34        49.14 o                         
   3   2   0       5847.83       6171.77        43.10 o                         
   4   2   0         10.95         14.91         3.51 o                         
   5   2   0        771.87        832.17        19.69 o                         
   6   2   0        844.01        855.46        21.44 o                         
   7   2   0        155.44        151.95         9.47 o                         
   8   2   0       2601.63       2745.86        78.70 o                         
   9   2   0       2353.75       2433.36        98.40 o                         
  10   2   0       1433.79       1366.55        31.72 o                         
  11   2   0         29.25         27.93         7.74 o                         
  12   2   0        417.73        381.18        22.78 o                         
  13   2   0        146.38        120.39        14.93 o                         
  14   2   0       2894.38       2698.11        93.86 o                         
  15   2   0       8942.45       8749.66       147.98 o                         
  16   2   0       1332.89       1328.64        48.29 o                         
  17   2   0       1251.63       1251.01        48.25 o                         
  18   2   0          5.08         -0.35         8.63 o                         
  19   2   0        112.49         88.40        14.61 o                         
  20   2   0         13.66         -8.58        10.12 o                         
  21   2   0         72.97        101.73        17.21 o                         
  22   2   0        166.40        167.47        21.45 o                         
  23   2   0         17.08          7.65         7.70 o                         
   1   3   0          3.31          0.51         2.26 o                         
   2   3   0       1228.44       1360.67        23.77 o                         
   3   3   0        743.30        719.70        17.74 o                         
   4   3   0       2144.76       2219.02        31.71 o                         
   5   3   0        471.53        545.35        22.12 o                         
   6   3   0         10.79         35.93         5.47 o                         
   7   3   0        894.72        887.48        31.76 o                         
   8   3   0         72.27         68.23         6.57 o                         
   9   3   0       1432.27       1517.56        30.55 o                         
  10   3   0       1621.86       1506.24        45.61 o                         
  11   3   0        171.25        185.20        17.17 o                         
  12   3   0        220.73        187.85        18.05 o                         
  13   3   0        219.38        199.62        15.55 o                         
  14   3   0       5042.07       4901.48       109.54 o                         
  15   3   0        188.37        178.07        16.07 o                         
  16   3   0          2.14         -2.80         6.76 o                         
  17   3   0         22.84         19.08         8.54 o                         
  18   3   0        753.61        766.42        46.08 o                         
  19   3   0          0.00         -7.76         7.78 o                         
  20   3   0        105.17         91.15        15.91 o                         
  21   3   0        229.89        248.41        26.15 o                         
  22   3   0        857.07        899.65        46.38 o                         
  23   3   0          5.73          2.36        12.09 o                         
   0   4   0        178.09        109.33        11.38 o                         
   1   4   0       1668.97       1538.70        29.36 o                         
   2   4   0       9171.30       9547.01       100.76 o                         
   3   4   0        584.78        574.58        18.31 o                         
   4   4   0        366.93        357.49        14.73 o                         
   5   4   0        908.18        895.92        23.50 o                         
   6   4   0         70.95         93.10         8.11 o                         
   7   4   0       5181.07       5055.88        98.10 o                         
   8   4   0       3226.59       3120.99        97.52 o                         
   9   4   0        136.45        110.29        13.79 o                         
  10   4   0        167.04        139.11        15.61 o                         
  11   4   0        233.17        213.79        19.63 o                         
  12   4   0        645.17        598.87        33.36 o                         
  13   4   0       1087.03       1035.65        44.81 o                         
  14   4   0        183.43        171.22        19.70 o                         
  15   4   0        363.41        369.14        28.66 o                         
  16   4   0         21.21         27.47        12.42 o                         
  17   4   0        528.34        545.24        36.72 o                         
  18   4   0        150.11        116.12        18.18 o                         
  19   4   0        493.83        471.17        36.12 o                         
  20   4   0          2.52          8.37        25.56 o                         
  21   4   0         97.34        106.90        18.74 o                         
  22   4   0          0.68          5.25         8.44 o                         
   1   5   0        164.25        145.20        10.32 o                         
   2   5   0         45.63         49.89         6.39 o                         
   3   5   0        142.70        127.84        13.21 o                         
   4   5   0        507.21        483.40        26.16 o                         
   5   5   0        134.61        116.60        13.54 o                         
   6   5   0         24.60         18.72         7.34 o                         
   7   5   0         39.03         21.82         7.78 o                         
   8   5   0        825.71        790.34        35.66 o                         
   9   5   0        374.18        326.50        35.90 o                         
  10   5   0         18.95          5.29        11.27 o                         
  11   5   0        941.32        886.93        42.00 o                         
  12   5   0       1414.06       1301.83        71.58 o                         
  13   5   0        213.96        185.07        20.59 o                         
  14   5   0        114.98         99.35        16.80 o                         
  15   5   0        587.56        561.62        36.81 o                         
  16   5   0         24.72         34.40        12.86 o                         
  17   5   0        323.44        325.68        43.02 o                         
  18   5   0         32.15         50.91        25.01 o                         
  19   5   0        341.50        351.29        32.73 o                         
  20   5   0          0.78          0.30         7.70 o                         
  21   5   0        343.02        347.74        51.22 o                         
   0   6   0        226.59        222.96        27.91 o                         
   1   6   0          2.87         -6.89         6.89 o                         
   2   6   0          2.80         -8.81         8.81 o                         
   3   6   0        239.26        252.48        43.18 o                         
   4   6   0       2817.98       2788.20        68.76 o                         
   5   6   0       1660.98       1766.12        67.48 o                         
   6   6   0         87.40         92.70        13.53 o                         
   7   6   0         36.52         43.58         9.58 o                         
   8   6   0        315.14        312.49        24.17 o                         
   9   6   0         21.72         22.22        12.70 o                         
  10   6   0        562.35        588.98        52.32 o                         
  11   6   0          5.29          7.36         5.96 o                         
  12   6   0        682.76        705.95        42.14 o                         
  13   6   0        238.45        222.66        35.24 o                         
  14   6   0         47.57         26.19         9.09 o                         
  15   6   0         54.07         60.92        15.05 o                         
  16   6   0          3.48         18.66         9.41 o                         
  17   6   0        101.95        116.88        20.74 o                         
  18   6   0          1.15          6.97         7.50 o                         
  19   6   0          0.41         13.45        19.43 o                         
   1   7   0          8.48          4.40        11.00 o                         
   2   7   0          3.77          1.53         9.91 o                         
   3   7   0        320.86        309.19        25.17 o                         
   4   7   0         68.20         68.55        12.42 o                         
   5   7   0         31.44         10.64        12.92 o                         
   6   7   0         72.77         58.34        11.99 o                         
   7   7   0        156.73        154.69        18.84 o                         
   8   7   0          0.17         -4.12         6.95 o                         
   9   7   0         23.88         31.97        13.41 o                         
  10   7   0        499.03        469.67        50.24 o                         
  11   7   0        196.27        188.75        22.44 o                         
  12   7   0        303.71        298.58        28.40 o                         
  13   7   0          0.56          7.98         7.42 o                         
  14   7   0        105.37         88.00        16.64 o                         
  15   7   0         21.59          8.61        16.09 o                         
  16   7   0         42.70         42.42        12.51 o                         
  17   7   0         34.60         28.02        16.75 o                         
   0   8   0          0.40         -5.91        11.82 o                         
   1   8   0         42.72         28.04        10.07 o                         
   2   8   0          7.08          0.20         7.66 o                         
   3   8   0        221.95        228.21        23.57 o                         
   4   8   0        138.78        113.56        17.17 o                         
   5   8   0        569.01        589.98        37.84 o                         
   6   8   0        111.34         96.09        16.86 o                         
   7   8   0          0.58          1.84        11.49 o                         
   8   8   0          3.30         -1.04        13.19 o                         
   9   8   0         33.66         24.74        14.12 o                         
  10   8   0         55.96         58.67        20.03 o                         
  11   8   0        124.30        119.63        19.25 o                         
  12   8   0          4.84         -7.66         7.66 o                         
  13   8   0         10.90          2.82         6.07 o                         
  14   8   0          2.48         -6.24        10.73 o                         
   1   9   0          0.68         -3.50         6.43 o                         
   2   9   0         81.29         86.23        17.24 o                         
   3   9   0         46.31         44.01        11.72 o                         
   4   9   0          0.16         11.49         7.91 o                         
   5   9   0         40.17         37.71        11.50 o                         
   6   9   0         38.89         33.24        20.25 o                         
   7   9   0          1.00         -4.63         7.88 o                         
   8   9   0         12.61         24.67         9.10 o                         
   9   9   0         30.54         61.62        22.00 o                         
  10   9   0        249.48        188.37        36.56 o                         
 -24   1   1         13.73          6.35         7.82 o                         
 -23   1   1        639.00        789.57        45.28 o                         
 -22   1   1         15.21         27.09        10.76 o                         
 -21   1   1       2233.46       2506.81       136.22 o                         
 -20   1   1         42.74         47.61        12.77 o                         
 -19   1   1         99.80        101.28        15.28 o                         
 -18   1   1        136.37        140.75        11.77 o                         
 -17   1   1        498.62        492.45        25.96 o                         
 -16   1   1        115.28        107.30        10.01 o                         
 -15   1   1       2217.20       2088.19        40.15 o                         
 -14   1   1        293.86        275.43        18.95 o                         
 -13   1   1        314.38        326.49        36.83 o                         
 -12   1   1        426.96        372.71        43.78 o                         
 -11   1   1        156.28        141.85        13.62 o                         
 -10   1   1         13.09         10.24         6.14 o                         
  -9   1   1         45.45         37.16         8.70 o                         
  -8   1   1        625.10        711.56        23.80 o                         
  -7   1   1         10.91         17.44         2.52 o                         
  -6   1   1      12839.05      13153.81        52.65 o                         
  -5   1   1        421.31        265.05        12.11 o                         
  -4   1   1        675.85        461.13        14.37 o                         
  -3   1   1       6738.76       6779.97        48.90 o                         
  -2   1   1         24.38         27.46         3.33 o                         
  -1   1   1          8.51         18.10         2.19 o                         
   0   1   1          5.66         10.11         1.85 o                         
   1   1   1         23.98         27.55         2.87 o                         
   2   1   1       1627.23       1462.50        21.67 o                         
   3   1   1        485.51        451.30         9.47 o                         
   4   1   1       5244.78       5464.14        49.83 o                         
   5   1   1       1376.34       1247.71        21.32 o                         
   6   1   1       1196.40       1141.77        21.95 o                         
   7   1   1        674.74        657.00        17.81 o                         
   8   1   1        821.83        799.01        20.84 o                         
   9   1   1        469.47        452.01        16.86 o                         
  10   1   1        161.65        209.85        12.42 o                         
  11   1   1       1261.90       1200.60        30.08 o                         
  12   1   1          3.22          6.89         6.51 o                         
  13   1   1       1451.86       1399.80        42.83 o                         
  14   1   1        193.00        221.41        25.83 o                         
  15   1   1       7823.13       7547.22       106.69 o                         
  16   1   1         58.94         52.94        11.27 o                         
  17   1   1         25.20          5.04        14.06 o                         
  18   1   1         42.69         33.21         9.62 o                         
  19   1   1         80.10         80.20        13.65 o                         
  20   1   1         71.60        115.12        26.65 o                         
  21   1   1        927.88       1046.95        49.10 o                         
  22   1   1         69.68         73.54        14.35 o                         
  23   1   1         65.69         41.12        11.98 o                         
  24   1   1        237.43        275.17        39.08 o                         
 -23   2   1        327.69        337.50        30.53 o                         
 -22   2   1        218.82        275.62        34.37 o                         
 -21   2   1        291.99        320.16        28.38 o                         
 -20   2   1        863.03        896.91        45.08 o                         
 -19   2   1        101.21         90.16        15.07 o                         
 -18   2   1        160.33        162.85        19.05 o                         
 -17   2   1       1588.95       1517.68        53.09 o                         
 -16   2   1        746.33        738.06        36.41 o                         
 -15   2   1       1537.17       1533.68        50.27 o                         
 -14   2   1        174.36        143.34        16.25 o                         
 -13   2   1        109.60         95.43        12.94 o                         
 -12   2   1       1233.69       1253.68        46.30 o                         
 -11   2   1         35.09         19.99         7.36 o                         
 -10   2   1        176.52        194.95         9.19 o                         
  -9   2   1        761.48        846.99        24.54 o                         
  -8   2   1       2197.71       2231.10        45.44 o                         
  -7   2   1       9300.40       9321.69        88.09 o                         
  -6   2   1       2080.09       1912.35        30.94 o                         
  -5   2   1        325.01        313.20        10.46 o                         
  -4   2   1       1320.58       1354.35        20.70 o                         
  -3   2   1       1116.56       1121.62        18.29 o                         
  -2   2   1       2057.76       2151.35        24.57 o                         
  -1   2   1      30043.81      30615.71       104.92 o                         
   0   2   1       1313.07       1378.28        19.06 o                         
   1   2   1     107903.89     103152.71       561.32 o                         
   2   2   1       2697.25       2652.28        29.05 o                         
   3   2   1         60.36         48.05         4.63 o                         
   4   2   1       1225.48       1265.24        23.14 o                         
   5   2   1         96.32         91.32        12.26 o                         
   6   2   1       1566.55       1644.73        29.54 o                         
   7   2   1         34.11         60.16         5.56 o                         
   8   2   1       1769.24       1527.10        30.61 o                         
   9   2   1       5705.55       5683.63        61.43 o                         
  10   2   1        783.38        722.99        23.30 o                         
  11   2   1        696.52        721.51        29.87 o                         
  12   2   1         37.07         21.43         7.97 o                         
  13   2   1         37.63         36.16        12.20 o                         
  14   2   1       9515.52       9430.03       175.51 o                         
  15   2   1       1592.09       1663.23        52.61 o                         
  16   2   1       3855.88       3877.42        95.77 o                         
  17   2   1          6.31          1.43         8.64 o                         
  18   2   1         50.39         38.00        10.30 o                         
  19   2   1        281.88        327.66        26.79 o                         
  20   2   1         53.08         47.71        12.07 o                         
  21   2   1          4.32         -0.68         7.55 o                         
  22   2   1         18.64         -8.97         8.97 o                         
  23   2   1        158.52        165.51        22.11 o                         
 -23   3   1        203.65        219.72        25.66 o                         
 -22   3   1        165.15        201.78        23.76 o                         
 -21   3   1         50.50         34.95        13.13 o                         
 -20   3   1         22.10         24.13        10.09 o                         
 -19   3   1        139.76        141.52        18.96 o                         
 -18   3   1        124.84        130.93        17.61 o                         
 -17   3   1          6.18          4.89         7.14 o                         
 -16   3   1        526.09        484.26        30.83 o                         
 -15   3   1         30.88         34.69        10.41 o                         
 -14   3   1       2094.10       1974.78        57.81 o                         
 -13   3   1        163.34        165.63        14.14 o                         
 -12   3   1        166.42        140.65        13.70 o                         
 -11   3   1        709.72        672.31        31.54 o                         
 -10   3   1          4.65          0.27         7.28 o                         
  -9   3   1         18.30         21.71         4.51 o                         
  -8   3   1        776.85        799.66        21.39 o                         
  -7   3   1       5032.07       4957.91        58.81 o                         
  -6   3   1         57.39         80.74         7.85 o                         
  -5   3   1        687.42        750.74        18.65 o                         
  -4   3   1          9.40          4.34         2.38 o                         
  -3   3   1        345.39        322.67        11.86 o                         
  -2   3   1          6.91          2.47         2.24 o                         
  -1   3   1        854.13        835.41        19.87 o                         
   0   3   1        340.49        429.20        13.18 o                         
   1   3   1         29.98         17.49         3.11 o                         
   2   3   1       3813.09       3812.84        39.63 o                         
   3   3   1        160.92        153.01         8.35 o                         
   4   3   1        473.77        540.96        15.78 o                         
   5   3   1        790.18        849.62        20.23 o                         
   6   3   1        944.77       1002.19        32.66 o                         
   7   3   1        243.83        252.00        16.06 o                         
   8   3   1        257.07        268.50        17.57 o                         
   9   3   1        314.33        283.64        15.61 o                         
  10   3   1         32.26         38.93         9.22 o                         
  11   3   1          9.19         18.85         8.59 o                         
  12   3   1       1341.59       1257.95        44.94 o                         
  13   3   1       2679.09       2550.02        53.34 o                         
  14   3   1         12.28          1.21         7.70 o                         
  15   3   1          0.07         -6.31         6.31 o                         
  16   3   1        402.97        384.20        23.47 o                         
  17   3   1         70.98         74.63        11.10 o                         
  18   3   1        124.36        132.06        15.14 o                         
  19   3   1          4.50          3.46         6.94 o                         
  20   3   1        788.11        779.06        37.12 o                         
  21   3   1         10.41         14.79        13.05 o                         
  22   3   1       1233.26       1316.04        50.86 o                         
  23   3   1        269.87        342.17        64.03 o                         
 -22   4   1        120.84        133.47        21.33 o                         
 -21   4   1          3.40          1.35         8.02 o                         
 -20   4   1        127.01        141.18        21.27 o                         
 -19   4   1        209.39        205.90        25.61 o                         
 -18   4   1         69.99         67.15        14.06 o                         
 -17   4   1         40.59         37.14        11.79 o                         
 -16   4   1        396.75        402.20        54.84 o                         
 -15   4   1         36.35         21.35        12.31 o                         
 -14   4   1       6799.10       6532.39       178.58 o                         
 -13   4   1       1575.99       1488.09        55.27 o                         
 -12   4   1        378.22        349.08        25.52 o                         
 -11   4   1       1692.75       1544.40        51.24 o                         
 -10   4   1        735.43        681.24        33.50 o                         
  -9   4   1        436.99        423.92        36.78 o                         
  -8   4   1         17.06         24.55         7.87 o                         
  -7   4   1        247.46        243.87        18.25 o                         
  -6   4   1          7.56         12.09         3.66 o                         
  -5   4   1        730.14        706.76        20.80 o                         
  -4   4   1          0.48          1.33         2.98 o                         
  -3   4   1       4141.31       4229.49        49.13 o                         
  -2   4   1         36.29         26.66         4.43 o                         
  -1   4   1        321.58        323.28        13.56 o                         
   0   4   1        174.11        186.89        10.38 o                         
   1   4   1       7185.08       7517.30        64.61 o                         
   2   4   1       1619.73       1728.37        31.14 o                         
   3   4   1       2593.31       2521.12        39.36 o                         
   4   4   1       6117.49       6202.52       100.83 o                         
   5   4   1        440.85        536.57        18.26 o                         
   6   4   1       5120.58       5379.00        67.53 o                         
   7   4   1          6.91         10.08         3.40 o                         
   8   4   1         73.18         88.00        18.50 o                         
   9   4   1        622.38        612.49        30.93 o                         
  10   4   1        896.95        874.47        37.85 o                         
  11   4   1        402.44        372.94        25.85 o                         
  12   4   1       2663.08       2414.48        66.15 o                         
  13   4   1        121.36        113.32        20.30 o                         
  14   4   1         76.46         74.49        13.81 o                         
  15   4   1        140.58        107.25        16.56 o                         
  16   4   1         55.72         45.81        11.91 o                         
  17   4   1          0.08          1.80         7.34 o                         
  18   4   1        148.45        145.42        19.93 o                         
  19   4   1          0.61         -7.35         7.35 o                         
  20   4   1        128.61        137.01        20.88 o                         
  21   4   1        293.85        323.00        35.63 o                         
  22   4   1          4.93          2.74        11.60 o                         
 -21   5   1         34.18         26.82        15.76 o                         
 -20   5   1        133.91        133.51        23.20 o                         
 -19   5   1         22.61         16.98         9.70 o                         
 -18   5   1         12.36         23.84        10.73 o                         
 -17   5   1        555.89        566.76        88.06 o                         
 -16   5   1          0.28          6.03         8.10 o                         
 -15   5   1         14.80         20.88         9.96 o                         
 -14   5   1        290.38        288.94        26.08 o                         
 -13   5   1       1195.46       1116.62        49.06 o                         
 -12   5   1          6.52         -1.35         7.39 o                         
 -11   5   1        590.72        635.67        35.44 o                         
 -10   5   1        308.68        315.45        36.01 o                         
  -9   5   1        247.52        248.37        32.89 o                         
  -8   5   1          0.03          9.04        10.34 o                         
  -7   5   1         33.50         30.40         8.09 o                         
  -6   5   1         12.24         16.20         6.95 o                         
  -5   5   1        117.81        104.40        10.48 o                         
  -4   5   1        444.37        433.52        20.40 o                         
  -3   5   1          3.25         -5.58         5.58 o                         
  -2   5   1       2114.59       2228.42        45.33 o                         
  -1   5   1        197.66        228.91        14.89 o                         
   0   5   1        133.96        132.79        11.44 o                         
   1   5   1        196.73        168.62        15.72 o                         
   2   5   1        114.04         99.20         9.84 o                         
   3   5   1          2.70         -1.35         4.31 o                         
   4   5   1        347.97        380.18        23.43 o                         
   5   5   1        691.50        653.09        30.54 o                         
   6   5   1       1270.45       1213.60        42.44 o                         
   7   5   1       1926.17       1849.54        53.06 o                         
   8   5   1        179.91        185.09        27.36 o                         
   9   5   1       1027.96        936.71        61.40 o                         
  10   5   1       1053.74        974.55        43.38 o                         
  11   5   1        507.91        507.52        32.06 o                         
  12   5   1        132.09         99.78        14.99 o                         
  13   5   1       1154.43       1125.55        49.75 o                         
  14   5   1        183.30        164.56        20.21 o                         
  15   5   1       1206.98       1189.45        53.67 o                         
  16   5   1        141.50        118.25        22.16 o                         
  17   5   1        252.35        239.64        25.97 o                         
  18   5   1        116.50         94.66        28.51 o                         
  19   5   1        365.58        369.11        33.54 o                         
  20   5   1         10.18         13.22         9.85 o                         
 -20   6   1         74.05         56.26        22.66 o                         
 -19   6   1        201.11        181.80        36.01 o                         
 -18   6   1         37.87         37.80        18.39 o                         
 -17   6   1         27.86         23.85        10.19 o                         
 -16   6   1         44.49         23.38        18.94 o                         
 -15   6   1        267.05        268.18        27.07 o                         
 -14   6   1          2.99         -5.01         7.37 o                         
 -13   6   1        108.91         85.27        15.18 o                         
 -12   6   1        869.77        901.74        46.52 o                         
 -11   6   1        153.43        119.02        17.26 o                         
 -10   6   1        302.70        328.91        38.31 o                         
  -9   6   1        184.93        185.00        19.42 o                         
  -8   6   1         62.46         81.13        13.26 o                         
  -7   6   1        164.41        159.82        17.57 o                         
  -6   6   1        527.90        501.73        29.75 o                         
  -5   6   1       1248.18       1256.10        46.61 o                         
  -4   6   1       2002.98       1976.66        57.67 o                         
  -3   6   1          1.36         11.85        23.59 o                         
  -2   6   1        122.56         97.97        13.66 o                         
  -1   6   1          4.78         -5.24         7.76 o                         
   0   6   1        301.86        266.45        21.24 o                         
   1   6   1          0.53         -4.44         6.62 o                         
   2   6   1        456.70        468.13        28.11 o                         
   3   6   1        281.91        254.88        20.97 o                         
   4   6   1          9.14         19.08         8.30 o                         
   5   6   1          4.42         21.45         9.05 o                         
   6   6   1        269.95        235.86        20.90 o                         
   7   6   1        343.08        317.28        24.21 o                         
   8   6   1        196.71        190.62        19.38 o                         
   9   6   1        536.02        498.13        48.16 o                         
  10   6   1          3.68          0.11         7.50 o                         
  11   6   1        155.45        138.15        18.44 o                         
  12   6   1         53.24         59.90        13.28 o                         
  13   6   1        190.78        185.09        22.10 o                         
  14   6   1        264.77        263.08        26.43 o                         
  15   6   1         47.47         43.53        12.44 o                         
  16   6   1         17.62         27.90        10.46 o                         
  17   6   1         83.85         84.69        16.06 o                         
  18   6   1          3.24         11.07         9.80 o                         
  19   6   1        288.93        307.92        32.21 o                         
 -18   7   1        297.44        262.80        44.88 o                         
 -17   7   1        196.00        204.90        38.97 o                         
 -16   7   1         14.15         16.10         7.94 o                         
 -15   7   1         12.79         -8.47         8.47 o                         
 -14   7   1         20.10         11.98        14.39 o                         
 -13   7   1         57.07         68.35        15.28 o                         
 -12   7   1          5.86          2.83         7.39 o                         
 -11   7   1        488.88        486.74        51.01 o                         
 -10   7   1       1375.73       1293.53        80.56 o                         
  -9   7   1        517.91        553.24        35.38 o                         
  -8   7   1         17.74         21.44         8.94 o                         
  -7   7   1         10.50          9.07         7.01 o                         
  -6   7   1          5.26          7.15         6.31 o                         
  -5   7   1          0.19         -5.51         5.51 o                         
  -4   7   1         32.29         35.23         9.12 o                         
  -3   7   1         80.01         79.23        13.46 o                         
  -2   7   1        201.24        210.23        46.57 o                         
  -1   7   1        275.05        295.68        24.42 o                         
   0   7   1         79.47         62.26        11.90 o                         
   1   7   1         13.28          7.06         6.46 o                         
   2   7   1          9.56          7.14         6.10 o                         
   3   7   1          0.68          7.00         6.44 o                         
   4   7   1          0.10         -6.81         6.81 o                         
   5   7   1         12.88          5.87         7.77 o                         
   6   7   1        101.38         95.18        14.84 o                         
   7   7   1         65.56         60.84        12.57 o                         
   8   7   1         37.05         42.49        14.61 o                         
   9   7   1         70.10         69.94        21.02 o                         
  10   7   1        271.70        282.94        39.73 o                         
  11   7   1        263.37        305.90        28.59 o                         
  12   7   1        111.74        120.02        18.34 o                         
  13   7   1         24.38         15.94         7.72 o                         
  14   7   1         43.31         39.05        16.58 o                         
  15   7   1         30.84          4.55        12.37 o                         
  16   7   1        197.74        201.57        25.54 o                         
  17   7   1         13.24         49.36        19.37 o                         
 -15   8   1          8.02         10.29         9.63 o                         
 -14   8   1         16.36         -7.99         7.99 o                         
 -13   8   1        289.48        248.68        39.84 o                         
 -12   8   1          1.17         -8.97         8.97 o                         
 -11   8   1        417.08        407.72        49.80 o                         
 -10   8   1          2.22          9.85        12.92 o                         
  -9   8   1         11.97         29.16         9.86 o                         
  -8   8   1         46.34         53.99        12.84 o                         
  -7   8   1        245.10        276.18        26.50 o                         
  -6   8   1         40.04         42.80        11.61 o                         
  -5   8   1          2.45          5.69         9.74 o                         
  -4   8   1       1179.35       1232.35        54.02 o                         
  -3   8   1        473.42        511.55        34.71 o                         
  -2   8   1         40.41         35.46         9.94 o                         
  -1   8   1         11.41         -8.68         8.68 o                         
   0   8   1         19.22          4.20         6.50 o                         
   1   8   1         27.16         17.48         6.66 o                         
   2   8   1          4.25         -6.18         7.22 o                         
   3   8   1        140.98        146.70        19.15 o                         
   4   8   1        418.51        447.81        32.89 o                         
   5   8   1       1961.38       2109.92        72.62 o                         
   6   8   1         56.65         71.75        14.36 o                         
   7   8   1          4.21          7.65         6.49 o                         
   8   8   1         13.11         21.88         8.64 o                         
   9   8   1         17.10         18.06        11.60 o                         
  10   8   1        555.58        601.12        60.53 o                         
  11   8   1          8.02          1.28        18.99 o                         
  12   8   1         39.43          7.41        12.15 o                         
  13   8   1        162.07        179.08        24.36 o                         
  14   8   1         39.20         43.56        20.03 o                         
 -11   9   1          4.72          8.43         7.44 o                         
 -10   9   1         58.52         77.17        24.08 o                         
  -9   9   1         76.63        121.39        27.47 o                         
  -8   9   1          1.48          7.66        12.48 o                         
  -7   9   1         87.49         80.92        15.80 o                         
  -6   9   1          3.60          9.92         7.29 o                         
  -5   9   1          0.00         -7.49         7.49 o                         
  -4   9   1         84.74         73.70        14.70 o                         
  -3   9   1         16.52         23.28        11.00 o                         
  -2   9   1          2.51         -3.86         6.21 o                         
  -1   9   1         41.04         55.21        12.90 o                         
   0   9   1         45.84         28.37        10.19 o                         
   1   9   1         26.57         14.62         7.04 o                         
   2   9   1         57.04         38.69        17.07 o                         
   3   9   1         49.99         42.26        12.34 o                         
   4   9   1          0.79          0.70         6.19 o                         
   5   9   1          3.88          9.52        12.92 o                         
   6   9   1          2.56         16.72         9.47 o                         
   7   9   1         23.89         10.48         6.73 o                         
   8   9   1         19.14         20.25        14.01 o                         
   9   9   1          0.88         -3.28         8.54 o                         
 -24   0   2        317.72        337.34        43.56 o                         
 -23   0   2         44.76         44.99        16.75 o                         
 -22   0   2          5.79          5.36         8.98 o                         
 -21   0   2        445.73        457.96        45.20 o                         
 -20   0   2        338.61        393.49        41.15 o                         
 -19   0   2       3384.95       3479.45       116.02 o                         
 -18   0   2       1647.58       1612.05        76.40 o                         
 -17   0   2       1366.18       1344.68        37.13 o                         
 -16   0   2        931.11        904.38        40.66 o                         
 -15   0   2         81.54         65.73        17.29 o                         
 -14   0   2          0.99          1.71         4.38 o                         
 -13   0   2        122.18        121.69        10.33 o                         
 -12   0   2       2009.35       2046.46        33.80 o                         
 -11   0   2        851.70        864.42        24.06 o                         
 -10   0   2       7853.96       7377.99        66.90 o                         
  -9   0   2        296.25        535.39        24.03 o                         
  -8   0   2      24502.45      25594.52       860.80 o                         
  -7   0   2        690.88        634.53        18.44 o                         
  -6   0   2       5157.90       5154.47       114.60 o                         
  -5   0   2        167.33        166.21         8.04 o                         
  -4   0   2        247.22        329.20         8.68 o                         
  -3   0   2      30719.43      28433.22       290.60 o                         
  -2   0   2        101.72        139.51         5.08 o                         
   1   0   2       4072.46       3860.57        30.54 o                         
   2   0   2       5509.80       5032.62       156.74 o                         
   3   0   2         41.75         55.00        12.59 o                         
   4   0   2         31.93         24.03         4.45 o                         
   5   0   2        658.64        696.81        47.50 o                         
   6   0   2       5522.01       5794.21       234.29 o                         
   7   0   2       2357.01       2641.79        42.88 o                         
   8   0   2       2889.89       3211.43        54.62 o                         
   9   0   2       4404.51       4397.94        62.60 o                         
  10   0   2        224.28        272.47        23.09 o                         
  11   0   2         17.98         33.06        22.00 o                         
  12   0   2        260.40        278.56        26.82 o                         
  13   0   2        177.19        174.25        22.88 o                         
  14   0   2        289.61        351.35        34.59 o                         
  15   0   2      47183.30      44206.91       621.92 o                         
  16   0   2        564.52        635.21        22.25 o                         
  17   0   2        567.77        599.04        21.63 o                         
  18   0   2        987.34        957.07        59.54 o                         
  19   0   2          3.97          8.87        10.40 o                         
  20   0   2         93.22        124.45        24.30 o                         
  21   0   2        345.66        400.39        43.02 o                         
  22   0   2         37.54         56.37        18.94 o                         
  23   0   2        548.74        594.12        55.27 o                         
  24   0   2        789.38        811.06        66.88 o                         
 -24   1   2        492.87        543.38        38.83 o                         
 -23   1   2         11.92         25.98         9.40 o                         
 -22   1   2        354.40        374.19        30.57 o                         
 -21   1   2         37.85         26.84        11.60 o                         
 -20   1   2          9.83         21.14         9.12 o                         
 -19   1   2        304.00        300.05        24.78 o                         
 -18   1   2         81.60         69.44         8.69 o                         
 -17   1   2         61.82         55.28         7.90 o                         
 -16   1   2        695.83        637.72        24.05 o                         
 -15   1   2        398.14        387.95        17.88 o                         
 -14   1   2        269.27        244.93        15.32 o                         
 -13   1   2       4279.38       4134.79        52.99 o                         
 -12   1   2        214.94        246.00        12.97 o                         
 -11   1   2         11.05         22.13         7.74 o                         
 -10   1   2        672.11        767.23        27.49 o                         
  -9   1   2        446.35        486.85        20.90 o                         
  -8   1   2        349.61        321.79         9.30 o                         
  -7   1   2        104.72        155.77         6.45 o                         
  -6   1   2        214.92        277.73        10.88 o                         
  -5   1   2      17549.25      18527.17       123.47 o                         
  -4   1   2       5663.86       5020.77        72.35 o                         
  -3   1   2        102.44         77.37         4.37 o                         
  -2   1   2       4091.61       3957.84        54.99 o                         
  -1   1   2        862.30        839.64        16.56 o                         
   0   1   2        298.88        333.07         8.02 o                         
   1   1   2         44.63         46.73         2.92 o                         
   2   1   2       4651.81       4197.24        29.13 o                         
   3   1   2       1482.14       1259.82        40.30 o                         
   4   1   2        774.36        698.91        14.39 o                         
   5   1   2        248.78        254.45         8.50 o                         
   6   1   2        170.09        149.42         7.10 o                         
   7   1   2        463.76        452.60        12.96 o                         
   8   1   2         90.56         94.74         7.61 o                         
   9   1   2       1231.86       1301.37        28.52 o                         
  10   1   2       1829.77       1803.62        30.62 o                         
  11   1   2        356.36        360.35        14.62 o                         
  12   1   2        161.33        168.66        15.36 o                         
  13   1   2          3.06         11.62         7.09 o                         
  14   1   2       2109.11       2047.70        54.25 o                         
  15   1   2        126.78        128.85        15.72 o                         
  16   1   2        466.20        402.79        26.27 o                         
  17   1   2         18.20          6.51         9.74 o                         
  18   1   2          5.61         10.29         8.00 o                         
  19   1   2        698.24        640.53        36.30 o                         
  20   1   2        181.75        159.74        19.43 o                         
  21   1   2       1028.00       1099.08        50.52 o                         
  22   1   2         90.24        119.96        22.44 o                         
  23   1   2         36.33         33.14        10.12 o                         
 -23   2   2          9.24         -4.61         8.99 o                         
 -22   2   2        269.29        319.66        29.23 o                         
 -21   2   2          0.02         -1.98        12.92 o                         
 -20   2   2          2.44          4.66         7.95 o                         
 -19   2   2         68.30         49.84        11.92 o                         
 -18   2   2        871.54        903.04        42.45 o                         
 -17   2   2       1263.88       1268.92        48.64 o                         
 -16   2   2        358.02        364.52        25.77 o                         
 -15   2   2       1617.66       1645.10        51.65 o                         
 -14   2   2         15.34         10.80         7.17 o                         
 -13   2   2        205.97        203.96        17.84 o                         
 -12   2   2       1137.62       1320.68        41.43 o                         
 -11   2   2       3110.69       3341.77        32.08 o                         
 -10   2   2         77.62         47.90         4.30 o                         
  -9   2   2       2577.51       2519.78        50.45 o                         
  -8   2   2          0.26         -0.58         5.91 o                         
  -7   2   2       3230.38       3516.40        43.67 o                         
  -6   2   2        923.98       1036.10        19.33 o                         
  -5   2   2        426.08        414.59        13.60 o                         
  -4   2   2       1130.75       1082.62        20.97 o                         
  -3   2   2       3519.33       3578.95        30.99 o                         
  -2   2   2      11154.30      10905.90       118.92 o                         
  -1   2   2       9484.99       9190.10        62.74 o                         
   0   2   2     111090.11     107974.05      1219.87 o                         
   1   2   2      42948.55      43055.44       271.34 o                         
   2   2   2        105.52         96.81         7.88 o                         
   3   2   2        919.67        904.61        16.65 o                         
   4   2   2        703.57        784.55        23.44 o                         
   5   2   2       8201.74       8042.65        62.34 o                         
   6   2   2         52.15         78.51         3.99 o                         
   7   2   2       4989.37       5172.85        55.25 o                         
   8   2   2         31.69         22.70         5.09 o                         
   9   2   2        553.85        569.37        19.84 o                         
  10   2   2          0.15          3.42         8.26 o                         
  11   2   2         85.34         80.92        10.97 o                         
  12   2   2        432.69        418.17        24.25 o                         
  13   2   2       1128.21       1073.16        39.70 o                         
  14   2   2        741.36        742.10        34.40 o                         
  15   2   2        178.60        161.29        17.19 o                         
  16   2   2          3.15         17.49        10.78 o                         
  17   2   2        842.61        827.58        39.97 o                         
  18   2   2        551.96        555.42        33.89 o                         
  19   2   2        137.06        132.01        18.11 o                         
  20   2   2        364.47        379.32        29.94 o                         
  21   2   2         14.06         12.86        10.18 o                         
  22   2   2         79.94         92.39        16.41 o                         
  23   2   2         92.58        110.33        17.96 o                         
 -23   3   2          5.82         -8.51        16.47 o                         
 -22   3   2         38.13         42.24        12.64 o                         
 -21   3   2          0.42         -4.08        13.57 o                         
 -20   3   2       1189.45       1277.25        55.60 o                         
 -19   3   2         50.00         40.66        11.30 o                         
 -18   3   2        116.83        111.68        16.57 o                         
 -17   3   2        242.77        215.80        23.48 o                         
 -16   3   2        154.30        158.12        18.28 o                         
 -15   3   2        163.63        162.92        39.73 o                         
 -14   3   2       1043.73        973.10        40.74 o                         
 -13   3   2        682.51        789.92        27.75 o                         
 -12   3   2        662.03        730.95        33.43 o                         
 -11   3   2          0.99         -5.39         6.07 o                         
 -10   3   2        296.05        264.77        19.19 o                         
  -9   3   2       4137.83       4286.06        59.22 o                         
  -8   3   2        762.55        801.51        29.81 o                         
  -7   3   2       2463.22       2493.91        67.26 o                         
  -6   3   2       2246.39       2165.75        45.35 o                         
  -5   3   2       2614.26       2604.01        48.36 o                         
  -4   3   2        470.45        430.00        16.73 o                         
  -3   3   2       2578.19       2611.30        32.97 o                         
  -2   3   2        496.88        621.97        15.92 o                         
  -1   3   2       3736.88       3712.92        52.97 o                         
   0   3   2        965.96        912.90        19.11 o                         
   1   3   2         29.90         24.97         3.61 o                         
   2   3   2       2519.13       2545.29        32.40 o                         
   3   3   2         23.66         47.79         4.90 o                         
   4   3   2       7881.23       7940.36        67.40 o                         
   5   3   2       2156.15       2251.29        32.89 o                         
   6   3   2       3727.95       3736.64        63.11 o                         
   7   3   2        152.09        123.17        13.43 o                         
   8   3   2        436.08        422.17        18.37 o                         
   9   3   2        332.94        313.55        11.20 o                         
  10   3   2        970.09        911.25        35.91 o                         
  11   3   2       3610.80       3461.05        71.70 o                         
  12   3   2       1294.39       1210.00        44.20 o                         
  13   3   2        206.85        208.69        20.14 o                         
  14   3   2       2000.41       1978.37        76.84 o                         
  15   3   2         92.80         70.75        12.03 o                         
  16   3   2       2312.78       2232.67        55.59 o                         
  17   3   2        145.05        134.06        14.85 o                         
  18   3   2          0.39         -1.55         7.32 o                         
  19   3   2        439.01        427.02        26.83 o                         
  20   3   2          8.54          4.26         6.16 o                         
  21   3   2         55.07         48.01        10.17 o                         
  22   3   2        160.12        160.40        18.60 o                         
  23   3   2         81.03         40.06        15.98 o                         
 -23   4   2         48.63         55.71        22.22 o                         
 -22   4   2        124.40        147.34        22.82 o                         
 -21   4   2        203.47        202.53        25.27 o                         
 -20   4   2         74.42         95.27        17.88 o                         
 -19   4   2         45.79         56.09        13.97 o                         
 -18   4   2        779.14        780.78        44.48 o                         
 -17   4   2         25.19         33.70        10.18 o                         
 -16   4   2       1911.32       1824.24       106.17 o                         
 -15   4   2        849.74        825.75        81.27 o                         
 -14   4   2       2381.28       2277.47        67.52 o                         
 -13   4   2        265.34        248.79        22.32 o                         
 -12   4   2        416.99        348.14        25.42 o                         
 -11   4   2          5.55          4.34         8.77 o                         
 -10   4   2       1690.11       1709.23        52.20 o                         
  -9   4   2        159.17        158.27        22.06 o                         
  -8   4   2          1.80          9.51         5.89 o                         
  -7   4   2        163.85        179.86        12.53 o                         
  -6   4   2         35.55         22.39         4.56 o                         
  -5   4   2        145.52        145.32         8.40 o                         
  -4   4   2       1871.12       1917.43        50.38 o                         
  -3   4   2         57.95         89.74         9.07 o                         
  -2   4   2        237.48        224.32        11.34 o                         
  -1   4   2        904.68        926.40        23.53 o                         
   0   4   2         47.23         40.19         5.25 o                         
   1   4   2        577.87        608.26        18.51 o                         
   2   4   2       5096.49       4997.49        65.79 o                         
   3   4   2        100.14        111.44         8.41 o                         
   4   4   2       1408.67       1476.31        44.77 o                         
   5   4   2        766.67        842.79        22.91 o                         
   6   4   2         70.74         66.25         8.14 o                         
   7   4   2        419.85        436.06        25.20 o                         
   8   4   2       1369.55       1389.01        45.18 o                         
   9   4   2        135.28        114.73        13.78 o                         
  10   4   2        973.88        961.48        35.82 o                         
  11   4   2          6.81          7.15         4.43 o                         
  12   4   2         86.16         89.91        14.21 o                         
  13   4   2        934.97        873.84        41.31 o                         
  14   4   2         72.99         49.32        19.87 o                         
  15   4   2        393.94        368.96        37.65 o                         
  16   4   2        311.09        304.50        27.24 o                         
  17   4   2       1367.72       1408.56        77.66 o                         
  18   4   2         56.95         39.98        12.22 o                         
  19   4   2         44.14         38.11        12.18 o                         
  20   4   2         71.09         75.81        15.40 o                         
  21   4   2          0.13          1.98        10.34 o                         
  22   4   2        224.75        226.57        37.00 o                         
 -22   5   2          7.24         10.40        12.37 o                         
 -21   5   2          9.19          6.68         8.54 o                         
 -20   5   2        105.40        108.08        19.71 o                         
 -19   5   2         73.68         85.36        17.14 o                         
 -18   5   2         12.97         24.02        10.46 o                         
 -17   5   2         21.79         26.37        10.86 o                         
 -16   5   2        122.96        135.55        19.27 o                         
 -15   5   2          0.35         -5.96         9.52 o                         
 -14   5   2        440.61        415.78        30.98 o                         
 -13   5   2        376.39        348.55        28.01 o                         
 -12   5   2        145.05        139.73        19.59 o                         
 -11   5   2        182.82        158.83        17.75 o                         
 -10   5   2        803.18        804.27        55.17 o                         
  -9   5   2       1311.69       1272.08        68.96 o                         
  -8   5   2        210.54        192.04        17.98 o                         
  -7   5   2         27.27         20.21         7.07 o                         
  -6   5   2       1061.64       1052.37        39.04 o                         
  -5   5   2          0.52         -0.17         3.69 o                         
  -4   5   2         23.90         26.50         5.30 o                         
  -3   5   2          0.38         -2.17         3.57 o                         
  -2   5   2        208.22        182.41        13.24 o                         
  -1   5   2       1010.54        916.33        29.18 o                         
   0   5   2        854.52        896.77        28.55 o                         
   1   5   2          3.41         -0.83         4.15 o                         
   2   5   2        531.01        492.55        21.20 o                         
   3   5   2       1733.22       1818.21        40.64 o                         
   4   5   2         23.71         35.94         6.55 o                         
   5   5   2          1.94          4.02         5.90 o                         
   6   5   2        154.46        121.89        14.51 o                         
   7   5   2       1483.51       1496.32        93.80 o                         
   8   5   2          0.75         -1.86        11.38 o                         
   9   5   2         21.88         10.79         7.40 o                         
  10   5   2         11.68          2.42        11.16 o                         
  11   5   2          3.25         -3.95         4.59 o                         
  12   5   2         34.34         22.17        16.86 o                         
  13   5   2         10.92         13.22         6.78 o                         
  14   5   2         27.30         35.95        10.87 o                         
  15   5   2        170.29        155.26        20.47 o                         
  16   5   2        168.54        160.88        21.22 o                         
  17   5   2         51.75         57.39        13.78 o                         
  18   5   2         29.06         28.63        10.70 o                         
  19   5   2        299.10        344.66        32.66 o                         
  20   5   2          1.42         -5.44         9.41 o                         
 -20   6   2          0.17         -3.06         9.52 o                         
 -19   6   2          7.68         27.80        16.86 o                         
 -18   6   2         18.23         28.84        11.61 o                         
 -17   6   2         33.13         35.86        16.47 o                         
 -16   6   2          1.35         -0.50        13.41 o                         
 -15   6   2        715.24        759.15        44.93 o                         
 -14   6   2        138.47        131.53        19.04 o                         
 -13   6   2       1934.90       1945.19        76.62 o                         
 -12   6   2          1.39          9.85         7.97 o                         
 -11   6   2         39.95         27.47        12.92 o                         
 -10   6   2        397.95        449.21        31.14 o                         
  -9   6   2          5.90          9.81         7.81 o                         
  -8   6   2        841.12        842.25        39.55 o                         
  -7   6   2        218.52        191.16        19.03 o                         
  -6   6   2         18.57         14.15        12.97 o                         
  -5   6   2         46.90         53.96        10.68 o                         
  -4   6   2         20.53         28.53         9.69 o                         
  -3   6   2        520.36        495.77        28.92 o                         
  -2   6   2        146.61        108.91        19.26 o                         
  -1   6   2         18.60          0.25         5.94 o                         
   0   6   2          3.64         -5.66         6.91 o                         
   1   6   2        639.70        658.58        33.12 o                         
   2   6   2       2102.52       1989.28        57.27 o                         
   3   6   2       1145.72       1225.97        45.24 o                         
   4   6   2         63.59         56.78        10.99 o                         
   5   6   2       3156.09       3120.86        92.93 o                         
   6   6   2        385.89        381.19        26.03 o                         
   7   6   2        130.06        118.13        15.22 o                         
   8   6   2         53.47         39.29        15.10 o                         
   9   6   2          0.50          3.06         7.11 o                         
  10   6   2        235.85        193.17        20.90 o                         
  11   6   2        637.05        641.71        38.79 o                         
  12   6   2         34.47         18.25         8.26 o                         
  13   6   2        373.66        377.34        30.95 o                         
  14   6   2        207.84        165.85        21.30 o                         
  15   6   2         29.25         32.36        15.54 o                         
  16   6   2          2.04         24.84        10.33 o                         
  17   6   2         77.31         76.48        16.45 o                         
  18   6   2         52.39         58.40        14.19 o                         
  19   6   2        354.01        356.71        45.97 o                         
 -18   7   2         19.38         12.48        11.16 o                         
 -17   7   2         89.94         95.12        28.57 o                         
 -16   7   2         30.01         44.17        12.25 o                         
 -15   7   2         84.64         44.51        12.56 o                         
 -14   7   2         16.94         22.23        14.72 o                         
 -13   7   2        468.03        471.69        50.29 o                         
 -12   7   2         34.98         19.35        14.56 o                         
 -11   7   2         51.86         67.53        19.15 o                         
 -10   7   2        592.03        666.08        39.27 o                         
  -9   7   2        122.88        121.33        34.31 o                         
  -8   7   2        138.08        136.37        17.64 o                         
  -7   7   2          6.57          0.86         6.63 o                         
  -6   7   2          0.50         -7.12         7.12 o                         
  -5   7   2          0.54          0.04         5.82 o                         
  -4   7   2         57.21         51.67        10.91 o                         
  -3   7   2        222.74        248.63        22.40 o                         
  -2   7   2        373.33        410.65        36.34 o                         
  -1   7   2        227.66        276.85        23.44 o                         
   0   7   2          6.85          8.83         5.34 o                         
   1   7   2          5.28          0.81         5.26 o                         
   2   7   2          8.62         10.40         5.91 o                         
   3   7   2         60.67         53.63        11.39 o                         
   4   7   2          7.71          3.82         5.06 o                         
   5   7   2        146.26        137.81        17.32 o                         
   6   7   2        105.43         92.19        14.45 o                         
   7   7   2         64.05         59.28        11.47 o                         
   8   7   2        541.53        548.26        53.52 o                         
   9   7   2         49.67         30.32        14.34 o                         
  10   7   2        206.91        194.29        35.57 o                         
  11   7   2        181.60        169.52        21.78 o                         
  12   7   2         10.78         14.42         8.98 o                         
  13   7   2          2.07          3.28         6.35 o                         
  14   7   2         33.14         27.99         9.97 o                         
  15   7   2         98.27        104.61        20.69 o                         
  16   7   2         31.93         34.26        12.00 o                         
 -15   8   2          0.77         -4.60         8.21 o                         
 -14   8   2        140.72        114.38        28.24 o                         
 -13   8   2        294.14        254.04        40.06 o                         
 -12   8   2        152.25        180.37        23.69 o                         
 -11   8   2         30.20         44.88        18.39 o                         
 -10   8   2         17.92         44.10        15.87 o                         
  -9   8   2         22.15         30.24        10.12 o                         
  -8   8   2         28.69         16.55         8.63 o                         
  -7   8   2         61.42         45.12        11.32 o                         
  -6   8   2         67.41         68.50        13.82 o                         
  -5   8   2         21.20          7.77         6.62 o                         
  -4   8   2        158.21        122.57        17.61 o                         
  -3   8   2          2.74          5.28         6.46 o                         
  -2   8   2         30.83         25.36         8.66 o                         
  -1   8   2          0.00        -10.46        10.46 o                         
   0   8   2         29.91         24.16         8.79 o                         
   1   8   2         41.09         35.51        11.99 o                         
   2   8   2         77.35         59.41        12.31 o                         
   3   8   2         86.73         89.78        15.29 o                         
   4   8   2        246.27        212.57        23.07 o                         
   5   8   2          9.80         10.33        15.49 o                         
   6   8   2         31.72         31.77        10.44 o                         
   7   8   2          8.31          9.53         9.69 o                         
   8   8   2         54.03         38.97        15.65 o                         
   9   8   2          0.00          6.68        10.18 o                         
  10   8   2        166.69        134.39        22.38 o                         
  11   8   2        330.88        297.61        30.03 o                         
  12   8   2         33.51         13.58         6.92 o                         
  13   8   2          0.04         -7.99         7.99 o                         
 -10   9   2        251.30        207.96        35.90 o                         
  -9   9   2         67.58         77.38        21.56 o                         
  -8   9   2         65.84         71.21        14.83 o                         
  -7   9   2         17.61         14.49         7.59 o                         
  -6   9   2         35.75         17.64         8.54 o                         
  -5   9   2         19.33         13.07        14.23 o                         
  -4   9   2          0.14         -7.26         7.26 o                         
  -3   9   2         48.73         60.03        12.75 o                         
  -2   9   2         24.92          1.32        19.43 o                         
  -1   9   2        137.69        153.72        20.57 o                         
   0   9   2          6.03         -5.89         8.48 o                         
   1   9   2         31.92         24.81        13.30 o                         
   2   9   2         12.06         19.43         8.40 o                         
   3   9   2          0.64          4.82         6.50 o                         
   4   9   2         25.56         15.48         6.83 o                         
   5   9   2         38.02         20.56         8.44 o                         
   6   9   2         13.82         19.22         8.96 o                         
   7   9   2        157.30        178.30        35.13 o                         
   8   9   2        105.59         99.17        27.04 o                         
 -24   1   3        344.20        392.12        33.09 o                         
 -23   1   3       1358.28       1506.48        61.70 o                         
 -22   1   3          0.44          7.11         7.89 o                         
 -21   1   3       1353.10       1486.95        57.85 o                         
 -20   1   3          0.25         -5.43         7.46 o                         
 -19   1   3         37.59         25.74         9.83 o                         
 -18   1   3        439.19        422.04        20.61 o                         
 -17   1   3        424.25        415.00        19.79 o                         
 -16   1   3       1766.31       1629.99        37.67 o                         
 -15   1   3        204.55        172.34        12.35 o                         
 -14   1   3        498.57        526.41        20.13 o                         
 -13   1   3        161.59        146.15        10.79 o                         
 -12   1   3       4074.52       4201.23        58.18 o                         
 -11   1   3        313.78        326.61        12.73 o                         
 -10   1   3         54.03         58.78         4.88 o                         
  -9   1   3        471.30        432.26        14.17 o                         
  -8   1   3      11445.18      12197.71        74.45 o                         
  -7   1   3       1844.97       1971.71        19.38 o                         
  -6   1   3      22235.56      21668.69        90.62 o                         
  -5   1   3        517.95        400.14         9.07 o                         
  -4   1   3       7909.70       8376.99        84.32 o                         
  -3   1   3      12947.69      12197.58       147.13 o                         
  -2   1   3        335.71        320.02         9.23 o                         
  -1   1   3         50.30         41.11         4.26 o                         
   0   1   3        618.49        613.31        16.42 o                         
   1   1   3          0.48          3.70         1.86 o                         
   2   1   3       6958.35       6900.16        79.14 o                         
   3   1   3      21764.60      21411.22        71.09 o                         
   4   1   3         49.67         47.31         4.67 o                         
   5   1   3       9932.40       9986.23        56.04 o                         
   6   1   3         13.70         16.36         2.91 o                         
   7   1   3        199.64        226.23         9.32 o                         
   8   1   3          1.60          4.45         2.98 o                         
   9   1   3       2905.98       2904.93        58.82 o                         
  10   1   3         64.54         86.66         7.29 o                         
  11   1   3       2063.14       2019.24        42.50 o                         
  12   1   3       7833.28       7798.29       109.40 o                         
  13   1   3        839.95        836.55        59.87 o                         
  14   1   3        246.22        188.92        17.78 o                         
  15   1   3       1500.79       1481.80        48.09 o                         
  16   1   3         65.03         36.62        13.13 o                         
  17   1   3        570.12        544.37        31.42 o                         
  18   1   3       1512.72       1503.56        53.70 o                         
  19   1   3          7.89         13.22         7.90 o                         
  20   1   3        978.28        972.32        46.16 o                         
  21   1   3         37.57         53.45        12.71 o                         
  22   1   3          0.47         -8.99         8.99 o                         
  23   1   3         98.63         80.94        15.14 o                         
 -24   2   3        130.33        134.63        29.44 o                         
 -23   2   3          0.31         -0.84         9.33 o                         
 -22   2   3         30.07          8.61         7.21 o                         
 -21   2   3          2.37         -3.14        12.92 o                         
 -20   2   3        566.68        622.61        37.65 o                         
 -19   2   3        807.96        791.76        41.06 o                         
 -18   2   3        300.89        318.73        25.71 o                         
 -17   2   3       1699.41       1669.52        55.43 o                         
 -16   2   3       1494.86       1489.43        55.99 o                         
 -15   2   3         34.50         31.66         9.97 o                         
 -14   2   3        431.16        412.11        25.33 o                         
 -13   2   3        423.10        415.72        27.80 o                         
 -12   2   3         25.11         11.36         3.72 o                         
 -11   2   3       8770.01       8856.41        63.12 o                         
 -10   2   3        103.62        164.86         8.23 o                         
  -9   2   3       8177.16       8734.57        93.43 o                         
  -8   2   3         50.05         28.08         5.84 o                         
  -7   2   3       5868.31       6322.87        50.21 o                         
  -6   2   3       4004.52       4023.87        43.19 o                         
  -5   2   3       1336.33       1258.45        23.07 o                         
  -4   2   3       3794.34       3692.96        37.38 o                         
  -3   2   3       7312.49       7368.18        50.35 o                         
  -2   2   3      12428.50      12070.01        95.94 o                         
  -1   2   3       1860.96       1719.34        22.39 o                         
   0   2   3      25138.93      25640.15       108.04 o                         
   1   2   3       5001.35       5075.43        41.82 o                         
   2   2   3        222.04        228.17         8.92 o                         
   3   2   3       5662.68       5559.12       149.41 o                         
   4   2   3       6727.72       6626.75        64.71 o                         
   5   2   3        171.57        163.20         6.29 o                         
   6   2   3      16171.70      16722.36        94.19 o                         
   7   2   3       1047.18       1219.79        26.90 o                         
   8   2   3       1744.00       1679.60        39.70 o                         
   9   2   3        149.51        160.95        10.81 o                         
  10   2   3       1267.11       1253.15        35.27 o                         
  11   2   3         54.68         47.76         9.55 o                         
  12   2   3        353.27        329.00        21.96 o                         
  13   2   3        193.22        179.04        16.85 o                         
  14   2   3        163.08        144.48        23.37 o                         
  15   2   3        466.49        458.42        28.32 o                         
  16   2   3       1068.95       1002.12        42.70 o                         
  17   2   3       1585.67       1560.39        54.81 o                         
  18   2   3         54.12         35.36        10.43 o                         
  19   2   3        562.96        593.59        36.51 o                         
  20   2   3          0.52          2.01         6.15 o                         
  21   2   3        165.38        191.09        21.78 o                         
  22   2   3          1.89         13.22         9.80 o                         
  23   2   3         97.25         93.17        36.45 o                         
 -23   3   3         16.07         14.98         9.62 o                         
 -22   3   3        401.06        453.08        35.40 o                         
 -21   3   3        184.34        190.76        22.50 o                         
 -20   3   3         21.00         18.52        18.28 o                         
 -19   3   3        139.14        128.79        18.37 o                         
 -18   3   3        673.50        645.08        37.42 o                         
 -17   3   3         18.74         19.86         9.91 o                         
 -16   3   3         68.23         69.65        12.92 o                         
 -15   3   3        935.14        934.60        55.99 o                         
 -14   3   3        311.75        333.15        22.15 o                         
 -13   3   3          1.48          4.02         2.86 o                         
 -12   3   3          2.79         -0.04         2.98 o                         
 -11   3   3        173.57        135.53        11.72 o                         
 -10   3   3        210.34        222.77        22.05 o                         
  -9   3   3        338.26        376.17        17.47 o                         
  -8   3   3       1071.11       1095.57        34.28 o                         
  -7   3   3        211.58        189.59        14.19 o                         
  -6   3   3       1354.78       1409.46        70.54 o                         
  -5   3   3        509.61        494.53        16.98 o                         
  -4   3   3       2239.76       2140.50        29.10 o                         
  -3   3   3         23.88         13.55         4.07 o                         
  -2   3   3         86.88         77.03         6.38 o                         
  -1   3   3       3585.14       3685.39        42.06 o                         
   0   3   3       2780.70       2768.99        36.35 o                         
   1   3   3       4549.73       4756.82        47.80 o                         
   2   3   3         54.67         40.47         4.79 o                         
   3   3   3       1275.40       1305.87        26.38 o                         
   4   3   3       3647.68       3729.77        64.78 o                         
   5   3   3        197.55        195.84        11.97 o                         
   6   3   3          2.40          5.32         4.01 o                         
   7   3   3        903.35        826.53        16.55 o                         
   8   3   3       4158.77       4302.51        50.21 o                         
   9   3   3        146.38        114.45        10.29 o                         
  10   3   3        756.74        667.96        30.87 o                         
  11   3   3        537.52        514.87        28.49 o                         
  12   3   3        496.20        466.93        28.09 o                         
  13   3   3        169.01        154.20        17.51 o                         
  14   3   3        423.78        371.95        27.00 o                         
  15   3   3        112.62        116.54        16.81 o                         
  16   3   3         51.19         36.75        10.81 o                         
  17   3   3        165.52        185.45        21.24 o                         
  18   3   3         59.76         27.55        11.75 o                         
  19   3   3          6.19          7.67         7.59 o                         
  20   3   3          0.28         -1.75        11.00 o                         
  21   3   3        181.48        159.96        22.42 o                         
  22   3   3         54.04         45.40        14.39 o                         
 -23   4   3         22.90          2.41         8.43 o                         
 -22   4   3          3.46          5.38         7.28 o                         
 -21   4   3         27.02         16.46         9.48 o                         
 -20   4   3        137.04        107.34        18.22 o                         
 -19   4   3        207.16        188.66        22.87 o                         
 -18   4   3         14.35         23.43         9.57 o                         
 -17   4   3        993.08        963.23        82.15 o                         
 -16   4   3       2167.70       2048.52       119.96 o                         
 -15   4   3        627.53        648.32        21.68 o                         
 -14   4   3         95.81         93.56         7.66 o                         
 -13   4   3         17.60          7.07         6.48 o                         
 -12   4   3         15.86         11.63         6.91 o                         
 -11   4   3        314.19        288.12        22.60 o                         
 -10   4   3         83.26         60.99        13.35 o                         
  -9   4   3         85.81         94.07        12.25 o                         
  -8   4   3        431.32        391.49        23.02 o                         
  -7   4   3       1864.37       1716.41        46.16 o                         
  -6   4   3        331.75        359.71        16.89 o                         
  -5   4   3        533.51        530.95        17.75 o                         
  -4   4   3        731.63        755.83        20.89 o                         
  -3   4   3        466.39        473.92        16.36 o                         
  -2   4   3       2669.64       2779.98        51.57 o                         
  -1   4   3        376.23        421.51        15.33 o                         
   0   4   3        244.90        234.33        11.70 o                         
   1   4   3      19155.96      19141.15       127.20 o                         
   2   4   3       2023.76       2087.61        45.20 o                         
   3   4   3        418.15        419.78        15.65 o                         
   4   4   3        745.67        740.49        21.02 o                         
   5   4   3         49.77         52.28         6.53 o                         
   6   4   3       2231.73       2216.17        55.24 o                         
   7   4   3       1105.68       1178.13        41.19 o                         
   8   4   3        689.70        632.93        37.00 o                         
   9   4   3         64.70         53.12         5.47 o                         
  10   4   3         27.61         22.57         3.84 o                         
  11   4   3          0.47          4.06         7.03 o                         
  12   4   3       1012.24        982.04        42.87 o                         
  13   4   3         21.15         23.32         9.14 o                         
  14   4   3          0.89          7.26        12.48 o                         
  15   4   3        200.49        176.25        20.55 o                         
  16   4   3        766.47        828.24        44.20 o                         
  17   4   3        264.98        246.62        25.68 o                         
  18   4   3        110.17         84.09        22.16 o                         
  19   4   3        682.99        783.28        46.86 o                         
  20   4   3         12.31         17.98         9.98 o                         
  21   4   3       1317.55       1403.97        66.36 o                         
  22   4   3        109.32        120.84        26.60 o                         
 -22   5   3         29.97         51.99        20.14 o                         
 -21   5   3          0.14         12.70        10.07 o                         
 -20   5   3         66.07         76.50        16.41 o                         
 -19   5   3        312.22        275.26        28.98 o                         
 -18   5   3        928.83        959.26       100.92 o                         
 -17   5   3         61.20         61.17        13.80 o                         
 -16   5   3         53.25         49.20        19.98 o                         
 -15   5   3         42.91         44.50        11.61 o                         
 -14   5   3       1151.51       1151.96        51.00 o                         
 -13   5   3         62.58         56.09        12.00 o                         
 -12   5   3       2069.54       2049.28        64.74 o                         
 -11   5   3        214.22        150.72        17.72 o                         
 -10   5   3       1231.99       1268.11        46.53 o                         
  -9   5   3        533.22        501.92        29.05 o                         
  -8   5   3        166.09        167.07        16.52 o                         
  -7   5   3         17.46         22.02         7.00 o                         
  -6   5   3          1.21         -1.96         5.07 o                         
  -5   5   3        932.27        956.71        34.86 o                         
  -4   5   3       1218.15       1151.31        32.51 o                         
  -3   5   3        153.59        171.81        12.67 o                         
  -2   5   3         61.86         51.85         7.06 o                         
  -1   5   3         70.99         52.04         7.47 o                         
   0   5   3       1246.01       1143.15        31.82 o                         
   1   5   3         47.76         31.36         5.64 o                         
   2   5   3         28.38         16.56         4.62 o                         
   3   5   3        350.54        338.64        17.73 o                         
   4   5   3        169.85        183.49        13.30 o                         
   5   5   3        537.75        557.41        28.39 o                         
   6   5   3         30.39         26.33         8.54 o                         
   7   5   3        163.27        141.96        24.30 o                         
   8   5   3         41.72         45.31        15.54 o                         
   9   5   3        178.18        159.81        17.80 o                         
  10   5   3        529.71        520.99        21.80 o                         
  11   5   3        151.22        151.13        18.23 o                         
  12   5   3        188.06        160.63        18.88 o                         
  13   5   3          7.91          7.10         7.20 o                         
  14   5   3          0.39         -3.69         7.26 o                         
  15   5   3         35.44         48.60        12.27 o                         
  16   5   3         11.72         23.61        10.06 o                         
  17   5   3        236.90        222.36        25.09 o                         
  18   5   3        673.71        681.95        44.41 o                         
  19   5   3         22.59          8.65        16.25 o                         
  20   5   3        203.64        206.97        25.99 o                         
 -21   6   3          0.63         12.37        11.71 o                         
 -20   6   3         38.86         37.54        17.95 o                         
 -19   6   3        466.58        410.35        52.76 o                         
 -18   6   3          8.01         22.83         9.89 o                         
 -17   6   3         11.19          7.09         8.34 o                         
 -16   6   3        208.28        203.38        31.03 o                         
 -15   6   3        299.48        310.93        34.31 o                         
 -14   6   3       1367.90       1467.09       132.49 o                         
 -13   6   3        969.17       1036.36        50.30 o                         
 -12   6   3       1445.50       1509.17        59.24 o                         
 -11   6   3         28.09         34.92        12.92 o                         
 -10   6   3        263.08        296.09        24.53 o                         
  -9   6   3          5.29          6.48         7.55 o                         
  -8   6   3         43.09         33.38         9.03 o                         
  -7   6   3         32.46         37.91         9.44 o                         
  -6   6   3         41.05         36.48         9.72 o                         
  -5   6   3          9.77         11.45         7.01 o                         
  -4   6   3       4034.53       3919.69        89.26 o                         
  -3   6   3         31.88         59.10        11.13 o                         
  -2   6   3         44.51         13.91        15.71 o                         
  -1   6   3        251.16        214.46        18.96 o                         
   0   6   3        533.72        478.77        28.16 o                         
   1   6   3        790.38        765.83        57.03 o                         
   2   6   3        865.81        755.89        35.50 o                         
   3   6   3        666.28        742.72        35.21 o                         
   4   6   3       1200.19       1218.54        45.41 o                         
   5   6   3        901.68        859.65        38.06 o                         
   6   6   3        199.48        175.04        18.01 o                         
   7   6   3          0.30          2.19         8.54 o                         
   8   6   3          0.01          4.05        11.16 o                         
   9   6   3          0.01          2.85         8.65 o                         
  10   6   3        727.96        668.89        38.92 o                         
  11   6   3        441.27        397.61        30.42 o                         
  12   6   3          0.13         -1.23         8.70 o                         
  13   6   3         88.69         95.66        26.54 o                         
  14   6   3          0.42         -6.72         7.30 o                         
  15   6   3         67.77         49.91        13.16 o                         
  16   6   3          3.64         16.00        10.05 o                         
  17   6   3         98.11        107.62        19.01 o                         
  18   6   3        103.23         81.92        16.78 o                         
  19   6   3        133.00        151.81        30.32 o                         
 -18   7   3         90.47         96.43        26.71 o                         
 -17   7   3        289.89        289.18        44.11 o                         
 -16   7   3          9.25         -9.68         9.68 o                         
 -15   7   3         25.90         16.91         8.36 o                         
 -14   7   3        365.50        386.79        34.48 o                         
 -13   7   3        233.67        246.71        26.71 o                         
 -12   7   3         75.93         42.97        11.98 o                         
 -11   7   3         27.82         18.94        12.15 o                         
 -10   7   3         70.45         79.41        19.05 o                         
  -9   7   3        329.61        364.33        59.05 o                         
  -8   7   3        210.51        211.43        21.62 o                         
  -7   7   3         14.32         21.82         7.82 o                         
  -6   7   3          0.00          4.40         5.76 o                         
  -5   7   3          6.00          1.86         5.18 o                         
  -4   7   3         17.83         11.14         6.42 o                         
  -3   7   3         28.45         33.50         9.57 o                         
  -2   7   3        669.51        716.88        37.31 o                         
  -1   7   3         40.94         19.58         6.98 o                         
   0   7   3        396.49        406.47        28.16 o                         
   1   7   3        277.17        264.77        22.82 o                         
   2   7   3        127.16        120.61        15.88 o                         
   3   7   3          8.08          2.26         5.77 o                         
   4   7   3        495.34        472.20        30.57 o                         
   5   7   3        209.87        200.70        20.51 o                         
   6   7   3        556.00        556.00        33.69 o                         
   7   7   3        246.77        216.83        34.04 o                         
   8   7   3        284.89        286.11        38.97 o                         
   9   7   3         54.86         64.58        19.59 o                         
  10   7   3          0.46         -8.07         8.07 o                         
  11   7   3         11.67         15.23        10.29 o                         
  12   7   3          4.45          7.49         7.95 o                         
  13   7   3         95.46         82.44        15.88 o                         
  14   7   3         43.25         37.00        17.79 o                         
  15   7   3        482.33        475.52        38.75 o                         
  16   7   3        334.88        316.96        34.75 o                         
 -15   8   3          1.58          2.85         7.01 o                         
 -14   8   3        193.67        168.89        33.38 o                         
 -13   8   3        176.88        216.61        35.79 o                         
 -12   8   3        676.04        705.15        45.60 o                         
 -11   8   3         60.29         61.51        20.25 o                         
 -10   8   3         54.05         69.61        27.91 o                         
  -9   8   3        161.53        160.27        20.78 o                         
  -8   8   3         11.90         15.81         7.99 o                         
  -7   8   3        572.90        629.91        39.45 o                         
  -6   8   3         97.86        100.00        16.30 o                         
  -5   8   3         27.27         18.89         8.19 o                         
  -4   8   3          2.35         -2.75         6.31 o                         
  -3   8   3         70.58         60.78        12.48 o                         
  -2   8   3         31.25         15.23         7.78 o                         
  -1   8   3          1.43        -12.81        12.81 o                         
   0   8   3        212.95        215.41        38.64 o                         
   1   8   3         75.64         82.95        16.91 o                         
   2   8   3       1176.88       1129.19        60.36 o                         
   3   8   3          5.82          9.67         7.81 o                         
   4   8   3        832.62        830.19        44.31 o                         
   5   8   3        149.22        134.90        18.57 o                         
   6   8   3         25.40         14.63        12.48 o                         
   7   8   3         19.20         -4.27         9.74 o                         
   8   8   3        126.97        112.19        26.71 o                         
   9   8   3        102.02        112.41        26.82 o                         
  10   8   3         69.84         53.70        13.52 o                         
  11   8   3        321.22        298.93        30.25 o                         
  12   8   3        136.71        171.93        23.54 o                         
  13   8   3          9.88         27.58        15.32 o                         
  -8   9   3          1.70         19.70        12.59 o                         
  -7   9   3        126.57        129.57        32.07 o                         
  -6   9   3          3.31          1.14         3.95 o                         
  -5   9   3          4.60        -10.52        15.21 o                         
  -4   9   3         23.30          5.48        14.12 o                         
  -3   9   3         17.66         14.39        13.19 o                         
  -2   9   3         16.35         -0.29         5.18 o                         
  -1   9   3         42.41         47.43        12.31 o                         
   0   9   3          0.79         -7.29        11.00 o                         
   1   9   3         14.29         12.78         7.26 o                         
   2   9   3         29.00         34.52        10.47 o                         
   3   9   3         64.43         41.79        11.42 o                         
   4   9   3         24.65          9.87        20.47 o                         
   5   9   3         27.02         43.86        11.61 o                         
   6   9   3         38.42         48.66        12.20 o                         
   7   9   3          9.35         39.08        18.28 o                         
 -24   0   4        100.95        123.25        26.49 o                         
 -23   0   4        198.30        197.46        33.60 o                         
 -22   0   4         37.16         48.49        17.18 o                         
 -21   0   4         57.32         49.25        17.73 o                         
 -20   0   4          3.95          0.11        10.84 o                         
 -19   0   4         15.85         18.94        14.67 o                         
 -18   0   4       1968.89       1985.62        85.16 o                         
 -17   0   4         94.94         39.29        14.56 o                         
 -16   0   4       2558.00       2377.14        87.34 o                         
 -15   0   4          9.59         17.84        13.90 o                         
 -14   0   4         22.33         24.67         6.11 o                         
 -13   0   4        880.98        835.78        41.21 o                         
 -12   0   4       7934.10       8245.10        84.06 o                         
 -11   0   4       4369.47       5623.55        71.51 o                         
 -10   0   4      13535.31      13577.94        98.86 o                         
  -9   0   4        432.68        613.45        17.49 o                         
  -8   0   4       8386.88       9330.13        75.47 o                         
  -7   0   4       1270.96       1294.38        19.01 o                         
  -6   0   4          5.89          8.36         2.21 o                         
  -5   0   4       1973.24       1923.96        20.59 o                         
  -4   0   4      17596.91      16581.99        63.95 o                         
  -3   0   4      49320.54      45732.59       213.63 o                         
  -2   0   4      25250.30      23809.53       118.52 o                         
  -1   0   4      12766.62      11579.25       154.55 o                         
   0   0   4          9.35          3.71         1.70 o                         
   1   0   4        756.03        740.78        18.88 o                         
   2   0   4        263.72        245.57         8.00 o                         
   3   0   4          6.80          6.09         2.63 o                         
   4   0   4          1.25          6.02         5.47 o                         
   5   0   4      44128.90      44357.21       312.60 o                         
   6   0   4       1192.65       1182.37        51.06 o                         
   7   0   4      41244.17      43765.85       587.66 o                         
   8   0   4       1891.83       2125.76        75.85 o                         
   9   0   4       4657.96       5002.63       150.61 o                         
  10   0   4        549.28        564.02        24.37 o                         
  11   0   4        421.12        418.03        22.25 o                         
  12   0   4        525.85        550.34        36.78 o                         
  13   0   4          0.35          3.61         8.54 o                         
  14   0   4        904.66        942.73        51.66 o                         
  15   0   4       1526.11       1437.25        65.89 o                         
  16   0   4       2488.09       2460.76        89.10 o                         
  17   0   4       1526.33       1550.75        74.43 o                         
  18   0   4       1704.36       1731.57        81.00 o                         
  19   0   4        235.14        266.74        33.71 o                         
  20   0   4          0.00         12.15         9.85 o                         
  21   0   4        237.72        269.48        35.68 o                         
  22   0   4        266.44        327.38        40.50 o                         
  23   0   4         15.38        -10.84        10.84 o                         
 -24   1   4         64.71         65.29        13.98 o                         
 -23   1   4        653.84        787.72        63.59 o                         
 -22   1   4        696.42        795.27        58.94 o                         
 -21   1   4          5.86          9.61         7.18 o                         
 -20   1   4         78.95         90.14        15.20 o                         
 -19   1   4         49.93         54.19        12.36 o                         
 -18   1   4         56.93         82.25        15.05 o                         
 -17   1   4       1335.89       1220.61        34.26 o                         
 -16   1   4          3.94         12.95         7.06 o                         
 -15   1   4        418.73        428.05        27.28 o                         
 -14   1   4        751.22        657.23        32.18 o                         
 -13   1   4        203.85        205.61        12.78 o                         
 -12   1   4         41.46         62.44         5.82 o                         
 -11   1   4       1164.27       1342.34        19.42 o                         
 -10   1   4         10.57         12.34         2.93 o                         
  -9   1   4       3500.31       3641.60        31.79 o                         
  -8   1   4         25.13         23.21         2.88 o                         
  -7   1   4       3698.02       3557.70        37.22 o                         
  -6   1   4          2.95         11.53         4.40 o                         
  -5   1   4         46.03         18.22         2.51 o                         
  -4   1   4        369.40        446.02         8.93 o                         
  -3   1   4       2175.56       2056.58        21.01 o                         
  -2   1   4       1155.41       1111.78        18.31 o                         
  -1   1   4        333.69        332.69         6.27 o                         
   0   1   4       1080.83       1075.53        14.82 o                         
   1   1   4       1424.37       1349.00        22.25 o                         
   2   1   4       8534.20       8539.05        42.82 o                         
   3   1   4        906.47        789.95        14.70 o                         
   4   1   4       7567.90       7471.84        37.44 o                         
   5   1   4         26.82         26.02         2.51 o                         
   6   1   4       2560.62       2639.07        22.05 o                         
   7   1   4       1289.91       1330.72        17.73 o                         
   8   1   4          4.01          2.02         2.83 o                         
   9   1   4        120.57        137.37         8.56 o                         
  10   1   4       2906.83       2929.23        39.35 o                         
  11   1   4       3262.78       3271.33        50.34 o                         
  12   1   4       1160.35       1164.70        38.39 o                         
  13   1   4       2142.71       2165.67        54.12 o                         
  14   1   4        922.13        900.88        36.29 o                         
  15   1   4          1.22         -2.78         6.53 o                         
  16   1   4         10.19         15.79         7.99 o                         
  17   1   4       1280.34       1264.84        47.84 o                         
  18   1   4          9.47         10.34         6.83 o                         
  19   1   4        575.96        543.46        33.82 o                         
  20   1   4        145.71        125.84        30.76 o                         
  21   1   4        708.82        763.19        42.50 o                         
  22   1   4         27.12         10.10        20.30 o                         
  23   1   4          3.66          0.80         5.96 o                         
 -24   2   4         33.69         51.33        19.26 o                         
 -23   2   4         41.28         40.67        12.38 o                         
 -22   2   4         18.59         13.04         8.59 o                         
 -21   2   4         16.05         15.32         7.07 o                         
 -20   2   4        147.34        124.81        17.80 o                         
 -19   2   4        198.75        218.39        22.17 o                         
 -18   2   4        213.00        190.62        22.82 o                         
 -17   2   4          5.58          5.46         6.83 o                         
 -16   2   4        461.35        412.87        27.39 o                         
 -15   2   4          6.08         -1.10         7.45 o                         
 -14   2   4        317.39        306.03        22.17 o                         
 -13   2   4        114.17        105.24         7.49 o                         
 -12   2   4         13.62         15.41         3.27 o                         
 -11   2   4         41.07         40.50         5.03 o                         
 -10   2   4        360.66        510.10        21.04 o                         
  -9   2   4        969.97       1057.11        33.88 o                         
  -8   2   4       1435.81       1655.11        38.86 o                         
  -7   2   4       3859.81       3959.34        44.90 o                         
  -6   2   4        484.95        476.25        14.99 o                         
  -5   2   4       1083.67       1106.89        21.17 o                         
  -4   2   4       1401.06       1268.25        21.28 o                         
  -3   2   4       2034.22       2169.04        32.86 o                         
  -2   2   4       9217.68       9579.58        71.26 o                         
  -1   2   4       3080.58       3112.41        28.03 o                         
   0   2   4        637.08        709.71        13.57 o                         
   1   2   4       1850.03       1774.22        30.61 o                         
   2   2   4        516.73        547.83        16.82 o                         
   3   2   4         72.30         63.98         4.93 o                         
   4   2   4       1575.09       1627.27        30.45 o                         
   5   2   4        234.88        191.90         6.78 o                         
   6   2   4         65.52         48.75         5.10 o                         
   7   2   4        484.30        517.28        18.30 o                         
   8   2   4       1791.34       1912.76        47.92 o                         
   9   2   4       3442.18       3337.82        43.59 o                         
  10   2   4        182.48        176.34        16.20 o                         
  11   2   4          8.76         -0.19         7.21 o                         
  12   2   4        648.06        606.01        28.96 o                         
  13   2   4        765.38        750.79        36.07 o                         
  14   2   4        235.24        245.32        20.59 o                         
  15   2   4       5562.32       5472.17       102.23 o                         
  16   2   4       4745.48       4697.60       108.74 o                         
  17   2   4         21.15         23.30         9.41 o                         
  18   2   4        271.14        243.87        23.32 o                         
  19   2   4         39.69         28.17         8.99 o                         
  20   2   4        233.70        231.39        30.10 o                         
  21   2   4        220.10        252.67        25.80 o                         
  22   2   4        360.26        365.33        31.10 o                         
  23   2   4         74.36        117.12        26.93 o                         
 -23   3   4        290.41        353.05        32.08 o                         
 -22   3   4          0.77         -6.62         7.40 o                         
 -21   3   4         42.90         39.61        12.20 o                         
 -20   3   4        587.58        664.45        40.51 o                         
 -19   3   4        181.37        180.38        21.29 o                         
 -18   3   4         20.28         28.98         9.91 o                         
 -17   3   4       1781.96       1803.33        60.60 o                         
 -16   3   4        576.02        547.22        43.34 o                         
 -15   3   4        194.87        210.34        20.24 o                         
 -14   3   4         52.16         55.97         6.39 o                         
 -13   3   4       2749.60       2854.46        97.65 o                         
 -12   3   4         51.44         43.98         9.60 o                         
 -11   3   4       2589.83       2512.12        55.23 o                         
 -10   3   4        343.08        345.99        21.56 o                         
  -9   3   4        724.23        709.58        31.41 o                         
  -8   3   4        323.03        336.31        19.29 o                         
  -7   3   4       1632.94       1623.33        76.13 o                         
  -6   3   4        681.41        712.79        22.55 o                         
  -5   3   4       6670.73       6965.91        70.71 o                         
  -4   3   4        701.99        662.53        18.56 o                         
  -3   3   4       2841.13       2899.10        41.48 o                         
  -2   3   4        541.23        536.02        15.76 o                         
  -1   3   4        371.70        372.73        15.77 o                         
   0   3   4        147.59        143.74         8.29 o                         
   1   3   4          9.54          4.85         2.77 o                         
   2   3   4        310.94        289.05        12.06 o                         
   3   3   4       4313.21       4821.41        49.94 o                         
   4   3   4       4126.44       4085.18        63.87 o                         
   5   3   4        257.04        230.87        13.61 o                         
   6   3   4         10.93          5.87         2.69 o                         
   7   3   4        466.21        486.89        12.19 o                         
   8   3   4       1631.38       1824.00        58.14 o                         
   9   3   4        413.59        383.03        18.21 o                         
  10   3   4        935.26        914.29        36.26 o                         
  11   3   4       1243.26       1249.34        44.02 o                         
  12   3   4        488.82        470.02        28.46 o                         
  13   3   4        885.68        852.75        39.30 o                         
  14   3   4         87.32         79.17        13.60 o                         
  15   3   4       1322.28       1267.23        50.84 o                         
  16   3   4        270.36        251.51        24.28 o                         
  17   3   4        262.92        230.60        23.80 o                         
  18   3   4         27.99         20.06        10.19 o                         
  19   3   4       3497.34       3752.95        99.14 o                         
  20   3   4          9.24          5.96        12.15 o                         
  21   3   4         38.29         45.39        12.65 o                         
  22   3   4         50.71         39.84        11.64 o                         
 -23   4   4         28.09         44.00        20.91 o                         
 -22   4   4        124.95        137.08        24.85 o                         
 -21   4   4        516.33        476.30        57.30 o                         
 -20   4   4        324.85        336.86        31.30 o                         
 -19   4   4         40.48         49.33        12.31 o                         
 -18   4   4        561.19        503.19        47.94 o                         
 -17   4   4        585.20        586.26        80.01 o                         
 -16   4   4        368.97        380.74        29.27 o                         
 -15   4   4        694.39        713.86        37.59 o                         
 -14   4   4          7.64          6.68         4.67 o                         
 -13   4   4          2.84         -2.24         7.14 o                         
 -12   4   4         12.69          1.48         6.33 o                         
 -11   4   4       3786.34       3701.79        77.83 o                         
 -10   4   4       1649.24       1640.12        48.60 o                         
  -9   4   4        560.62        519.44        26.86 o                         
  -8   4   4         43.31         48.34         7.03 o                         
  -7   4   4         43.70         29.66         5.45 o                         
  -6   4   4        810.54        846.95        25.36 o                         
  -5   4   4        523.54        498.34        23.53 o                         
  -4   4   4        303.97        354.08        14.14 o                         
  -3   4   4      10187.16      10055.72        81.75 o                         
  -2   4   4       1171.92       1193.21        25.27 o                         
  -1   4   4       4376.84       4421.05        58.31 o                         
   0   4   4       5782.32       5837.30        61.16 o                         
   1   4   4      19111.43      19127.82       111.39 o                         
   2   4   4       2008.74       1957.03        32.84 o                         
   3   4   4         36.05         30.74         4.78 o                         
   4   4   4        352.55        339.53        16.03 o                         
   5   4   4       5148.35       5236.69        90.41 o                         
   6   4   4        533.03        502.49        26.47 o                         
   7   4   4         31.93         12.93         3.24 o                         
   8   4   4         14.91          4.59         3.64 o                         
   9   4   4         75.17         55.32         7.88 o                         
  10   4   4         43.49         59.45        11.44 o                         
  11   4   4         52.51         35.08         9.93 o                         
  12   4   4         16.57         16.95         8.10 o                         
  13   4   4        349.29        327.82        25.90 o                         
  14   4   4        414.50        405.23        29.84 o                         
  15   4   4        103.41         99.24        15.72 o                         
  16   4   4       1285.30       1198.44        53.55 o                         
  17   4   4        442.79        434.89        33.38 o                         
  18   4   4        207.48        202.08        25.78 o                         
  19   4   4         73.45         40.73        13.09 o                         
  20   4   4          4.33         -5.29         8.04 o                         
  21   4   4          1.21          6.73         7.71 o                         
 -22   5   4         60.56         47.39        19.15 o                         
 -21   5   4        400.95        423.26        53.85 o                         
 -20   5   4        585.93        608.16        74.54 o                         
 -19   5   4        308.41        311.50        39.73 o                         
 -18   5   4          0.51          6.68         8.35 o                         
 -17   5   4        244.76        194.38        23.11 o                         
 -16   5   4          0.16         -5.01         7.25 o                         
 -15   5   4          1.56          5.22         8.15 o                         
 -14   5   4        272.18        228.85        23.05 o                         
 -13   5   4        155.91        136.32        17.90 o                         
 -12   5   4         10.54         11.85        17.84 o                         
 -11   5   4        257.22        231.82        30.10 o                         
 -10   5   4          3.35          8.09         6.32 o                         
  -9   5   4          5.34         10.71         6.67 o                         
  -8   5   4        120.98         89.88        18.22 o                         
  -7   5   4          0.02          3.88         4.44 o                         
  -6   5   4         79.31        108.65        13.28 o                         
  -5   5   4        295.61        319.03        21.37 o                         
  -4   5   4         31.40         18.89         4.73 o                         
  -3   5   4        670.70        681.41        24.36 o                         
  -2   5   4        177.21        178.34        15.70 o                         
  -1   5   4       1515.78       1608.34        37.06 o                         
   0   5   4        755.24        693.19        24.44 o                         
   1   5   4        332.93        309.88        16.44 o                         
   2   5   4        480.75        455.81        20.05 o                         
   3   5   4        884.20        899.98        28.33 o                         
   4   5   4        534.95        565.91        22.93 o                         
   5   5   4       2223.14       2274.00        46.59 o                         
   6   5   4        732.28        672.27        50.90 o                         
   7   5   4        241.56        193.19        28.90 o                         
   8   5   4        269.56        239.70        15.48 o                         
   9   5   4       2307.26       2294.06        60.70 o                         
  10   5   4         83.64         88.94         7.99 o                         
  11   5   4         35.80         30.27        23.59 o                         
  12   5   4         54.44         52.78        11.59 o                         
  13   5   4         91.52         74.58        13.81 o                         
  14   5   4        968.57        928.27        46.86 o                         
  15   5   4        369.60        374.21        30.63 o                         
  16   5   4        565.39        592.45        39.67 o                         
  17   5   4        279.23        251.35        26.99 o                         
  18   5   4        407.32        465.55        37.23 o                         
  19   5   4          0.48        -11.16        11.16 o                         
  20   5   4         20.63         31.30        16.20 o                         
 -21   6   4          7.27         -1.75         8.65 o                         
 -20   6   4         26.71         29.88        15.65 o                         
 -19   6   4         64.82         87.67        23.86 o                         
 -18   6   4         28.60         26.09        10.14 o                         
 -17   6   4          2.67         -2.03        12.53 o                         
 -16   6   4        339.47        323.63        30.30 o                         
 -15   6   4        334.80        374.24        31.71 o                         
 -14   6   4       1838.15       1852.59       130.42 o                         
 -13   6   4          3.15         -3.93         6.89 o                         
 -12   6   4          3.32          7.24        18.83 o                         
 -11   6   4          1.30          0.49        15.82 o                         
 -10   6   4          5.20          4.92         5.20 o                         
  -9   6   4          0.04         -4.27         4.99 o                         
  -8   6   4        296.47        278.23        22.71 o                         
  -7   6   4        267.67        254.31        21.31 o                         
  -6   6   4       1629.60       1694.33        54.05 o                         
  -5   6   4        445.31        471.79        28.22 o                         
  -4   6   4         38.92         39.61         9.36 o                         
  -3   6   4        209.18        202.84        18.41 o                         
  -2   6   4        119.64        100.54        13.11 o                         
  -1   6   4         49.77         33.33         7.68 o                         
   0   6   4        666.15        691.40        33.38 o                         
   1   6   4       2788.90       2776.96        66.30 o                         
   2   6   4       3153.70       3199.02        71.53 o                         
   3   6   4        548.25        598.99        31.46 o                         
   4   6   4        746.14        745.57        55.27 o                         
   5   6   4        351.64        329.05        23.82 o                         
   6   6   4        429.24        395.13        42.69 o                         
   7   6   4        107.16        106.94        23.53 o                         
   8   6   4         18.28         30.87        13.90 o                         
   9   6   4         60.40         46.17        10.97 o                         
  10   6   4        750.15        708.25        40.05 o                         
  11   6   4        322.00        337.65        58.39 o                         
  12   6   4        172.63        145.21        19.59 o                         
  13   6   4        151.28        127.97        18.51 o                         
  14   6   4        108.51        106.44        17.62 o                         
  15   6   4        202.39        150.29        20.81 o                         
  16   6   4         74.98         88.41        17.95 o                         
  17   6   4        255.18        267.67        28.84 o                         
  18   6   4         14.24          8.87        11.49 o                         
  19   6   4         28.25         12.15        12.81 o                         
 -18   7   4         58.56         51.66        20.69 o                         
 -17   7   4         43.26         42.14        16.97 o                         
 -16   7   4          0.17         -5.03         7.55 o                         
 -15   7   4         17.36          5.13        17.35 o                         
 -14   7   4         84.11         79.53        15.75 o                         
 -13   7   4       1248.45       1334.11       138.68 o                         
 -12   7   4        105.74        124.89        25.72 o                         
 -11   7   4         39.43         56.98        29.17 o                         
 -10   7   4        100.27         96.73        15.44 o                         
  -9   7   4          2.97          7.58         5.78 o                         
  -8   7   4        141.66        164.26        19.34 o                         
  -7   7   4         39.92         38.52         9.74 o                         
  -6   7   4        140.30        135.07        18.39 o                         
  -5   7   4         30.21         17.43         8.55 o                         
  -4   7   4          3.02          6.21         7.08 o                         
  -3   7   4        156.84        172.14        27.47 o                         
  -2   7   4          0.61         -0.21         6.68 o                         
  -1   7   4         41.18         28.83         8.34 o                         
   0   7   4         22.47         15.20         6.34 o                         
   1   7   4        164.79        146.98        27.25 o                         
   2   7   4        136.20        125.19        16.17 o                         
   3   7   4          0.03          5.55         5.75 o                         
   4   7   4          1.41          3.89         6.90 o                         
   5   7   4         93.61         76.08        13.14 o                         
   6   7   4          3.79          4.27         9.96 o                         
   7   7   4         75.31         80.34        21.78 o                         
   8   7   4         62.00         52.21        19.05 o                         
   9   7   4          4.65         -9.47         9.47 o                         
  10   7   4         14.44          4.71        27.25 o                         
  11   7   4        212.74        177.30        22.11 o                         
  12   7   4         26.73         10.20        12.92 o                         
  13   7   4         81.51         65.58        23.48 o                         
  14   7   4          2.29         -4.05         6.62 o                         
  15   7   4         49.98         46.96        22.00 o                         
  16   7   4         71.91         64.47        20.69 o                         
 -13   8   4        297.45        291.59        41.15 o                         
 -12   8   4        109.02        106.61        24.96 o                         
 -11   8   4         13.46         28.84        11.93 o                         
 -10   8   4          0.25          0.62        15.05 o                         
  -9   8   4         33.66         37.00        10.16 o                         
  -8   8   4          0.58          0.68         6.69 o                         
  -7   8   4         30.17         25.99         9.90 o                         
  -6   8   4          0.48          2.72        12.31 o                         
  -5   8   4        782.13        782.16        42.80 o                         
  -4   8   4         72.76         71.48        13.50 o                         
  -3   8   4         40.63         -2.43        21.51 o                         
  -2   8   4          5.93         -5.58         7.31 o                         
  -1   8   4         18.35         15.58        12.70 o                         
   0   8   4         44.91         21.21         8.07 o                         
   1   8   4        108.10         84.07        17.40 o                         
   2   8   4        765.28        798.43        42.73 o                         
   3   8   4        276.25        255.62        25.78 o                         
   4   8   4         11.46         21.86         8.83 o                         
   5   8   4         14.62          7.01        12.86 o                         
   6   8   4         52.61         47.07        17.73 o                         
   7   8   4          0.16         -6.79        11.27 o                         
   8   8   4         38.29         37.98        16.09 o                         
   9   8   4         30.95         20.98        20.19 o                         
  10   8   4         89.11         67.41        15.05 o                         
  11   8   4         19.78         29.12        10.06 o                         
  12   8   4         66.54         60.90        14.05 o                         
  13   8   4        124.94        107.48        25.94 o                         
  -6   9   4         35.67         24.19        13.90 o                         
  -5   9   4          0.10        -12.70        12.70 o                         
  -4   9   4         63.66         57.00        13.13 o                         
  -3   9   4         76.06         64.68        13.13 o                         
  -2   9   4          8.01         -4.49         6.11 o                         
  -1   9   4         56.51         64.43        13.53 o                         
   0   9   4          1.84         -3.49        10.07 o                         
   1   9   4        249.42        244.09        25.37 o                         
   2   9   4          4.92          3.42         4.32 o                         
   3   9   4         43.96         46.90        11.95 o                         
   4   9   4         29.80         25.74         9.62 o                         
   5   9   4         74.61         58.73        14.04 o                         
   6   9   4          0.04          3.06        10.95 o                         
   9   9   4         15.86         20.14        13.35 o                         
 -24   1   5        637.31        774.48        76.45 o                         
 -23   1   5         23.13          9.39         8.70 o                         
 -22   1   5         31.42         48.39        12.25 o                         
 -21   1   5          0.65          6.49         9.50 o                         
 -20   1   5         55.55         47.20        11.78 o                         
 -19   1   5        132.23        120.33        16.55 o                         
 -18   1   5        180.69        142.34        17.32 o                         
 -17   1   5        278.65        273.51        16.88 o                         
 -16   1   5       3064.15       2798.61        50.79 o                         
 -15   1   5          1.27          5.74         5.79 o                         
 -14   1   5         96.12        127.47        12.17 o                         
 -13   1   5          9.73         18.16         6.52 o                         
 -12   1   5        674.97        703.30        15.07 o                         
 -11   1   5        198.84        244.63         8.72 o                         
 -10   1   5        377.96        447.45        13.24 o                         
  -9   1   5       3584.70       3944.06        34.26 o                         
  -8   1   5       4363.81       4450.85        32.39 o                         
  -7   1   5        116.81        111.67         5.86 o                         
  -6   1   5      10291.75      10630.48        68.47 o                         
  -5   1   5        660.05        719.12        12.26 o                         
  -4   1   5        211.81        201.14         6.14 o                         
  -3   1   5        678.07        678.14        13.84 o                         
  -2   1   5        140.17        141.06         5.06 o                         
  -1   1   5       5842.39       5856.85        44.21 o                         
   0   1   5        567.34        500.80        11.12 o                         
   1   1   5        376.59        302.90         7.44 o                         
   2   1   5          1.82          0.26         2.34 o                         
   3   1   5       4569.96       4433.10        30.10 o                         
   4   1   5        917.22       1131.39        14.65 o                         
   5   1   5       3270.22       3331.59        37.92 o                         
   6   1   5         86.67        104.12         6.24 o                         
   7   1   5        963.55        963.60        19.30 o                         
   8   1   5       2023.87       2164.51        30.79 o                         
   9   1   5       4343.88       4991.71        64.25 o                         
  10   1   5         31.74         13.01         4.44 o                         
  11   1   5       1901.79       1802.66        50.09 o                         
  12   1   5       4761.10       4723.81        77.16 o                         
  13   1   5        235.86        239.44        18.61 o                         
  14   1   5        162.61        136.75        18.61 o                         
  15   1   5          0.74         -0.77         7.50 o                         
  16   1   5        594.21        570.47        31.64 o                         
  17   1   5        432.32        433.57        28.42 o                         
  18   1   5       1613.06       1645.13        76.29 o                         
  19   1   5        131.37        126.18        17.18 o                         
  20   1   5       2055.12       2182.80        86.52 o                         
  21   1   5         52.91         64.10        13.34 o                         
  22   1   5        142.71        150.99        20.02 o                         
  23   1   5         72.36         63.83        15.71 o                         
 -24   2   5        218.10        278.45        40.61 o                         
 -23   2   5         18.12         21.63        10.12 o                         
 -22   2   5        285.78        338.69        29.72 o                         
 -21   2   5         22.48         28.56        10.30 o                         
 -20   2   5       1102.73       1004.99        47.55 o                         
 -19   2   5        109.53        125.79        17.28 o                         
 -18   2   5         74.60         69.09        21.95 o                         
 -17   2   5        420.75        429.14        28.62 o                         
 -16   2   5        492.27        470.32        28.97 o                         
 -15   2   5         95.29         75.26        11.83 o                         
 -14   2   5        367.12        392.44        22.62 o                         
 -13   2   5         12.61         17.13         4.63 o                         
 -12   2   5        216.72        264.17        11.28 o                         
 -11   2   5        295.90        309.34        11.06 o                         
 -10   2   5       1467.02       1323.95        27.11 o                         
  -9   2   5       1822.03       1630.81        28.37 o                         
  -8   2   5        983.52       1039.91        19.20 o                         
  -7   2   5        988.88        977.72        19.76 o                         
  -6   2   5       1590.97       1596.28        23.60 o                         
  -5   2   5        425.02        376.85        12.16 o                         
  -4   2   5        317.18        362.08         9.17 o                         
  -3   2   5        296.69        323.62        11.74 o                         
  -2   2   5      27658.55      27600.33       171.77 o                         
  -1   2   5       9175.60       9050.97        62.04 o                         
   0   2   5        308.94        358.32         8.20 o                         
   1   2   5         55.49         58.82         4.56 o                         
   2   2   5       1411.05       1351.03        30.04 o                         
   3   2   5       1618.66       1574.70        22.58 o                         
   4   2   5        808.86        862.67        14.69 o                         
   5   2   5          0.95         12.32         2.88 o                         
   6   2   5      12744.90      13263.79       107.23 o                         
   7   2   5       2190.46       2314.25        38.70 o                         
   8   2   5       1562.61       1394.24        38.63 o                         
   9   2   5         22.59         39.05         7.08 o                         
  10   2   5        251.87        267.87        15.50 o                         
  11   2   5          0.08         -6.32         6.32 o                         
  12   2   5          1.37         -2.35         9.41 o                         
  13   2   5        298.08        276.12        21.02 o                         
  14   2   5        599.23        551.14        30.07 o                         
  15   2   5       1004.10       1009.94        41.91 o                         
  16   2   5       1001.47        948.70        43.78 o                         
  17   2   5        421.41        436.63        29.51 o                         
  18   2   5         48.15         28.44        12.42 o                         
  19   2   5          0.43          0.43        13.68 o                         
  20   2   5         24.42         21.06        18.55 o                         
  21   2   5        607.15        717.94        42.60 o                         
  22   2   5         24.20         29.29        10.67 o                         
  23   2   5          4.17          4.05         7.01 o                         
 -23   3   5         67.55         77.47        15.99 o                         
 -22   3   5        185.91        189.28        23.20 o                         
 -21   3   5        627.56        718.45        43.23 o                         
 -20   3   5          0.14          0.48         9.91 o                         
 -19   3   5        149.50        176.34        38.75 o                         
 -18   3   5        585.33        528.98        34.21 o                         
 -17   3   5          1.58         -3.33         7.94 o                         
 -16   3   5         38.47         56.39        11.91 o                         
 -15   3   5        165.08        175.62        11.13 o                         
 -14   3   5        263.97        299.24        14.48 o                         
 -13   3   5         12.69         12.89         4.45 o                         
 -12   3   5        468.83        451.89        25.98 o                         
 -11   3   5        475.58        471.78        20.72 o                         
 -10   3   5        421.68        392.04        18.63 o                         
  -9   3   5         57.01         45.08         7.51 o                         
  -8   3   5         18.56          7.47         3.80 o                         
  -7   3   5        807.49        864.53        29.01 o                         
  -6   3   5       1985.93       1981.76        37.25 o                         
  -5   3   5        323.68        359.10        13.98 o                         
  -4   3   5        311.60        349.30        13.24 o                         
  -3   3   5       1185.88       1176.98        22.65 o                         
  -2   3   5       1122.83       1159.50        22.11 o                         
  -1   3   5         98.84         87.50         6.15 o                         
   0   3   5       1471.80       1468.03        24.67 o                         
   1   3   5        844.95        786.35        18.55 o                         
   2   3   5       1839.86       1787.41        24.54 o                         
   3   3   5       1438.80       1467.06        27.12 o                         
   4   3   5        626.25        594.34        19.27 o                         
   5   3   5         17.47         11.38         2.56 o                         
   6   3   5       1458.00       1383.69        29.02 o                         
   7   3   5        726.97        757.17        17.38 o                         
   8   3   5         18.34          9.29         4.45 o                         
   9   3   5        168.85        168.71        12.84 o                         
  10   3   5       2292.29       2136.85        55.54 o                         
  11   3   5         78.10         81.48        12.38 o                         
  12   3   5          1.31          6.39         7.77 o                         
  13   3   5        453.13        456.45        33.44 o                         
  14   3   5        839.50        828.21        40.52 o                         
  15   3   5        999.58        981.55        45.32 o                         
  16   3   5         56.53         49.58        11.78 o                         
  17   3   5        113.94         94.77        16.02 o                         
  18   3   5        440.47        465.85        34.58 o                         
  19   3   5        590.42        637.36        41.48 o                         
  20   3   5         42.05         74.77        15.02 o                         
  21   3   5         11.23          1.28        20.41 o                         
  22   3   5        103.20        103.87        23.53 o                         
 -24   4   5        338.89        287.10        47.28 o                         
 -23   4   5         73.90         62.72        21.45 o                         
 -22   4   5          0.21          7.15        12.20 o                         
 -21   4   5         41.52         48.85        14.51 o                         
 -20   4   5        251.26        277.38        28.21 o                         
 -19   4   5         34.39         13.04         7.73 o                         
 -18   4   5        393.62        413.28        40.12 o                         
 -17   4   5        386.46        386.97        60.47 o                         
 -16   4   5        116.85        106.15        26.60 o                         
 -15   4   5        670.33        738.08        48.02 o                         
 -14   4   5         17.55          6.63         6.28 o                         
 -13   4   5        441.15        429.08        28.36 o                         
 -12   4   5        490.83        505.16        29.64 o                         
 -11   4   5        914.33        840.35        38.04 o                         
 -10   4   5         26.76         48.75        10.00 o                         
  -9   4   5         84.85         67.03        10.13 o                         
  -8   4   5         47.67         45.93         8.08 o                         
  -7   4   5        702.29        766.06        24.51 o                         
  -6   4   5       1057.91        940.29        32.78 o                         
  -5   4   5       2163.87       2177.47        48.38 o                         
  -4   4   5       4992.84       5081.35       102.89 o                         
  -3   4   5       1212.91       1280.42        25.91 o                         
  -2   4   5       2364.84       2508.83        35.98 o                         
  -1   4   5       2481.46       2563.36        36.11 o                         
   0   4   5       3419.89       3473.43        52.50 o                         
   1   4   5        515.39        554.50        17.12 o                         
   2   4   5       3630.40       3563.78        52.31 o                         
   3   4   5         13.94         10.24         4.24 o                         
   4   4   5       3693.17       3880.23       184.21 o                         
   5   4   5        794.51        926.81        33.94 o                         
   6   4   5        782.11        745.24        22.08 o                         
   7   4   5          0.09         -2.50         2.50 o                         
   8   4   5        136.39        125.66        12.95 o                         
   9   4   5        669.91        645.39        19.11 o                         
  10   4   5       1192.63       1092.03        42.75 o                         
  11   4   5        128.83        126.34        16.10 o                         
  12   4   5        505.22        497.07        30.98 o                         
  13   4   5        427.06        416.25        39.73 o                         
  14   4   5          2.02          4.78         7.52 o                         
  15   4   5          1.53         13.42         8.83 o                         
  16   4   5        270.16        216.08        23.64 o                         
  17   4   5         60.90         44.26        12.84 o                         
  18   4   5         46.88         14.51         8.01 o                         
  19   4   5        569.12        626.56        42.33 o                         
  20   4   5         65.17        107.04        19.46 o                         
  21   4   5        102.84         78.92        22.44 o                         
 -23   5   5          3.42          1.64         8.76 o                         
 -22   5   5        219.71        214.31        40.17 o                         
 -21   5   5          9.59         38.53        15.98 o                         
 -20   5   5        683.93        730.23        46.98 o                         
 -19   5   5         28.14         44.88        13.21 o                         
 -18   5   5         76.22         63.41        29.77 o                         
 -17   5   5         77.96         64.58        33.93 o                         
 -16   5   5        175.52        150.41        21.89 o                         
 -15   5   5        313.43        306.31        27.11 o                         
 -14   5   5        335.59        301.42        25.95 o                         
 -13   5   5         55.13         32.81         9.71 o                         
 -12   5   5        183.05        172.55        24.85 o                         
 -11   5   5        874.34        881.99        39.50 o                         
 -10   5   5        327.55        339.40        25.61 o                         
  -9   5   5        182.32        169.07        16.79 o                         
  -8   5   5          0.49         -2.77        10.78 o                         
  -7   5   5         13.72         19.43         6.89 o                         
  -6   5   5        376.55        395.72        23.77 o                         
  -5   5   5        432.37        449.12        24.91 o                         
  -4   5   5        321.80        318.95        16.57 o                         
  -3   5   5        274.32        285.02        15.81 o                         
  -2   5   5         83.96         76.24        11.16 o                         
  -1   5   5        269.70        281.42        15.76 o                         
   0   5   5         76.80         92.41         9.40 o                         
   1   5   5        265.29        263.75        14.99 o                         
   2   5   5         66.72         70.37         8.18 o                         
   3   5   5       1164.98       1180.89        32.22 o                         
   4   5   5         26.16         33.11         6.52 o                         
   5   5   5         90.30         95.10        13.20 o                         
   6   5   5        241.21        193.75        15.36 o                         
   7   5   5          0.88          2.57         2.84 o                         
   8   5   5        517.97        482.90        19.59 o                         
   9   5   5        166.88        147.08        10.82 o                         
  10   5   5        195.76        142.79        17.17 o                         
  11   5   5        499.69        484.49        47.34 o                         
  12   5   5        505.81        508.28        33.34 o                         
  13   5   5        185.56        201.21        21.96 o                         
  14   5   5          1.06          2.41         8.31 o                         
  15   5   5        517.37        543.35        37.10 o                         
  16   5   5        955.62        922.47        49.46 o                         
  17   5   5        127.34        161.76        22.08 o                         
  18   5   5         10.27          9.13         8.38 o                         
  19   5   5          2.73         -1.00        16.25 o                         
  20   5   5        505.84        550.78        55.82 o                         
 -21   6   5         20.50         49.91        15.87 o                         
 -20   6   5         31.93         35.03        17.40 o                         
 -19   6   5        118.19        123.25        29.11 o                         
 -18   6   5          4.91          7.58         7.12 o                         
 -17   6   5         33.43         17.18         9.16 o                         
 -16   6   5       1175.68       1190.66        60.04 o                         
 -15   6   5        376.99        391.37        37.27 o                         
 -14   6   5          5.32         -2.28         7.65 o                         
 -13   6   5         10.04          5.82         6.30 o                         
 -12   6   5        156.34        121.60        25.07 o                         
 -11   6   5          8.90          6.89         5.87 o                         
 -10   6   5        280.12        243.70        21.99 o                         
  -9   6   5          4.23          7.08         6.27 o                         
  -8   6   5         24.63         15.82         6.44 o                         
  -7   6   5         68.08         80.43        12.35 o                         
  -6   6   5         51.41         42.70         9.56 o                         
  -5   6   5         88.92        101.23        13.85 o                         
  -4   6   5        985.21        961.89        31.93 o                         
  -3   6   5         22.40          3.63         6.97 o                         
  -2   6   5         49.42         47.16         7.00 o                         
  -1   6   5        787.61        767.37        36.15 o                         
   0   6   5         11.01          7.06         4.30 o                         
   1   6   5        991.19       1029.55        57.57 o                         
   2   6   5       3456.12       3447.35        73.08 o                         
   3   6   5       1453.82       1504.61        48.87 o                         
   4   6   5          0.16          4.29         5.86 o                         
   5   6   5        189.01        169.00        27.91 o                         
   6   6   5          0.06          6.13         6.79 o                         
   7   6   5         34.04         43.89        17.07 o                         
   8   6   5         61.21         49.59        11.33 o                         
   9   6   5        123.40        125.77        16.70 o                         
  10   6   5         66.96         65.10        12.65 o                         
  11   6   5       1680.15       1586.57       119.80 o                         
  12   6   5        194.31        188.80        21.75 o                         
  13   6   5          4.70          4.14         6.89 o                         
  14   6   5        124.32        111.29        17.95 o                         
  15   6   5         63.98         48.52        13.32 o                         
  16   6   5        192.81        177.46        23.33 o                         
  17   6   5        681.70        629.33        44.15 o                         
  18   6   5         55.72         46.74        18.17 o                         
  19   6   5        151.48        134.52        29.44 o                         
 -17   7   5         60.49         54.07        19.92 o                         
 -16   7   5          7.50        -12.37        12.37 o                         
 -15   7   5          6.88         -4.94         7.31 o                         
 -14   7   5         71.92         71.80        15.07 o                         
 -13   7   5         82.72         78.09        17.24 o                         
 -12   7   5        480.54        438.48        46.08 o                         
 -11   7   5         69.17         70.26        13.49 o                         
 -10   7   5        198.35        206.45        22.16 o                         
  -9   7   5          3.94          5.80         6.17 o                         
  -8   7   5          1.64         -6.69         6.69 o                         
  -7   7   5          5.64          3.70         8.98 o                         
  -6   7   5         34.61         20.17         7.55 o                         
  -5   7   5        831.38        903.91        55.38 o                         
  -4   7   5        251.88        255.86        22.64 o                         
  -3   7   5        285.04        299.38        24.16 o                         
  -2   7   5        131.72        120.55        15.70 o                         
  -1   7   5         40.38         19.96        14.94 o                         
   0   7   5        298.97        300.07        26.49 o                         
   1   7   5          3.01          0.96         6.05 o                         
   2   7   5         62.73         74.27        12.66 o                         
   3   7   5         83.12         93.96        13.92 o                         
   4   7   5          5.09         10.04         6.69 o                         
   5   7   5        526.90        527.90        52.98 o                         
   6   7   5         64.65         91.18        23.20 o                         
   7   7   5        115.34        122.26        27.14 o                         
   8   7   5         10.95         25.50        15.65 o                         
   9   7   5        255.05        244.91        51.22 o                         
  10   7   5         54.75         40.31        24.74 o                         
  11   7   5         32.17         27.02         9.25 o                         
  12   7   5         71.99         59.27        25.28 o                         
  13   7   5        168.79        166.81        23.01 o                         
  14   7   5         38.05         18.81         8.67 o                         
  15   7   5        248.89        300.23        40.50 o                         
  16   7   5        341.32        281.96        40.06 o                         
 -11   8   5        107.99        122.72        21.23 o                         
 -10   8   5        507.94        554.64        37.59 o                         
  -9   8   5         14.74         22.17        12.20 o                         
  -8   8   5          4.40          1.54         5.91 o                         
  -7   8   5        376.66        363.67        40.72 o                         
  -6   8   5        866.01       1032.03        48.90 o                         
  -5   8   5         60.17         83.95        14.68 o                         
  -4   8   5         55.68         43.37        10.44 o                         
  -3   8   5         31.47         11.39         7.94 o                         
  -2   8   5         27.69         12.62         6.43 o                         
  -1   8   5        173.22        150.31        18.88 o                         
   0   8   5         31.12         17.65         7.39 o                         
   1   8   5        528.79        619.53        37.29 o                         
   2   8   5       1614.03       1782.68        62.77 o                         
   3   8   5       1152.87       1378.99        55.70 o                         
   4   8   5          1.77          9.14         6.73 o                         
   5   8   5        348.66        344.02        45.53 o                         
   6   8   5        130.24        139.12        29.77 o                         
   7   8   5         40.08          9.63        12.04 o                         
   8   8   5         74.02         35.68        16.09 o                         
   9   8   5         65.71         94.16        29.17 o                         
  10   8   5         34.82         46.81        12.84 o                         
  11   8   5        228.54        226.13        26.95 o                         
  12   8   5          0.19         -8.65         8.98 o                         
  13   8   5         18.13          4.82         9.74 o                         
  -5   9   5         22.24         47.07        17.62 o                         
  -4   9   5         15.70         21.02        12.81 o                         
  -3   9   5         28.28          1.86         9.52 o                         
  -2   9   5         50.81         41.48        16.42 o                         
  -1   9   5        159.36        149.30        30.76 o                         
   0   9   5         52.99         59.54        20.14 o                         
   1   9   5         76.27         74.21        21.89 o                         
   2   9   5         18.69         17.40        13.68 o                         
   3   9   5          3.99         12.37        12.70 o                         
   4   9   5        193.90        196.47        36.34 o                         
   9   9   5         29.35         -6.24         9.52 o                         
 -24   0   6          0.66         30.54        15.00 o                         
 -23   0   6        231.16        269.81        37.54 o                         
 -22   0   6       1292.45       1495.48        83.29 o                         
 -21   0   6        374.42        410.45        43.34 o                         
 -20   0   6         13.68         41.70        16.53 o                         
 -19   0   6       2126.78       1877.91        85.27 o                         
 -18   0   6        649.25        529.87        44.55 o                         
 -17   0   6        509.96        471.64        40.50 o                         
 -16   0   6         56.92         75.09        19.26 o                         
 -15   0   6        650.15        613.16        43.45 o                         
 -14   0   6       3109.92       3144.41        92.60 o                         
 -13   0   6       3836.28       3813.51        97.63 o                         
 -12   0   6        613.18        665.79        28.49 o                         
 -11   0   6        734.42        888.94        31.29 o                         
 -10   0   6       2497.20       3052.70        49.10 o                         
  -9   0   6      17806.64      19768.23        88.12 o                         
  -8   0   6        380.59        455.03        12.77 o                         
  -7   0   6        145.35        142.25         6.95 o                         
  -6   0   6        158.95        147.17         6.63 o                         
  -5   0   6      12413.66      12524.32        63.97 o                         
  -4   0   6      12450.11      10934.51        68.37 o                         
  -3   0   6        546.66        436.88         9.82 o                         
  -2   0   6       4538.96       4706.21        90.03 o                         
  -1   0   6      50872.33      48117.93       554.44 o                         
   0   0   6          1.68         21.59         6.90 o                         
   1   0   6         13.29         19.80         6.90 o                         
   2   0   6        185.83        214.92        12.37 o                         
   3   0   6        143.13        125.49        11.16 o                         
   4   0   6       5125.89       5335.08        84.66 o                         
   5   0   6          1.85         16.14         3.91 o                         
   6   0   6       5363.41       5753.44        96.48 o                         
   7   0   6       4845.10       4920.77        91.18 o                         
   8   0   6       4218.25       4612.12       129.43 o                         
   9   0   6       1142.66       1301.08        35.31 o                         
  10   0   6          7.86         11.98         5.42 o                         
  11   0   6        573.18        542.66        34.42 o                         
  12   0   6       3179.44       3052.69        85.92 o                         
  13   0   6        951.69        918.43        49.91 o                         
  14   0   6        125.84        130.47        20.91 o                         
  15   0   6        250.75        209.61        26.49 o                         
  16   0   6       2048.43       2031.70        82.97 o                         
  17   0   6         47.43         43.45        14.23 o                         
  18   0   6         81.88         66.22        16.20 o                         
  19   0   6         40.99         47.50        15.00 o                         
  20   0   6        940.85        984.22        66.44 o                         
  21   0   6        612.55        679.06        57.35 o                         
  22   0   6       1279.28       1389.64        84.72 o                         
  23   0   6        118.98        126.53        27.91 o                         
 -24   1   6          0.05         -3.31        11.22 o                         
 -23   1   6        106.17        102.85        17.07 o                         
 -22   1   6        160.43        173.62        22.55 o                         
 -21   1   6          0.01         -7.31         7.31 o                         
 -20   1   6          0.93         11.29        12.59 o                         
 -19   1   6         26.90         24.43        10.24 o                         
 -18   1   6         35.25         48.64        11.65 o                         
 -17   1   6        237.29        247.79        21.79 o                         
 -16   1   6       1583.35       1441.79        37.15 o                         
 -15   1   6        965.01       1029.25        30.45 o                         
 -14   1   6        164.68        173.33        12.63 o                         
 -13   1   6         46.51         51.19         5.64 o                         
 -12   1   6          5.10         11.44         3.81 o                         
 -11   1   6         93.36        109.27         6.23 o                         
 -10   1   6        614.63        675.39        16.76 o                         
  -9   1   6         40.95         92.80         6.61 o                         
  -8   1   6      12152.82      12812.50       118.69 o                         
  -7   1   6       9604.70       9217.41        68.80 o                         
  -6   1   6        341.88        325.33         8.40 o                         
  -5   1   6        185.25        216.30         6.93 o                         
  -4   1   6         46.87         59.41         2.90 o                         
  -3   1   6        722.30        706.27        10.22 o                         
  -2   1   6       3619.88       3602.99        25.02 o                         
  -1   1   6        315.55        314.66         9.57 o                         
   0   1   6       3035.15       2938.55        40.65 o                         
   1   1   6       7763.55       7347.81        53.87 o                         
   2   1   6       5311.82       5689.79        49.94 o                         
   3   1   6        228.71        179.54         6.92 o                         
   4   1   6         22.59         26.34         2.64 o                         
   5   1   6         34.03         37.72         3.27 o                         
   6   1   6       2320.23       2423.73        30.35 o                         
   7   1   6        408.20        436.10        15.07 o                         
   8   1   6        946.39       1101.59        22.26 o                         
   9   1   6       1470.13       1682.34        29.07 o                         
  10   1   6         98.21         89.86         7.46 o                         
  11   1   6        346.46        349.49        17.04 o                         
  12   1   6        371.80        367.99        22.21 o                         
  13   1   6        220.26        246.51        14.43 o                         
  14   1   6         11.47         11.46        14.34 o                         
  15   1   6        140.61        137.57        15.63 o                         
  16   1   6          3.13         -2.42         6.76 o                         
  17   1   6        278.87        265.49        28.24 o                         
  18   1   6        137.58        118.65        16.14 o                         
  19   1   6        693.01        766.04        40.83 o                         
  20   1   6        166.12        188.18        21.20 o                         
  21   1   6        442.53        490.21        35.02 o                         
  22   1   6        231.99        227.61        24.64 o                         
  23   1   6          2.45         -0.99         8.21 o                         
 -24   2   6        160.46        181.69        32.07 o                         
 -23   2   6          0.05         -8.42         8.42 o                         
 -22   2   6          6.23          4.32         8.04 o                         
 -21   2   6        441.93        386.05        30.41 o                         
 -20   2   6        937.69        971.13        46.95 o                         
 -19   2   6          6.91         30.06        10.99 o                         
 -18   2   6         42.96         58.38        12.38 o                         
 -17   2   6        170.17        171.90        18.35 o                         
 -16   2   6       1379.42       1289.78        47.11 o                         
 -15   2   6        107.36        104.89         9.34 o                         
 -14   2   6          0.02         -3.10         3.95 o                         
 -13   2   6        174.73        180.25        11.86 o                         
 -12   2   6         51.17         43.08         5.38 o                         
 -11   2   6       5665.90       6104.82        56.46 o                         
 -10   2   6       2647.12       2849.39        52.94 o                         
  -9   2   6         46.53         36.39         4.70 o                         
  -8   2   6       1895.79       2091.46        27.18 o                         
  -7   2   6        336.96        331.28        11.45 o                         
  -6   2   6          3.19          1.08         2.21 o                         
  -5   2   6        218.84        228.32         7.74 o                         
  -4   2   6        607.80        687.59        12.31 o                         
  -3   2   6       4256.91       4739.20        30.59 o                         
  -2   2   6       2304.63       2349.61        23.35 o                         
  -1   2   6       1270.79       1245.43        16.49 o                         
   0   2   6        284.60        289.97         8.68 o                         
   1   2   6        547.59        517.92        12.43 o                         
   2   2   6       1591.53       1504.53        19.22 o                         
   3   2   6        858.64        824.31        14.97 o                         
   4   2   6        610.36        627.67        16.54 o                         
   5   2   6        291.32        422.95        15.46 o                         
   6   2   6       3046.49       3292.98        79.63 o                         
   7   2   6       3211.59       3398.78        47.30 o                         
   8   2   6       2176.21       2304.63        66.01 o                         
   9   2   6        160.95        174.20        12.25 o                         
  10   2   6        738.23        754.81        73.01 o                         
  11   2   6        168.66        161.60        12.88 o                         
  12   2   6         79.07         71.46         9.63 o                         
  13   2   6       1627.52       1557.09        41.82 o                         
  14   2   6        130.21        100.72        13.79 o                         
  15   2   6        255.87        249.45        21.44 o                         
  16   2   6        267.83        256.43        22.24 o                         
  17   2   6        669.39        679.72        37.00 o                         
  18   2   6        484.32        471.79        31.95 o                         
  19   2   6          8.03          2.69         7.99 o                         
  20   2   6        176.44        203.09        24.79 o                         
  21   2   6         63.39         75.84        14.39 o                         
  22   2   6         39.97         37.85        11.22 o                         
  23   2   6        123.02        114.05        25.07 o                         
 -23   3   6       1272.13       1529.31        68.35 o                         
 -22   3   6         15.88          9.53         9.00 o                         
 -21   3   6        221.82        233.35        24.90 o                         
 -20   3   6         75.68         64.40        17.46 o                         
 -19   3   6        794.52        810.85        43.07 o                         
 -18   3   6        261.66        226.42        36.56 o                         
 -17   3   6         78.45         76.24        23.31 o                         
 -16   3   6        527.42        582.12        28.23 o                         
 -15   3   6       1005.30       1042.85        37.45 o                         
 -14   3   6         70.31         68.56         7.82 o                         
 -13   3   6         42.81         32.50         6.08 o                         
 -12   3   6        273.98        254.50        20.02 o                         
 -11   3   6         34.36         22.69         5.52 o                         
 -10   3   6         53.03         60.85         6.92 o                         
  -9   3   6        200.66        169.50        14.28 o                         
  -8   3   6       4270.25       4338.12        54.14 o                         
  -7   3   6          5.08          2.52         3.97 o                         
  -6   3   6         49.96         42.89         5.58 o                         
  -5   3   6        678.44        604.99        17.53 o                         
  -4   3   6        927.64        938.19        20.89 o                         
  -3   3   6         96.61        114.83         5.54 o                         
  -2   3   6        370.72        382.05        16.90 o                         
  -1   3   6       3262.28       3278.88        47.10 o                         
   0   3   6       2372.41       2166.57        28.09 o                         
   1   3   6       2184.06       2116.44        33.92 o                         
   2   3   6        131.74        142.30         8.66 o                         
   3   3   6          0.60          0.90         2.16 o                         
   4   3   6       1594.55       1522.02        24.09 o                         
   5   3   6        144.46        158.41         7.47 o                         
   6   3   6        219.47        221.33         9.70 o                         
   7   3   6       1006.02        934.77        26.37 o                         
   8   3   6       1544.48       1469.77        34.14 o                         
   9   3   6       3811.15       3844.75        57.40 o                         
  10   3   6        193.50        199.84        17.84 o                         
  11   3   6         83.01         71.43        12.25 o                         
  12   3   6        845.19        787.35        36.84 o                         
  13   3   6       1037.29       1030.15        43.87 o                         
  14   3   6         32.01         20.40         9.25 o                         
  15   3   6        298.12        324.94        26.76 o                         
  16   3   6        552.25        548.24        40.94 o                         
  17   3   6        684.80        637.77        39.29 o                         
  18   3   6        497.53        576.16        44.49 o                         
  19   3   6        185.58        162.48        21.24 o                         
  20   3   6        482.90        477.15        37.54 o                         
  21   3   6        344.26        361.21        37.21 o                         
  22   3   6         48.46         87.13        23.09 o                         
 -24   4   6          9.51         -3.94         9.30 o                         
 -23   4   6        205.88        208.73        38.09 o                         
 -22   4   6        144.73        130.14        29.44 o                         
 -21   4   6       1059.24       1047.99        79.96 o                         
 -20   4   6        176.68        169.89        22.34 o                         
 -19   4   6        102.44        119.62        31.36 o                         
 -18   4   6          8.20          9.59        12.70 o                         
 -17   4   6          0.00          2.77         5.76 o                         
 -16   4   6         42.76         33.45         6.14 o                         
 -15   4   6        625.74        639.12        29.88 o                         
 -14   4   6         88.63        100.45        14.86 o                         
 -13   4   6        296.54        290.58        23.36 o                         
 -12   4   6        197.48        193.45        18.53 o                         
 -11   4   6        325.65        297.71        18.14 o                         
 -10   4   6        347.58        345.96        22.22 o                         
  -9   4   6          1.00         11.18         6.05 o                         
  -8   4   6         78.59        110.55         9.79 o                         
  -7   4   6        413.93        469.80        18.91 o                         
  -6   4   6       3109.44       3046.72        78.26 o                         
  -5   4   6          0.25         -2.13         6.40 o                         
  -4   4   6          0.01          5.25         3.13 o                         
  -3   4   6        125.92        130.72         9.01 o                         
  -2   4   6        823.10        967.44        23.69 o                         
  -1   4   6        507.76        554.31        28.62 o                         
   0   4   6        939.68        860.98        22.27 o                         
   1   4   6          2.90          1.03         2.81 o                         
   2   4   6       1855.21       1937.79        29.67 o                         
   3   4   6        402.20        360.50        15.81 o                         
   4   4   6       2868.03       2952.49        45.02 o                         
   5   4   6         28.59         24.57         4.81 o                         
   6   4   6        649.32        619.07        17.88 o                         
   7   4   6          0.49         -2.25         3.03 o                         
   8   4   6        408.62        435.15        16.81 o                         
   9   4   6        762.61        644.73        32.27 o                         
  10   4   6         77.85         83.93        12.84 o                         
  11   4   6        236.40        235.97        20.96 o                         
  12   4   6       1477.20       1381.47        51.28 o                         
  13   4   6        107.56        104.95        21.07 o                         
  14   4   6        378.51        375.64        29.14 o                         
  15   4   6       1310.65       1224.07        63.54 o                         
  16   4   6       1713.18       1734.17        64.93 o                         
  17   4   6        344.00        306.36        28.63 o                         
  18   4   6         32.04         23.48        10.05 o                         
  19   4   6         63.05         51.71        13.35 o                         
  20   4   6        259.81        263.31        29.12 o                         
  21   4   6         97.63         92.27        24.08 o                         
 -22   5   6          0.55         23.53        14.34 o                         
 -21   5   6          4.53         14.89        11.82 o                         
 -20   5   6        400.91        381.74        34.12 o                         
 -19   5   6        180.48        167.05        22.93 o                         
 -18   5   6         31.36         33.97        10.86 o                         
 -17   5   6        114.94        109.53        17.75 o                         
 -16   5   6         95.22         69.36        16.14 o                         
 -15   5   6         20.16         10.77        17.62 o                         
 -14   5   6         23.27         16.81         7.15 o                         
 -13   5   6        485.23        480.08        31.70 o                         
 -12   5   6          1.38         -0.75         8.26 o                         
 -11   5   6        921.49       1020.01        42.08 o                         
 -10   5   6        122.59        133.89        15.47 o                         
  -9   5   6        265.33        283.95        21.30 o                         
  -8   5   6         64.32         51.90         9.29 o                         
  -7   5   6         25.05         22.35         6.62 o                         
  -6   5   6        419.68        405.65        23.82 o                         
  -5   5   6       2343.98       2460.96        57.66 o                         
  -4   5   6        559.30        569.76        25.00 o                         
  -3   5   6        421.13        433.66        18.76 o                         
  -2   5   6        558.34        543.56        20.80 o                         
  -1   5   6        262.39        239.32        13.95 o                         
   0   5   6         30.86         33.08         8.79 o                         
   1   5   6        252.38        267.92        17.85 o                         
   2   5   6        284.24        269.44        15.11 o                         
   3   5   6        356.40        388.53        18.30 o                         
   4   5   6       1329.39       1253.69        33.04 o                         
   5   5   6        305.03        273.29        15.62 o                         
   6   5   6         65.70         48.30         8.01 o                         
   7   5   6          1.66         -4.90         4.96 o                         
   8   5   6        111.40        105.06         9.40 o                         
   9   5   6         40.72         31.87         5.37 o                         
  10   5   6         75.36         51.53        11.28 o                         
  11   5   6         78.71         66.87        13.79 o                         
  12   5   6          0.32          2.78         6.41 o                         
  13   5   6        466.76        416.64        31.00 o                         
  14   5   6        354.44        324.81        29.01 o                         
  15   5   6        240.74        238.58        24.83 o                         
  16   5   6         66.90         53.97        13.40 o                         
  17   5   6         40.02         24.85        20.14 o                         
  18   5   6        271.55        281.42        34.97 o                         
  19   5   6        103.30         63.16        20.80 o                         
  20   5   6        175.35        181.37        32.29 o                         
 -20   6   6          0.53         23.53        13.79 o                         
 -19   6   6         78.72         64.03        20.69 o                         
 -18   6   6        384.03        362.03        32.99 o                         
 -17   6   6        226.30        300.39        29.46 o                         
 -16   6   6         16.39         20.40         9.65 o                         
 -15   6   6          4.04         11.83         8.09 o                         
 -14   6   6         68.48         43.18        12.16 o                         
 -13   6   6        221.36        240.98        24.18 o                         
 -12   6   6         21.44         32.68        26.10 o                         
 -11   6   6        319.40        297.60        24.46 o                         
 -10   6   6         47.91         41.08        10.34 o                         
  -9   6   6        243.17        261.82        23.70 o                         
  -8   6   6         45.39         40.59         9.45 o                         
  -7   6   6         47.32         53.40        10.68 o                         
  -6   6   6         21.57         34.73         8.98 o                         
  -5   6   6       2131.99       2206.24       104.91 o                         
  -4   6   6          1.62          0.09         3.81 o                         
  -3   6   6          1.21         -1.21         4.22 o                         
  -2   6   6         90.26         90.81         9.71 o                         
  -1   6   6       1141.47       1107.45        40.48 o                         
   0   6   6         76.52        155.30        14.93 o                         
   1   6   6       3344.49       3404.63        58.58 o                         
   2   6   6         21.36         19.33         8.14 o                         
   3   6   6        823.35        881.23        37.10 o                         
   4   6   6         95.07        118.98        25.28 o                         
   5   6   6        245.24        251.64        35.03 o                         
   6   6   6        169.91        156.96        27.80 o                         
   7   6   6          1.05        -12.04        13.03 o                         
   8   6   6         49.34         31.97         8.88 o                         
   9   6   6        319.69        334.32        27.20 o                         
  10   6   6        856.75        828.04        71.42 o                         
  11   6   6        210.96        187.38        21.50 o                         
  12   6   6        124.76        119.24        20.19 o                         
  13   6   6         27.14         32.25        10.80 o                         
  14   6   6          0.43          4.74         7.58 o                         
  15   6   6         15.39         22.66         9.79 o                         
  16   6   6        571.46        548.12        40.41 o                         
  17   6   6        107.13        129.48        27.04 o                         
  18   6   6        213.76        250.43        37.98 o                         
 -15   7   6          0.19         -2.40         6.46 o                         
 -14   7   6         34.40         43.97        11.68 o                         
 -13   7   6          7.47         16.54         9.81 o                         
 -12   7   6       1588.54       1646.85        62.01 o                         
 -11   7   6         29.58         38.85        13.63 o                         
 -10   7   6         19.22         38.71        10.61 o                         
  -9   7   6          1.61         -4.76         5.28 o                         
  -8   7   6          6.79         -2.93         6.10 o                         
  -7   7   6        186.35        182.41        19.62 o                         
  -6   7   6         64.60         85.27        13.65 o                         
  -5   7   6         52.52         41.77         9.98 o                         
  -4   7   6        227.60        268.97        22.59 o                         
  -3   7   6        144.68        152.57        17.12 o                         
  -2   7   6         15.84          4.12         5.14 o                         
  -1   7   6          2.46         -4.03         6.02 o                         
   0   7   6          2.35         -6.97         6.97 o                         
   1   7   6        254.01        285.48        23.01 o                         
   2   7   6        156.95        163.81        31.69 o                         
   3   7   6        191.79        206.98        20.03 o                         
   4   7   6        104.66         59.32        20.14 o                         
   5   7   6        506.99        608.90        57.79 o                         
   6   7   6          6.51          7.55         9.74 o                         
   7   7   6        225.68        205.45        34.48 o                         
   8   7   6        326.68        360.21        29.72 o                         
   9   7   6          2.84          1.19         6.20 o                         
  10   7   6        240.00        246.00        25.34 o                         
  11   7   6         55.90         43.14        13.13 o                         
  12   7   6         29.48         19.65         8.68 o                         
  13   7   6        131.76        127.87        25.89 o                         
  14   7   6          4.59          9.81         8.58 o                         
  15   7   6         17.79         25.17        12.70 o                         
  16   7   6        320.18        315.45        43.02 o                         
 -11   8   6          3.30         11.71        11.49 o                         
 -10   8   6        147.30        190.12        32.29 o                         
  -9   8   6          0.23          2.63         9.19 o                         
  -8   8   6         44.08         59.76        19.37 o                         
  -7   8   6         82.37         97.78        29.28 o                         
  -6   8   6          0.08          7.23         7.01 o                         
  -5   8   6        193.22        195.73        21.19 o                         
  -4   8   6          0.04         -7.99         7.99 o                         
  -3   8   6          4.27         -5.78         7.68 o                         
  -2   8   6         38.74          9.43        29.99 o                         
  -1   8   6        216.30        201.33        21.05 o                         
   0   8   6        361.53        348.17        27.87 o                         
   1   8   6          2.87          0.68         5.83 o                         
   2   8   6         21.07         28.49         9.69 o                         
   3   8   6         22.38         16.97         8.54 o                         
   4   8   6         14.08         27.91        15.32 o                         
   5   8   6          9.01          3.06         9.63 o                         
   6   8   6         15.66          8.43        11.60 o                         
   7   8   6          1.94          6.13        11.38 o                         
   8   8   6         67.69         65.42        33.06 o                         
   9   8   6          0.04         13.10         7.11 o                         
  10   8   6        623.13        521.54        39.29 o                         
  11   8   6         49.43         36.34        15.98 o                         
  12   8   6          4.72        -11.16        11.16 o                         
  13   8   6          1.84        -10.84        10.84 o                         
  -3   9   6        214.98        205.67        36.89 o                         
  -2   9   6         45.80         43.34        16.64 o                         
  -1   9   6          0.48         -0.99         7.99 o                         
   0   9   6         57.98         54.29        21.12 o                         
   1   9   6         47.25         38.09        20.36 o                         
   2   9   6          0.15         -2.74        11.16 o                         
 -24   1   7         21.22         33.93        13.96 o                         
 -23   1   7          0.57         -2.31         9.18 o                         
 -22   1   7        293.33        325.28        28.39 o                         
 -21   1   7        126.58        129.31        18.15 o                         
 -20   1   7        374.91        336.78        27.33 o                         
 -19   1   7        482.69        455.46        35.24 o                         
 -18   1   7        721.50        610.42        34.09 o                         
 -17   1   7       1736.90       1455.31        50.08 o                         
 -16   1   7        371.55        316.89        23.36 o                         
 -15   1   7        728.71        706.47        32.89 o                         
 -14   1   7       1180.00       1234.10        52.53 o                         
 -13   1   7          2.71          6.74         5.25 o                         
 -12   1   7        166.51        189.94        11.61 o                         
 -11   1   7       1116.70       1152.11        22.23 o                         
 -10   1   7         81.53         88.12         6.84 o                         
  -9   1   7       3011.14       3476.08        36.87 o                         
  -8   1   7         65.51         44.71         5.63 o                         
  -7   1   7       8807.34       8619.99        50.32 o                         
  -6   1   7        581.52        530.35         9.52 o                         
  -5   1   7       2436.23       2451.35        30.23 o                         
  -4   1   7         15.49          9.24         1.42 o                         
  -3   1   7        801.81        822.74        10.92 o                         
  -2   1   7       3181.57       3397.18        44.60 o                         
  -1   1   7       4624.50       4882.49        45.41 o                         
   0   1   7        637.72        474.68        10.39 o                         
   1   1   7       7552.83       7381.15       121.49 o                         
   2   1   7       7319.22       7148.84        39.36 o                         
   3   1   7        623.99        653.00        11.60 o                         
   4   1   7        624.59        650.44        11.90 o                         
   5   1   7         13.56         18.41         5.12 o                         
   6   1   7       1347.68       1449.71        23.40 o                         
   7   1   7        616.18        626.25        14.81 o                         
   8   1   7       1246.44       1217.43        23.52 o                         
   9   1   7         95.30        133.12         9.42 o                         
  10   1   7       5582.12       5647.78        56.25 o                         
  11   1   7          5.08          0.35         8.76 o                         
  12   1   7        270.46        244.63        18.34 o                         
  13   1   7         86.35        102.15         9.91 o                         
  14   1   7         91.52        104.96         5.91 o                         
  15   1   7        152.24        130.06        15.28 o                         
  16   1   7        290.28        287.38        49.69 o                         
  17   1   7        304.86        336.64        25.95 o                         
  18   1   7        474.92        477.08        31.40 o                         
  19   1   7          4.57          2.96        10.34 o                         
  20   1   7        275.38        250.61        24.71 o                         
  21   1   7        302.81        295.96        27.81 o                         
  22   1   7         48.22         47.93        13.08 o                         
  23   1   7        106.30        106.72        24.52 o                         
 -24   2   7         57.07         33.71        14.78 o                         
 -23   2   7        171.25        203.72        24.15 o                         
 -22   2   7        124.91        146.66        20.08 o                         
 -21   2   7       1028.23       1164.98        52.60 o                         
 -20   2   7        381.94        400.05        30.47 o                         
 -19   2   7       1113.43       1087.37        47.86 o                         
 -18   2   7         58.17         72.40        17.90 o                         
 -17   2   7        396.16        345.78        25.80 o                         
 -16   2   7         43.84         30.59         8.66 o                         
 -15   2   7        282.10        260.27        21.21 o                         
 -14   2   7       1074.46       1007.80        38.76 o                         
 -13   2   7       1524.50       1521.21        45.79 o                         
 -12   2   7       1032.33       1061.86        30.97 o                         
 -11   2   7        576.31        639.97        19.26 o                         
 -10   2   7        581.14        516.02        18.97 o                         
  -9   2   7       3738.19       3984.94        53.31 o                         
  -8   2   7       2097.98       2299.34        28.80 o                         
  -7   2   7        100.68        108.66         7.35 o                         
  -6   2   7       1240.44       1206.10        20.65 o                         
  -5   2   7       5044.47       5185.57        56.15 o                         
  -4   2   7       2797.69       2986.60        24.08 o                         
  -3   2   7       3496.77       3873.61        65.85 o                         
  -2   2   7        302.59        333.45         9.73 o                         
  -1   2   7        746.63        812.73        21.51 o                         
   0   2   7       1283.63       1398.10        26.32 o                         
   1   2   7        217.98        241.98         8.50 o                         
   2   2   7         75.07         72.06         5.49 o                         
   3   2   7       1210.08       1241.62        18.42 o                         
   4   2   7        528.19        602.61        14.26 o                         
   5   2   7       8414.24       9208.51        71.66 o                         
   6   2   7          8.29          7.22         4.19 o                         
   7   2   7       7602.81       8384.63       136.44 o                         
   8   2   7          0.65         11.63         4.76 o                         
   9   2   7         43.62         47.23         8.97 o                         
  10   2   7         32.55         46.07         9.52 o                         
  11   2   7         46.78         49.49        10.07 o                         
  12   2   7         81.31         82.80        12.43 o                         
  13   2   7       3627.25       3324.02        61.33 o                         
  14   2   7       1467.86       1332.43        40.48 o                         
  15   2   7        445.74        463.07        24.82 o                         
  16   2   7        258.41        239.95        21.07 o                         
  17   2   7        694.85        720.35        32.85 o                         
  18   2   7         45.40         37.61         8.90 o                         
  19   2   7          0.44          0.40         5.53 o                         
  20   2   7        239.04        269.80        22.21 o                         
  21   2   7        603.48        587.67        43.26 o                         
  22   2   7       1599.80       1798.11        69.73 o                         
 -23   3   7         20.80         31.07        12.84 o                         
 -22   3   7         11.76          5.70         8.23 o                         
 -21   3   7         73.10         53.86        39.68 o                         
 -20   3   7        114.34        101.35        17.11 o                         
 -19   3   7         55.88         44.08        11.94 o                         
 -18   3   7         26.39         21.46         9.36 o                         
 -17   3   7        155.01        170.00        19.09 o                         
 -16   3   7        510.18        501.89        31.13 o                         
 -15   3   7       1171.02       1066.65        43.81 o                         
 -14   3   7        283.37        261.88        21.58 o                         
 -13   3   7        125.11        117.80        14.42 o                         
 -12   3   7         48.70         22.56         7.89 o                         
 -11   3   7        433.05        429.11        16.87 o                         
 -10   3   7        240.82        239.66        12.49 o                         
  -9   3   7        751.61        669.77        33.38 o                         
  -8   3   7          1.46          1.73         5.20 o                         
  -7   3   7       2172.45       2212.61        29.36 o                         
  -6   3   7       7406.48       7715.24        56.38 o                         
  -5   3   7          1.05          4.97         2.22 o                         
  -4   3   7       1995.98       1977.51        25.16 o                         
  -3   3   7       2248.37       2333.54        35.25 o                         
  -2   3   7       1066.62       1096.54        17.35 o                         
  -1   3   7        102.99        143.42         6.28 o                         
   0   3   7       2933.94       2841.62        47.41 o                         
   1   3   7       2254.02       2201.29        33.01 o                         
   2   3   7        672.99        645.60        18.30 o                         
   3   3   7       2030.48       1956.49        41.10 o                         
   4   3   7        564.37        519.81        13.45 o                         
   5   3   7       2155.45       2082.46        26.90 o                         
   6   3   7        948.14        895.31        24.61 o                         
   7   3   7        329.17        312.48        15.45 o                         
   8   3   7       1328.36       1290.00        32.05 o                         
   9   3   7       2140.91       2178.49        43.48 o                         
  10   3   7         54.05         51.35        10.05 o                         
  11   3   7        266.44        254.02        40.55 o                         
  12   3   7        110.09        103.00        14.52 o                         
  13   3   7         89.92         81.88        14.10 o                         
  14   3   7          4.02          3.00         8.04 o                         
  15   3   7        529.61        490.24        32.64 o                         
  16   3   7          0.01         10.04         7.21 o                         
  17   3   7         30.37         14.23        12.26 o                         
  18   3   7        805.19        768.45        44.59 o                         
  19   3   7        145.85        146.33        20.51 o                         
  20   3   7          3.12          7.88        17.90 o                         
  21   3   7        119.59        146.78        27.80 o                         
  22   3   7         18.00         34.48        15.54 o                         
 -24   4   7         96.15         98.51        28.24 o                         
 -23   4   7        330.90        326.50        47.07 o                         
 -22   4   7         31.13         25.83        12.92 o                         
 -21   4   7        111.70         87.27        21.84 o                         
 -20   4   7          8.42          0.27         7.11 o                         
 -19   4   7          3.44         -6.25         6.70 o                         
 -18   4   7          0.10         -5.73         7.27 o                         
 -17   4   7        251.16        238.60        23.98 o                         
 -16   4   7         13.36          9.58         8.52 o                         
 -15   4   7        723.08        685.29        44.82 o                         
 -14   4   7        199.35        182.20        19.33 o                         
 -13   4   7        495.61        473.78        29.54 o                         
 -12   4   7         18.23         13.67         6.70 o                         
 -11   4   7         65.53         51.53        13.83 o                         
 -10   4   7          7.63          1.95         5.14 o                         
  -9   4   7       1421.05       1490.24        35.16 o                         
  -8   4   7        572.02        655.80        22.73 o                         
  -7   4   7          1.78          0.23         4.57 o                         
  -6   4   7        309.94        288.42        17.71 o                         
  -5   4   7         41.02         41.52         7.05 o                         
  -4   4   7       2512.96       2671.82        39.98 o                         
  -3   4   7        502.32        540.06        16.84 o                         
  -2   4   7       1566.61       1607.39        25.67 o                         
  -1   4   7       1079.00       1098.84        22.97 o                         
   0   4   7         49.16         65.96         5.61 o                         
   1   4   7         11.34          7.01         3.08 o                         
   2   4   7        178.76        199.91        11.87 o                         
   3   4   7       2716.46       2761.12        43.92 o                         
   4   4   7         55.06         47.05         6.18 o                         
   5   4   7        354.59        358.80        13.71 o                         
   6   4   7        292.91        307.62        12.94 o                         
   7   4   7        569.18        544.10        17.24 o                         
   8   4   7        373.05        346.67        18.30 o                         
   9   4   7        455.43        429.76        26.67 o                         
  10   4   7       1096.89       1078.50        58.07 o                         
  11   4   7       2716.46       2613.50        75.85 o                         
  12   4   7        188.61        131.83        16.88 o                         
  13   4   7          4.03          8.24         6.84 o                         
  14   4   7        303.03        325.35        27.16 o                         
  15   4   7        502.86        527.49        35.34 o                         
  16   4   7        574.13        599.06        38.51 o                         
  17   4   7        533.96        495.95        36.31 o                         
  18   4   7         19.43         31.44        10.76 o                         
  19   4   7        865.80        975.16        67.59 o                         
  20   4   7         23.85         34.48        15.21 o                         
  21   4   7         12.38          1.53        12.37 o                         
 -22   5   7        268.72        201.72        37.87 o                         
 -21   5   7          2.97         19.05        11.82 o                         
 -20   5   7        297.48        274.89        29.09 o                         
 -19   5   7         42.15         40.44        12.14 o                         
 -18   5   7        174.66        193.08        36.89 o                         
 -17   5   7         52.28         57.21        15.32 o                         
 -16   5   7         18.47         21.41         9.52 o                         
 -15   5   7       1145.91       1242.92        53.29 o                         
 -14   5   7        387.57        402.65        36.72 o                         
 -13   5   7        369.96        374.35        37.82 o                         
 -12   5   7          8.54         12.40         7.37 o                         
 -11   5   7        797.41        811.73        37.51 o                         
 -10   5   7        430.91        451.93        29.22 o                         
  -9   5   7        384.39        387.65        24.55 o                         
  -8   5   7        428.03        456.43        25.87 o                         
  -7   5   7       1924.26       1956.42        51.94 o                         
  -6   5   7        771.82        800.73        32.53 o                         
  -5   5   7        816.86        848.59        29.57 o                         
  -4   5   7          0.47         -1.01         3.32 o                         
  -3   5   7       1019.46        988.26        27.61 o                         
  -2   5   7          3.79         -3.88         3.88 o                         
  -1   5   7         40.87         51.22         8.54 o                         
   0   5   7       1687.00       1709.27        52.53 o                         
   1   5   7         41.51         46.86         6.61 o                         
   2   5   7        975.44       1007.45        34.47 o                         
   3   5   7       1367.08       1298.71        33.74 o                         
   4   5   7       1679.30       1691.46        41.24 o                         
   5   5   7        230.94        222.71        14.15 o                         
   6   5   7         75.48         78.27         9.38 o                         
   7   5   7          1.79         -0.33         2.87 o                         
   8   5   7        163.07        164.50        11.85 o                         
   9   5   7       1426.43       1380.48        50.64 o                         
  10   5   7        101.29        134.36        16.91 o                         
  11   5   7         82.75         80.97        14.04 o                         
  12   5   7         23.79         12.97         8.42 o                         
  13   5   7         99.35        108.95        19.81 o                         
  14   5   7        724.22        632.48        39.05 o                         
  15   5   7        131.99        125.71        19.09 o                         
  16   5   7        309.36        294.75        28.49 o                         
  17   5   7        381.89        416.99        34.58 o                         
  18   5   7        119.15         96.77        18.17 o                         
  19   5   7         38.59         46.63        17.40 o                         
  20   5   7         16.16         30.54        16.20 o                         
 -18   6   7         63.45         99.17        18.03 o                         
 -17   6   7        252.16        267.38        39.73 o                         
 -16   6   7        234.71        211.36        32.89 o                         
 -15   6   7        893.56        912.08        47.99 o                         
 -14   6   7       1144.25       1162.24        52.90 o                         
 -13   6   7        349.17        290.37        26.27 o                         
 -12   6   7        348.96        378.81        28.04 o                         
 -11   6   7        190.55        191.17        19.48 o                         
 -10   6   7        236.37        232.89        24.24 o                         
  -9   6   7        422.38        429.15        27.70 o                         
  -8   6   7        393.77        361.15        25.19 o                         
  -7   6   7       1027.32       1089.07        49.42 o                         
  -6   6   7         20.25         18.28         6.67 o                         
  -5   6   7          6.21          8.93         5.92 o                         
  -4   6   7         39.69         35.51         6.44 o                         
  -3   6   7         39.67         22.57         4.76 o                         
  -2   6   7         61.79         51.82         7.29 o                         
  -1   6   7       1270.67       1336.70        35.67 o                         
   0   6   7          1.32          8.75         4.53 o                         
   1   6   7        906.48        894.85        29.56 o                         
   2   6   7        215.76        216.17        14.88 o                         
   3   6   7       1412.50       1322.32        77.82 o                         
   4   6   7        171.92        168.56        29.44 o                         
   5   6   7        130.32        153.89        28.68 o                         
   6   6   7         20.96         20.80        11.16 o                         
   7   6   7          8.25          0.09        12.09 o                         
   8   6   7          5.89          5.34         7.22 o                         
   9   6   7        271.15        259.52        24.16 o                         
  10   6   7         25.19         35.92        10.57 o                         
  11   6   7        138.63        114.95        17.10 o                         
  12   6   7         55.79         60.46        19.15 o                         
  13   6   7         45.18         35.60        24.68 o                         
  14   6   7        490.80        532.10        61.40 o                         
  15   6   7          5.72         10.02         9.03 o                         
  16   6   7         32.81         34.52        11.74 o                         
  17   6   7        216.74        212.45        33.71 o                         
  18   6   7        121.93        193.84        32.62 o                         
 -15   7   7         66.72         66.33        22.55 o                         
 -14   7   7         89.96        106.94        28.02 o                         
 -13   7   7       1146.03       1151.64       102.12 o                         
 -12   7   7        760.94        837.42        43.92 o                         
 -11   7   7        790.01        899.99        44.60 o                         
 -10   7   7        446.90        517.04        33.45 o                         
  -9   7   7          2.25         -1.33         5.44 o                         
  -8   7   7          5.90          8.05         8.81 o                         
  -7   7   7         11.62         11.01         5.23 o                         
  -6   7   7         84.94         87.59        13.54 o                         
  -5   7   7        249.73        277.72        22.87 o                         
  -4   7   7        208.58        212.42        19.81 o                         
  -3   7   7         71.38         81.25        12.39 o                         
  -2   7   7       1054.76       1126.16        44.44 o                         
  -1   7   7        234.42        257.00        21.36 o                         
   0   7   7          0.24         24.10         7.67 o                         
   1   7   7         79.49         89.66        18.33 o                         
   2   7   7         28.02         50.00        10.57 o                         
   3   7   7        531.10        569.93        55.93 o                         
   4   7   7          5.33        -16.09        16.09 o                         
   5   7   7        815.73        873.01        69.50 o                         
   6   7   7        415.65        467.37        51.77 o                         
   7   7   7         92.49         79.14        21.34 o                         
   8   7   7          8.24          2.40         5.36 o                         
   9   7   7         13.65          3.06         5.62 o                         
  10   7   7         47.98         56.05        13.60 o                         
  11   7   7        202.91        211.34        23.96 o                         
  12   7   7         62.67         53.76        13.85 o                         
  13   7   7        292.79        253.48        27.19 o                         
  14   7   7        265.28        283.27        37.98 o                         
  15   7   7         25.49         38.75        15.43 o                         
  16   7   7         54.21         34.59        15.98 o                         
 -10   8   7        161.96        169.22        31.19 o                         
  -9   8   7         73.73         80.23        22.55 o                         
  -8   8   7         65.24         93.36        22.77 o                         
  -7   8   7          0.24         -7.77        10.40 o                         
  -6   8   7         16.07         11.27         8.76 o                         
  -5   8   7          4.77          2.52         7.77 o                         
  -4   8   7          7.85          8.65        11.38 o                         
  -3   8   7          1.28         -4.05         8.76 o                         
  -2   8   7         27.26         15.53         6.32 o                         
  -1   8   7        159.92        158.79        34.59 o                         
   0   8   7        506.62        519.27        32.82 o                         
   1   8   7        194.75        201.59        21.07 o                         
   2   8   7        726.70        740.96        39.83 o                         
   3   8   7         46.37         27.80        17.51 o                         
   4   8   7        615.48        721.63        67.10 o                         
   5   8   7        376.46        412.10        51.99 o                         
   6   8   7          2.87        -17.40        17.40 o                         
   7   8   7         36.18         27.47        15.21 o                         
   8   8   7         15.37         29.87        11.82 o                         
   9   8   7        577.20        595.20        41.46 o                         
  10   8   7          0.48         21.89        11.93 o                         
  11   8   7          8.48         26.38        13.13 o                         
  12   8   7        261.63        257.33        37.76 o                         
 -24   0   8        292.88        406.40        46.96 o                         
 -23   0   8         91.17        114.38        26.16 o                         
 -22   0   8         50.01        127.08        25.50 o                         
 -21   0   8         12.22         -9.52        11.60 o                         
 -20   0   8       6020.08       5911.97       157.29 o                         
 -19   0   8         26.19         11.71        11.49 o                         
 -18   0   8        546.17        478.54        43.23 o                         
 -17   0   8        372.13        250.87        30.21 o                         
 -16   0   8         52.13         65.02        17.51 o                         
 -15   0   8        197.65        215.63        26.16 o                         
 -14   0   8         93.14         88.77        18.39 o                         
 -13   0   8        214.29        232.03        17.51 o                         
 -12   0   8       1724.79       1822.67        52.44 o                         
 -11   0   8       2759.12       2618.20        53.89 o                         
 -10   0   8       1378.99       1387.99        51.77 o                         
  -9   0   8        394.14        359.66        14.59 o                         
  -8   0   8        235.77        237.11        13.57 o                         
  -7   0   8       2610.69       2468.33        40.16 o                         
  -6   0   8        255.54        206.89        11.17 o                         
  -5   0   8       3118.01       3158.54        32.01 o                         
  -4   0   8       3679.50       3702.45        32.91 o                         
  -3   0   8       9425.67      10738.31        65.26 o                         
  -2   0   8      39413.92      40839.21       134.20 o                         
  -1   0   8        639.16        669.88        23.48 o                         
   0   0   8        860.46        719.79        21.56 o                         
   1   0   8       1082.21       1059.13        70.05 o                         
   2   0   8       5862.66       5770.42       123.25 o                         
   3   0   8       1725.58       1693.39        42.14 o                         
   4   0   8       3768.25       4221.01        40.73 o                         
   5   0   8        541.88        731.46        21.13 o                         
   6   0   8      36305.11      38848.75       433.55 o                         
   7   0   8        135.00        116.39         9.93 o                         
   8   0   8       1364.01       1295.80        34.05 o                         
   9   0   8        456.03        423.14        20.97 o                         
  10   0   8        709.23        683.83        27.81 o                         
  11   0   8        553.37        551.76        36.45 o                         
  12   0   8       1280.07       1184.52        55.60 o                         
  13   0   8          1.67         12.92         9.19 o                         
  14   0   8       6626.81       6383.50       139.01 o                         
  15   0   8        678.91        684.53        47.72 o                         
  16   0   8        736.52        788.62        53.30 o                         
  17   0   8        862.45        819.92        56.15 o                         
  18   0   8        107.52        132.44        23.97 o                         
  19   0   8         16.69          6.90        10.07 o                         
  20   0   8        123.52        107.16        23.75 o                         
  21   0   8       1553.85       2056.10       101.79 o                         
  22   0   8        219.65        219.02        35.13 o                         
 -24   1   8         83.83         94.79        17.22 o                         
 -23   1   8         89.25         89.72        15.62 o                         
 -22   1   8         44.19         44.43        11.91 o                         
 -21   1   8         25.37         13.98        28.79 o                         
 -20   1   8        181.67        141.18        17.99 o                         
 -19   1   8        609.98        567.62        34.26 o                         
 -18   1   8         10.80         29.15        10.14 o                         
 -17   1   8       1745.92       1622.28        53.22 o                         
 -16   1   8        224.20        193.12        20.14 o                         
 -15   1   8          2.82          4.19        12.53 o                         
 -14   1   8       1291.60       1290.54        42.45 o                         
 -13   1   8        128.18        132.96        11.17 o                         
 -12   1   8         27.04         31.10         4.61 o                         
 -11   1   8          0.08          2.82         3.37 o                         
 -10   1   8        687.50        683.54        21.47 o                         
  -9   1   8        136.84        156.67         8.82 o                         
  -8   1   8          9.29         11.09         2.25 o                         
  -7   1   8        857.23        791.22        12.56 o                         
  -6   1   8       3093.81       2934.40        33.36 o                         
  -5   1   8       1825.40       1819.01        19.87 o                         
  -4   1   8         69.10         57.70         3.29 o                         
  -3   1   8        747.15        775.58        13.76 o                         
  -2   1   8          2.04          2.64         2.94 o                         
  -1   1   8      12692.01      12983.12        58.06 o                         
   0   1   8        331.65        305.42         9.11 o                         
   1   1   8          0.55          5.35         1.88 o                         
   2   1   8        939.17        923.14        16.32 o                         
   3   1   8       2387.82       2436.66        21.38 o                         
   4   1   8        730.75        738.50        15.01 o                         
   5   1   8         96.88         99.82         6.03 o                         
   6   1   8        130.65        152.12         7.92 o                         
   7   1   8       4873.81       4949.34        69.81 o                         
   8   1   8       3319.82       3301.53        36.27 o                         
   9   1   8        487.12        408.12        15.96 o                         
  10   1   8        618.37        622.41        21.63 o                         
  11   1   8       1575.88       1652.93        36.88 o                         
  12   1   8         35.15         34.34         7.67 o                         
  13   1   8         10.76         14.41         3.35 o                         
  14   1   8         18.85         23.51         3.59 o                         
  15   1   8         50.19         68.43        14.28 o                         
  16   1   8        825.55        852.96        39.36 o                         
  17   1   8        453.51        449.81        29.68 o                         
  18   1   8        177.06        215.75        21.93 o                         
  19   1   8        340.43        310.15        26.79 o                         
  20   1   8        145.23        151.78        19.53 o                         
  21   1   8         45.40         41.69        11.18 o                         
  22   1   8          8.01          5.71         6.68 o                         
 -24   2   8         75.83         56.81        19.81 o                         
 -23   2   8          8.64          2.53         7.54 o                         
 -22   2   8         24.08         31.98        11.17 o                         
 -21   2   8        341.41        283.80        26.67 o                         
 -20   2   8         14.40         11.62         8.11 o                         
 -19   2   8        728.44        627.80        36.94 o                         
 -18   2   8        223.47        181.57        19.85 o                         
 -17   2   8        314.85        314.17        24.65 o                         
 -16   2   8          0.22         -7.22         7.32 o                         
 -15   2   8         68.48         42.58        12.04 o                         
 -14   2   8        339.61        334.08        25.07 o                         
 -13   2   8        362.86        393.17        23.92 o                         
 -12   2   8        564.55        546.55        21.84 o                         
 -11   2   8        224.10        181.18        14.83 o                         
 -10   2   8        108.41         82.81         8.46 o                         
  -9   2   8       3999.44       4190.93        37.89 o                         
  -8   2   8         72.39         86.53         5.56 o                         
  -7   2   8        926.52        913.79        19.07 o                         
  -6   2   8       1266.88       1371.32        22.10 o                         
  -5   2   8       5981.32       6217.54        42.89 o                         
  -4   2   8       1644.23       1601.76        23.51 o                         
  -3   2   8         15.61         22.80         3.07 o                         
  -2   2   8        812.21        743.11        13.82 o                         
  -1   2   8       9797.72      10222.30        71.08 o                         
   0   2   8        514.66        581.04        11.34 o                         
   1   2   8        542.49        475.43         9.65 o                         
   2   2   8        406.37        434.99        10.30 o                         
   3   2   8         66.51         51.98         5.19 o                         
   4   2   8       7338.79       7746.54        52.11 o                         
   5   2   8       1300.58       1374.06        22.70 o                         
   6   2   8        259.77        280.92        10.61 o                         
   7   2   8        595.51        604.93        15.62 o                         
   8   2   8         11.51         14.51         3.05 o                         
   9   2   8        423.30        429.99        23.51 o                         
  10   2   8          2.23          1.40         6.15 o                         
  11   2   8         59.24         56.11        10.94 o                         
  12   2   8        664.73        553.66        30.23 o                         
  13   2   8        143.90         97.92        13.46 o                         
  14   2   8         89.74        110.58        15.35 o                         
  15   2   8         71.58         90.46        15.32 o                         
  16   2   8         67.11         41.22        10.46 o                         
  17   2   8        247.23        287.35        26.17 o                         
  18   2   8         96.25         85.26        15.19 o                         
  19   2   8        449.33        455.03        39.79 o                         
  20   2   8         31.40         37.31        11.33 o                         
  21   2   8         81.46         98.80        17.40 o                         
  22   2   8        150.74        177.21        30.76 o                         
 -23   3   8          8.09          1.86         9.85 o                         
 -22   3   8         23.68         48.02        12.61 o                         
 -21   3   8        156.32        199.92        29.44 o                         
 -20   3   8        300.94        276.31        26.65 o                         
 -19   3   8        553.28        570.48        59.38 o                         
 -18   3   8        181.74        175.62        20.10 o                         
 -17   3   8          0.05          1.84         7.86 o                         
 -16   3   8        893.68        865.00        40.55 o                         
 -15   3   8        293.10        295.87        23.45 o                         
 -14   3   8        366.23        352.70        24.82 o                         
 -13   3   8        707.64        696.04        33.36 o                         
 -12   3   8         43.81         40.20         8.74 o                         
 -11   3   8        691.46        661.75        20.60 o                         
 -10   3   8       2296.63       2309.66        37.41 o                         
  -9   3   8        393.94        393.87        20.59 o                         
  -8   3   8       4302.04       4405.56        65.04 o                         
  -7   3   8        492.46        481.61        16.52 o                         
  -6   3   8        703.95        636.23        15.01 o                         
  -5   3   8        440.96        430.07        11.46 o                         
  -4   3   8          0.96         -0.46         1.47 o                         
  -3   3   8        324.10        386.68         9.32 o                         
  -2   3   8       1139.95       1092.92        19.03 o                         
  -1   3   8        191.81        194.00         8.36 o                         
   0   3   8        536.82        561.85        14.79 o                         
   1   3   8        655.82        597.63        15.96 o                         
   2   3   8       1110.41       1122.45        23.75 o                         
   3   3   8        640.14        608.71        14.34 o                         
   4   3   8        737.01        795.37        17.88 o                         
   5   3   8        342.41        365.60        13.40 o                         
   6   3   8        153.67        190.96        11.61 o                         
   7   3   8         19.39         21.83         6.80 o                         
   8   3   8         39.11         58.29         7.67 o                         
   9   3   8        386.25        388.84        22.15 o                         
  10   3   8        277.44        246.37        19.91 o                         
  11   3   8        210.16        205.95        19.22 o                         
  12   3   8         32.55         34.25         9.72 o                         
  13   3   8        219.93        220.96        21.02 o                         
  14   3   8         75.58         67.26        12.79 o                         
  15   3   8         16.95         18.70         8.58 o                         
  16   3   8        454.46        437.45        32.10 o                         
  17   3   8        580.35        571.05        62.39 o                         
  18   3   8         36.53         20.76        16.20 o                         
  19   3   8         71.51         57.18        14.09 o                         
  20   3   8        155.56        154.03        21.64 o                         
  21   3   8        190.96        174.25        29.99 o                         
  22   3   8        139.16        189.47        32.40 o                         
 -24   4   8         26.76          6.57         8.43 o                         
 -23   4   8         59.80         48.38        18.83 o                         
 -22   4   8         34.79         22.11        12.70 o                         
 -21   4   8        317.46        313.37        30.76 o                         
 -20   4   8          7.99         -5.44        12.59 o                         
 -19   4   8         19.34         21.02         9.04 o                         
 -18   4   8        116.22        116.57        17.59 o                         
 -17   4   8         82.18         71.47        13.85 o                         
 -16   4   8        170.02        178.12        13.51 o                         
 -15   4   8         84.70         89.50        10.04 o                         
 -14   4   8        248.43        236.61        21.65 o                         
 -13   4   8       1690.31       1636.74        53.72 o                         
 -12   4   8         92.35         77.99        13.85 o                         
 -11   4   8        276.57        266.37        16.99 o                         
 -10   4   8        899.55        899.14        34.92 o                         
  -9   4   8        111.74        106.21         9.79 o                         
  -8   4   8        561.03        563.53        20.69 o                         
  -7   4   8         88.67         81.00         9.82 o                         
  -6   4   8       1850.41       1934.95        43.14 o                         
  -5   4   8       1613.06       1594.42        30.56 o                         
  -4   4   8         13.01         20.27         5.16 o                         
  -3   4   8        587.05        602.99        14.56 o                         
  -2   4   8        585.48        614.51        16.66 o                         
  -1   4   8        481.97        507.43        13.90 o                         
   0   4   8        534.62        585.65        19.64 o                         
   1   4   8        795.81        817.41        23.42 o                         
   2   4   8        536.16        530.75        19.25 o                         
   3   4   8        197.73        190.89        11.85 o                         
   4   4   8        785.33        754.30        19.79 o                         
   5   4   8        257.23        256.11        12.67 o                         
   6   4   8        665.22        673.68        19.19 o                         
   7   4   8         34.14         30.34         5.97 o                         
   8   4   8       1564.58       1530.54        38.15 o                         
   9   4   8        209.79        200.80        18.54 o                         
  10   4   8          9.71         11.13         7.70 o                         
  11   4   8         88.42         84.31        13.68 o                         
  12   4   8         56.69         56.94        11.65 o                         
  13   4   8        989.70        956.60        44.98 o                         
  14   4   8         18.55          9.65         8.28 o                         
  15   4   8        384.09        369.52        29.78 o                         
  16   4   8        398.68        441.38        46.57 o                         
  17   4   8        268.51        274.96        27.36 o                         
  18   4   8        231.32        284.10        28.66 o                         
  19   4   8        123.18        163.59        29.11 o                         
  20   4   8          0.19         -6.24         8.54 o                         
  21   4   8        162.05        181.48        31.52 o                         
 -21   5   8          5.91         -7.01         8.98 o                         
 -20   5   8          5.00         15.98         9.90 o                         
 -19   5   8         20.68         28.20        10.12 o                         
 -18   5   8         58.14         73.58        17.35 o                         
 -17   5   8          1.50          1.62         9.80 o                         
 -16   5   8        117.34        120.29        26.05 o                         
 -15   5   8        305.84        342.33        28.09 o                         
 -14   5   8          1.04          0.44         7.99 o                         
 -13   5   8         98.48         98.44        15.87 o                         
 -12   5   8       1438.10       1473.47        43.24 o                         
 -11   5   8        116.84        129.97        15.38 o                         
 -10   5   8        902.65        980.87        39.15 o                         
  -9   5   8          9.29          8.36         4.82 o                         
  -8   5   8        117.20        135.15        13.99 o                         
  -7   5   8        513.80        561.85        27.37 o                         
  -6   5   8         70.78         73.16         8.07 o                         
  -5   5   8       1683.19       1669.14        47.75 o                         
  -4   5   8         12.92         13.19         3.92 o                         
  -3   5   8        221.72        197.86        11.59 o                         
  -2   5   8          9.83          2.85         4.00 o                         
  -1   5   8       1239.24       1222.53        28.99 o                         
   0   5   8          0.44         -0.09         3.53 o                         
   1   5   8         96.89         86.41        16.97 o                         
   2   5   8        502.62        500.96        27.07 o                         
   3   5   8         49.13         67.55        10.83 o                         
   4   5   8        907.05        942.44        29.23 o                         
   5   5   8        293.86        301.42        16.73 o                         
   6   5   8       1237.04       1218.18        28.60 o                         
   7   5   8        587.95        550.66        22.02 o                         
   8   5   8        334.42        323.80        24.11 o                         
   9   5   8          7.53         16.53         8.01 o                         
  10   5   8        785.51        745.63        38.45 o                         
  11   5   8         25.31         30.86         9.47 o                         
  12   5   8        443.31        417.82        30.47 o                         
  13   5   8         41.16         59.80        12.66 o                         
  14   5   8        641.51        623.35        39.25 o                         
  15   5   8         14.72          8.99        17.62 o                         
  16   5   8        204.65        179.73        22.70 o                         
  17   5   8          4.30          5.64         7.86 o                         
  18   5   8        118.46        139.99        27.47 o                         
  19   5   8        158.84        134.85        26.93 o                         
  20   5   8        111.30        107.37        24.74 o                         
 -17   6   8         44.40         58.01        20.69 o                         
 -16   6   8        134.05        132.75        19.25 o                         
 -15   6   8          6.62         -1.42         7.41 o                         
 -14   6   8        104.09         88.30        24.30 o                         
 -13   6   8        656.29        704.43        39.90 o                         
 -12   6   8        281.34        261.21        23.00 o                         
 -11   6   8        158.69        171.22        18.56 o                         
 -10   6   8        160.14        148.25        16.76 o                         
  -9   6   8        135.57        139.43        17.95 o                         
  -8   6   8        785.74        840.49        44.00 o                         
  -7   6   8        636.97        735.10        34.42 o                         
  -6   6   8        628.41        589.53        30.30 o                         
  -5   6   8          1.04         -4.90         4.90 o                         
  -4   6   8          8.69        -11.39        17.95 o                         
  -3   6   8         87.25         73.24        10.06 o                         
  -2   6   8        584.53        640.21        23.72 o                         
  -1   6   8        153.10        158.00        12.10 o                         
   0   6   8        999.85       1001.81        34.78 o                         
   1   6   8        289.09        286.46        16.56 o                         
   2   6   8        338.62        388.63        30.37 o                         
   3   6   8        352.49        375.76        42.47 o                         
   4   6   8          0.06          5.03         9.96 o                         
   5   6   8         74.35         60.09        19.26 o                         
   6   6   8        267.21        286.21        40.17 o                         
   7   6   8        270.91        282.14        23.93 o                         
   8   6   8        733.09        726.23        38.79 o                         
   9   6   8         18.01         26.03         8.77 o                         
  10   6   8       1302.07       1358.51        55.49 o                         
  11   6   8         38.25         37.89        10.34 o                         
  12   6   8        101.59        101.88        16.30 o                         
  13   6   8         51.25         49.36        12.74 o                         
  14   6   8         41.61         56.66        13.64 o                         
  15   6   8         13.97         19.35         9.30 o                         
  16   6   8        367.42        353.32        41.92 o                         
  17   6   8         74.28         38.86        15.43 o                         
 -14   7   8        587.41        694.38        65.56 o                         
 -13   7   8         22.29         44.60        13.10 o                         
 -12   7   8        358.38        379.59        44.77 o                         
 -11   7   8        180.92        195.92        32.51 o                         
 -10   7   8         71.68         69.18        20.80 o                         
  -9   7   8         43.55         41.62        10.35 o                         
  -8   7   8          4.53         -3.41         5.39 o                         
  -7   7   8        140.99        139.17        16.83 o                         
  -6   7   8        364.09        376.94        26.14 o                         
  -5   7   8        300.93        326.04        23.82 o                         
  -4   7   8        187.81        165.20        16.95 o                         
  -3   7   8         19.74         21.20        10.02 o                         
  -2   7   8        160.12        168.33        30.98 o                         
  -1   7   8          8.34          5.34        13.57 o                         
   0   7   8        300.77        345.62        24.20 o                         
   1   7   8        158.75        166.82        17.18 o                         
   2   7   8        112.43        123.90        26.82 o                         
   3   7   8        938.49        963.97        72.57 o                         
   4   7   8         30.94         28.90        15.32 o                         
   5   7   8          3.85         -9.74        11.82 o                         
   6   7   8         65.87        106.72        27.04 o                         
   7   7   8        119.95        107.69        16.49 o                         
   8   7   8        274.14        231.82        23.82 o                         
   9   7   8          1.14          4.25         6.04 o                         
  10   7   8         69.23         29.96        11.93 o                         
  11   7   8         66.74         81.27        15.67 o                         
  12   7   8         78.93         99.68        17.37 o                         
  13   7   8        112.88        107.92        23.42 o                         
  14   7   8         75.38         87.45        21.56 o                         
  15   7   8         54.42         22.11        14.12 o                         
 -10   8   8          1.49        -12.04        12.04 o                         
  -9   8   8          0.85        -12.04        12.04 o                         
  -8   8   8         96.33         87.78        23.64 o                         
  -7   8   8         53.01         35.35        16.64 o                         
  -6   8   8         20.39         15.76        11.82 o                         
  -5   8   8         23.82         10.95        11.38 o                         
  -4   8   8          0.28         -3.50        10.18 o                         
  -3   8   8         11.81         19.05        12.37 o                         
  -2   8   8          0.28        -18.61        18.61 o                         
  -1   8   8          1.67        -14.78        14.78 o                         
   0   8   8          1.47         -5.36        11.93 o                         
   1   8   8        812.39        943.72        76.18 o                         
   2   8   8       2479.91       2657.01       128.39 o                         
   3   8   8        439.13        468.90        55.38 o                         
   4   8   8         11.30        -14.01        14.67 o                         
   5   8   8          5.50          0.66        11.05 o                         
   6   8   8          0.12        -12.70        12.70 o                         
   7   8   8         27.16          6.79         7.15 o                         
   8   8   8         48.31         29.46        10.36 o                         
   9   8   8         40.87         27.47        11.82 o                         
 -24   1   9        589.93        683.00        48.82 o                         
 -23   1   9         25.45          3.47         7.94 o                         
 -22   1   9         84.22         89.84        15.49 o                         
 -21   1   9         17.24         10.87         7.65 o                         
 -20   1   9         65.11         52.58        24.96 o                         
 -19   1   9        891.43        844.97        41.29 o                         
 -18   1   9        349.87        348.14        25.88 o                         
 -17   1   9        143.17        235.48        20.93 o                         
 -16   1   9          1.73         17.42         8.12 o                         
 -15   1   9         18.14          9.66         5.97 o                         
 -14   1   9          0.03          5.39         6.80 o                         
 -13   1   9         70.99         81.63         8.53 o                         
 -12   1   9         69.82         80.11         9.01 o                         
 -11   1   9        137.86        150.45        10.15 o                         
 -10   1   9       1354.47       1348.99        25.25 o                         
  -9   1   9       3385.42       3294.01        32.54 o                         
  -8   1   9         21.53         21.12         3.84 o                         
  -7   1   9        542.73        490.45        10.60 o                         
  -6   1   9       1331.72       1433.90        24.78 o                         
  -5   1   9        243.70        263.47         7.97 o                         
  -4   1   9        594.89        571.15        11.01 o                         
  -3   1   9        577.77        551.82         8.66 o                         
  -2   1   9        781.31        936.16        22.15 o                         
  -1   1   9         14.83         76.96         7.17 o                         
   0   1   9        544.07        673.44        14.27 o                         
   1   1   9        709.09        789.78        16.33 o                         
   2   1   9        118.39         95.64         5.88 o                         
   3   1   9          9.12          5.74         1.56 o                         
   4   1   9         83.98         83.72         4.65 o                         
   5   1   9          0.06          0.13         2.12 o                         
   6   1   9        175.28        154.74         7.99 o                         
   7   1   9         32.09         35.84         4.54 o                         
   8   1   9        296.58        243.15        11.31 o                         
   9   1   9        298.62        297.31        13.11 o                         
  10   1   9       1220.04       1143.46        26.71 o                         
  11   1   9        189.61        197.95        13.23 o                         
  12   1   9         24.98         30.62         4.88 o                         
  13   1   9         39.41         50.27         8.51 o                         
  14   1   9          4.12          9.18         3.24 o                         
  15   1   9         41.91         27.52         7.53 o                         
  16   1   9        443.56        457.92        29.29 o                         
  17   1   9        984.78        973.03        43.82 o                         
  18   1   9        458.89        422.29        30.22 o                         
  19   1   9        114.01        115.20        16.90 o                         
  20   1   9         18.93         -2.96         5.98 o                         
  21   1   9        193.44        211.50        23.90 o                         
  22   1   9         12.14         -5.29        15.16 o                         
 -24   2   9        225.10        291.92        39.73 o                         
 -23   2   9        276.76        244.69        26.34 o                         
 -22   2   9          4.85          1.25         9.19 o                         
 -21   2   9         80.71         77.38        14.57 o                         
 -20   2   9         16.57         11.85         7.73 o                         
 -19   2   9        825.85        755.98        40.01 o                         
 -18   2   9        120.32         88.85        14.96 o                         
 -17   2   9        108.33        123.59        11.32 o                         
 -16   2   9        212.11        196.40        13.81 o                         
 -15   2   9          6.35         11.22         4.81 o                         
 -14   2   9        240.04        266.23        15.22 o                         
 -13   2   9        153.52        167.52        11.96 o                         
 -12   2   9        570.98        590.66        22.69 o                         
 -11   2   9        654.07        717.59        23.78 o                         
 -10   2   9         25.65          7.91         5.47 o                         
  -9   2   9       1927.52       1984.26        30.20 o                         
  -8   2   9         17.10         22.61         3.53 o                         
  -7   2   9          3.89          0.31         2.43 o                         
  -6   2   9       1127.36       1179.59        13.76 o                         
  -5   2   9       1703.27       1666.86        32.21 o                         
  -4   2   9      11266.03      11296.54       191.60 o                         
  -3   2   9         98.65         54.73         4.77 o                         
  -2   2   9       1277.30       1335.03        19.98 o                         
  -1   2   9       8066.38       8178.27        75.68 o                         
   0   2   9         33.11         35.43         3.20 o                         
   1   2   9          1.79          5.10         1.88 o                         
   2   2   9        293.68        333.10        10.75 o                         
   3   2   9       3703.09       3843.07        84.18 o                         
   4   2   9       1521.21       1741.50        25.22 o                         
   5   2   9       4962.88       5203.48        59.96 o                         
   6   2   9        291.55        280.99        11.06 o                         
   7   2   9       3302.15       3551.51        63.65 o                         
   8   2   9        392.61        423.77        15.41 o                         
   9   2   9          9.52          7.66         3.56 o                         
  10   2   9        657.05        656.84        30.80 o                         
  11   2   9        939.80        920.93        81.54 o                         
  12   2   9        330.90        290.58        21.89 o                         
  13   2   9       1339.93       1283.36        49.31 o                         
  14   2   9          5.57         19.66         8.52 o                         
  15   2   9        465.73        486.35        31.66 o                         
  16   2   9        170.19        169.25        19.74 o                         
  17   2   9         23.60         10.95        17.68 o                         
  18   2   9         13.39          5.94         8.98 o                         
  19   2   9         33.64         13.54         8.37 o                         
  20   2   9        201.56        224.67        37.98 o                         
  21   2   9         59.17         60.20        18.28 o                         
  22   2   9        569.77        660.45        58.89 o                         
 -23   3   9        119.76         96.98        23.86 o                         
 -22   3   9        365.53        402.19        33.14 o                         
 -21   3   9          0.11         -0.19         6.33 o                         
 -20   3   9          0.18          2.45         6.68 o                         
 -19   3   9          0.80         -5.77         7.96 o                         
 -18   3   9        825.48        839.86        29.18 o                         
 -17   3   9        195.16        180.96        16.31 o                         
 -16   3   9        124.58        132.94        11.67 o                         
 -15   3   9         54.38         50.17         7.60 o                         
 -14   3   9        466.64        497.71        21.45 o                         
 -13   3   9        283.14        265.43        20.74 o                         
 -12   3   9         34.97         40.78         9.89 o                         
 -11   3   9       1025.15       1013.30        22.85 o                         
 -10   3   9        897.18        894.01        23.20 o                         
  -9   3   9        161.12        139.82        12.16 o                         
  -8   3   9        262.52        286.64        13.23 o                         
  -7   3   9       1330.94       1380.53        26.57 o                         
  -6   3   9          2.73         -0.75         2.55 o                         
  -5   3   9        682.36        705.28        14.87 o                         
  -4   3   9        178.36        202.87         9.78 o                         
  -3   3   9        903.69        988.06        22.26 o                         
  -2   3   9         48.09         50.51         5.94 o                         
  -1   3   9       1443.84       1558.27        20.68 o                         
   0   3   9       3007.51       3242.68        62.18 o                         
   1   3   9         46.86         35.43         4.22 o                         
   2   3   9         53.33         51.18         4.15 o                         
   3   3   9        123.36        108.40         6.62 o                         
   4   3   9        229.96        217.99        11.05 o                         
   5   3   9         60.10         65.42         6.80 o                         
   6   3   9        232.03        221.67        12.52 o                         
   7   3   9        118.82        129.73        10.21 o                         
   8   3   9        423.61        425.43        18.82 o                         
   9   3   9       2911.38       2902.43        64.69 o                         
  10   3   9        193.19        178.01        30.70 o                         
  11   3   9        520.88        503.66        29.09 o                         
  12   3   9        363.32        359.97        30.10 o                         
  13   3   9        328.32        306.79        24.72 o                         
  14   3   9        260.97        203.36        20.79 o                         
  15   3   9        988.48        931.88        48.27 o                         
  16   3   9        384.76        361.74        29.20 o                         
  17   3   9        225.51        231.55        25.94 o                         
  18   3   9         28.94         39.30        11.42 o                         
  19   3   9         65.41         55.89        13.20 o                         
  20   3   9        228.43        241.79        34.59 o                         
  21   3   9         51.74         34.92        13.13 o                         
  22   3   9         12.38         16.42        10.73 o                         
 -23   4   9          0.51         24.08        11.05 o                         
 -22   4   9          5.24         10.95         9.63 o                         
 -21   4   9        304.12        284.74        63.26 o                         
 -20   4   9         57.93         41.44        21.78 o                         
 -19   4   9        122.69        121.51        18.61 o                         
 -18   4   9          7.58          7.15         6.20 o                         
 -17   4   9        162.87        166.56        13.44 o                         
 -16   4   9        692.38        788.29        31.73 o                         
 -15   4   9        545.44        515.42        45.31 o                         
 -14   4   9        500.65        492.89        30.55 o                         
 -13   4   9        858.39        832.30        38.05 o                         
 -12   4   9        497.35        537.34        24.53 o                         
 -11   4   9        255.59        281.89        17.32 o                         
 -10   4   9         31.61         27.47         7.21 o                         
  -9   4   9        227.80        210.75        13.26 o                         
  -8   4   9       4348.13       4446.40       125.11 o                         
  -7   4   9        550.00        599.00        24.08 o                         
  -6   4   9         22.48         18.69         8.87 o                         
  -5   4   9        617.87        642.91        20.27 o                         
  -4   4   9          0.01         -3.01         3.01 o                         
  -3   4   9         40.62         44.13         4.71 o                         
  -2   4   9         43.86         40.99         4.89 o                         
  -1   4   9        686.05        651.01        22.98 o                         
   0   4   9       2499.65       2595.15        56.01 o                         
   1   4   9        545.56        536.40        18.96 o                         
   2   4   9        260.54        258.42        13.61 o                         
   3   4   9         34.71         36.67         5.60 o                         
   4   4   9        522.62        528.02        16.69 o                         
   5   4   9          1.30          5.73         3.16 o                         
   6   4   9        318.00        313.23        16.29 o                         
   7   4   9       2356.91       2357.65        45.63 o                         
   8   4   9          0.73          4.71         6.37 o                         
   9   4   9        121.53        116.31        23.20 o                         
  10   4   9         77.74         81.96        12.89 o                         
  11   4   9        509.94        464.99        29.52 o                         
  12   4   9         64.60         88.75        14.09 o                         
  13   4   9        140.96        118.79        16.87 o                         
  14   4   9          0.02         -0.79         6.00 o                         
  15   4   9         12.99          9.09         7.69 o                         
  16   4   9         95.18        106.77        17.75 o                         
  17   4   9        131.82        130.73        19.49 o                         
  18   4   9        505.25        572.23        40.52 o                         
  19   4   9         28.79          1.97         9.30 o                         
  20   4   9        299.75        329.13        40.39 o                         
  21   4   9          2.10         15.21        10.84 o                         
 -19   5   9        234.58        247.29        26.21 o                         
 -18   5   9         30.60         36.56        16.09 o                         
 -17   5   9         49.37         50.17        13.35 o                         
 -16   5   9        178.23        195.68        21.86 o                         
 -15   5   9       1137.38       1167.95        50.76 o                         
 -14   5   9        408.90        441.87        30.43 o                         
 -13   5   9       1566.95       1614.82        55.91 o                         
 -12   5   9       1635.22       1730.23        47.78 o                         
 -11   5   9        365.78        395.89        25.48 o                         
 -10   5   9        239.61        287.98        20.96 o                         
  -9   5   9         14.03         17.93         6.07 o                         
  -8   5   9         43.59         41.41         8.00 o                         
  -7   5   9        208.15        210.79        13.38 o                         
  -6   5   9        188.06        196.93        12.39 o                         
  -5   5   9          1.62         -0.05         2.64 o                         
  -4   5   9        192.07        193.51        13.82 o                         
  -3   5   9         65.35         60.74         6.14 o                         
  -2   5   9        213.24        197.13        10.84 o                         
  -1   5   9        278.40        298.70        21.57 o                         
   0   5   9        327.63        322.35        20.36 o                         
   1   5   9         15.65         12.79         4.67 o                         
   2   5   9        318.82        308.08        20.95 o                         
   3   5   9          7.27          9.08         4.90 o                         
   4   5   9        130.88        135.23        14.84 o                         
   5   5   9        465.87        463.59        17.61 o                         
   6   5   9         33.10         28.77         4.91 o                         
   7   5   9         39.12         23.40         5.36 o                         
   8   5   9         47.91         60.24        13.03 o                         
   9   5   9        618.51        609.38        33.66 o                         
  10   5   9         44.16         42.67        15.60 o                         
  11   5   9          0.25          1.87         6.99 o                         
  12   5   9        164.55        188.47        21.05 o                         
  13   5   9        914.33        917.77        46.18 o                         
  14   5   9        300.27        341.58        48.05 o                         
  15   5   9         46.15         50.88        13.05 o                         
  16   5   9          1.42         -0.50         7.67 o                         
  17   5   9        359.23        382.00        42.36 o                         
  18   5   9        856.33        787.85        61.40 o                         
  19   5   9        226.86        196.91        31.85 o                         
 -17   6   9         21.75         37.21        20.91 o                         
 -16   6   9         93.32         82.09        24.85 o                         
 -15   6   9        309.38        323.33        43.23 o                         
 -14   6   9         65.47         37.32        15.54 o                         
 -13   6   9        583.61        640.45        30.78 o                         
 -12   6   9         24.21         23.08         7.64 o                         
 -11   6   9        189.72        200.44        19.32 o                         
 -10   6   9          1.77          1.79         7.72 o                         
  -9   6   9          7.71         14.69         9.14 o                         
  -8   6   9          0.33          6.69         4.71 o                         
  -7   6   9          8.28         10.94         5.44 o                         
  -6   6   9         33.87         28.91         7.04 o                         
  -5   6   9         42.07         36.30         8.10 o                         
  -4   6   9          1.11         -6.57        18.83 o                         
  -3   6   9         11.42          8.54         4.13 o                         
  -2   6   9        402.12        398.99        22.74 o                         
  -1   6   9         28.39         21.76        17.84 o                         
   0   6   9       1282.44       1434.86        43.18 o                         
   1   6   9       1235.50       1151.24        73.88 o                         
   2   6   9        154.61        147.98        28.13 o                         
   3   6   9        272.64        289.84        38.42 o                         
   4   6   9        417.38        381.12        44.33 o                         
   5   6   9        279.25        281.85        38.75 o                         
   6   6   9        222.19        204.73        20.14 o                         
   7   6   9         55.68         47.73        19.37 o                         
   8   6   9        169.97        196.54        41.21 o                         
   9   6   9         35.71         50.04        11.62 o                         
  10   6   9        182.88        164.35        19.85 o                         
  11   6   9         64.18         52.40        11.86 o                         
  12   6   9         76.03         83.18        14.68 o                         
  13   6   9        110.02         88.01        15.71 o                         
  14   6   9        393.74        376.05        31.92 o                         
  15   6   9         37.55         35.79        14.56 o                         
  16   6   9        580.94        514.00        49.47 o                         
 -14   7   9        366.68        384.73        49.91 o                         
 -13   7   9        191.36        228.96        26.16 o                         
 -12   7   9          0.12         -6.35         7.55 o                         
 -11   7   9        139.21        105.84        24.96 o                         
 -10   7   9         61.27         68.41        20.80 o                         
  -9   7   9          9.66         11.27         9.52 o                         
  -8   7   9         98.32         89.31        21.89 o                         
  -7   7   9        485.28        513.01        50.79 o                         
  -6   7   9          0.08          7.99        10.51 o                         
  -5   7   9          0.21        -10.73        13.57 o                         
  -4   7   9         26.56         28.34         7.83 o                         
  -3   7   9         10.47          5.75         4.79 o                         
  -2   7   9          7.00         12.12         7.06 o                         
  -1   7   9          6.26          0.73         4.61 o                         
   0   7   9          4.91          9.81         6.44 o                         
   1   7   9          1.55         10.29        14.45 o                         
   2   7   9       1422.88       1572.64        93.15 o                         
   3   7   9         41.13         62.28        20.80 o                         
   4   7   9       1037.31       1089.84        78.92 o                         
   5   7   9         20.40         23.20        13.90 o                         
   6   7   9         49.68         49.00        11.10 o                         
   7   7   9        243.49        217.40        22.81 o                         
   8   7   9         32.70         25.54         9.14 o                         
   9   7   9          2.21         15.43        15.05 o                         
  10   7   9         16.97         15.24        14.23 o                         
  11   7   9          0.93         -5.30         6.99 o                         
  12   7   9         10.67         22.88        12.70 o                         
  -9   8   9         56.80         94.13        24.63 o                         
  -8   8   9          0.92          2.30         9.08 o                         
  -7   8   9         87.75         86.14        23.31 o                         
  -6   8   9        324.66        330.66        43.56 o                         
  -5   8   9        237.91        273.53        39.84 o                         
  -4   8   9          0.01         -9.96        16.31 o                         
  -3   8   9          1.45         11.16        11.93 o                         
  -2   8   9         87.69         74.21        21.78 o                         
  -1   8   9       1128.78       1308.42        89.10 o                         
   0   8   9        183.12        215.95        37.21 o                         
   1   8   9       1002.64       1108.12        83.84 o                         
   2   8   9        162.01        158.71        33.16 o                         
   3   8   9        149.76        172.61        35.24 o                         
   4   8   9         13.21        -11.05        12.48 o                         
   5   8   9          2.27         13.35        13.90 o                         
   6   8   9         75.15         81.65        24.63 o                         
 -24   0  10       1154.18       1415.90        87.13 o                         
 -23   0  10          4.44         21.23        14.34 o                         
 -22   0  10        406.10        309.43        38.64 o                         
 -21   0  10        430.43        353.76        40.39 o                         
 -20   0  10        411.38        300.34        36.78 o                         
 -19   0  10        384.55        385.50        39.95 o                         
 -18   0  10        392.49        371.38        37.76 o                         
 -17   0  10        321.91        352.44        35.79 o                         
 -16   0  10        506.66        471.31        39.62 o                         
 -15   0  10        914.01        790.70        49.47 o                         
 -14   0  10        753.93        633.30        43.13 o                         
 -13   0  10         94.10        117.01        10.18 o                         
 -12   0  10       1752.20       1682.85        35.54 o                         
 -11   0  10        210.54        212.38        15.51 o                         
 -10   0  10        915.18        946.34        30.69 o                         
  -9   0  10        749.76        674.20        20.30 o                         
  -8   0  10       1726.64       1640.05        36.10 o                         
  -7   0  10       1637.16       1571.28        33.41 o                         
  -6   0  10        112.24        179.63        17.29 o                         
  -5   0  10      19036.86      19850.07       105.04 o                         
  -4   0  10       3944.04       3671.02        44.99 o                         
  -3   0  10       5013.33       4883.89        38.81 o                         
  -2   0  10        507.65        397.01        15.36 o                         
  -1   0  10         25.68         11.38         3.39 o                         
   0   0  10         47.87         54.74         5.25 o                         
   1   0  10        240.18        237.35        14.34 o                         
   2   0  10         70.74         88.88         7.94 o                         
   3   0  10       1340.70       1414.10        29.46 o                         
   4   0  10      13462.69      13359.26       123.52 o                         
   5   0  10         24.20         27.55         5.42 o                         
   6   0  10       8409.48       8514.38        88.18 o                         
   7   0  10          4.13          8.84         4.12 o                         
   8   0  10        612.84        639.46        24.96 o                         
   9   0  10        160.55        150.93        13.27 o                         
  10   0  10        767.18        698.16        29.08 o                         
  11   0  10       2450.23       2525.56        79.79 o                         
  12   0  10       1868.93       1759.70        69.61 o                         
  13   0  10        835.70        644.25        43.89 o                         
  14   0  10       1386.94       1353.95        66.33 o                         
  15   0  10          4.86        -11.49        11.49 o                         
  16   0  10          5.94         -0.66        10.18 o                         
  17   0  10        152.25        123.14        22.88 o                         
  18   0  10        367.50        407.39        42.47 o                         
  19   0  10        956.47        928.72        66.44 o                         
  20   0  10         44.61         21.56        13.35 o                         
  21   0  10        367.42        565.88        55.27 o                         
  22   0  10          0.04          6.68        10.18 o                         
 -24   1  10         81.39        104.89        17.56 o                         
 -23   1  10        389.03        431.78        33.70 o                         
 -22   1  10          7.59         20.14         9.23 o                         
 -21   1  10         47.32         57.20        12.26 o                         
 -20   1  10        138.20        139.44        18.52 o                         
 -19   1  10        204.70        181.38        23.86 o                         
 -18   1  10        556.82        512.53        31.32 o                         
 -17   1  10        144.73        117.74        15.73 o                         
 -16   1  10        917.69        855.30        37.60 o                         
 -15   1  10          9.77          3.68         4.65 o                         
 -14   1  10        323.67        302.62        14.98 o                         
 -13   1  10         39.99         46.38         6.13 o                         
 -12   1  10        776.21        757.71        21.14 o                         
 -11   1  10       3146.46       3035.70        35.59 o                         
 -10   1  10       2121.61       2074.46        26.17 o                         
  -9   1  10       1964.36       1868.61        23.31 o                         
  -8   1  10          3.74          5.47         2.26 o                         
  -7   1  10        224.52        197.63         6.87 o                         
  -6   1  10       1448.61       1370.23        16.58 o                         
  -5   1  10        597.58        647.88        12.52 o                         
  -4   1  10        561.86        555.14        10.33 o                         
  -3   1  10        562.52        419.54        10.81 o                         
  -2   1  10       5849.45       5756.00        35.50 o                         
  -1   1  10       5223.31       5280.22        38.28 o                         
   0   1  10        120.27        179.67         7.99 o                         
   1   1  10         82.20         67.72         5.40 o                         
   2   1  10         78.20         65.11         5.14 o                         
   3   1  10         54.75         60.05         4.00 o                         
   4   1  10         18.12         16.01         2.40 o                         
   5   1  10        382.81        350.75        10.05 o                         
   6   1  10          0.06          2.61         2.34 o                         
   7   1  10       1972.35       2044.75        30.57 o                         
   8   1  10         16.99         14.34         3.57 o                         
   9   1  10        249.73        242.61        12.02 o                         
  10   1  10        737.05        681.23        24.18 o                         
  11   1  10          3.18          9.58         3.58 o                         
  12   1  10         64.36         63.28         6.70 o                         
  13   1  10          6.10          3.25         2.52 o                         
  14   1  10        210.06        204.84        11.30 o                         
  15   1  10          9.76          5.75         6.02 o                         
  16   1  10         31.64         19.23         8.87 o                         
  17   1  10        638.89        601.03        34.94 o                         
  18   1  10        644.23        664.28        43.67 o                         
  19   1  10        144.36        143.19        18.42 o                         
  20   1  10         54.52         41.68         9.06 o                         
  21   1  10         33.72         28.35         9.70 o                         
  22   1  10         25.61          4.49        10.18 o                         
 -24   2  10        289.26        344.45        43.56 o                         
 -23   2  10          1.45         -9.13         9.13 o                         
 -22   2  10         12.94         38.05        13.79 o                         
 -21   2  10          7.51         -6.08         7.21 o                         
 -20   2  10       1617.10       1477.49        57.66 o                         
 -19   2  10          6.42         16.11         8.80 o                         
 -18   2  10        135.98        112.87        15.88 o                         
 -17   2  10        211.59        193.52        14.23 o                         
 -16   2  10         51.99         35.03         6.53 o                         
 -15   2  10        351.24        349.75        17.95 o                         
 -14   2  10        566.24        544.11        21.90 o                         
 -13   2  10       1056.91       1056.84        29.62 o                         
 -12   2  10        684.84        704.23        20.71 o                         
 -11   2  10          0.18          5.66         4.14 o                         
 -10   2  10         33.82         22.22        10.73 o                         
  -9   2  10         47.05         48.56         4.21 o                         
  -8   2  10         40.17         34.91         5.12 o                         
  -7   2  10         67.80         61.33         4.17 o                         
  -6   2  10       2757.09       2847.44        21.22 o                         
  -5   2  10        148.43        206.47        10.05 o                         
  -4   2  10       3653.63       4127.39        54.74 o                         
  -3   2  10       1108.34       1304.22        17.64 o                         
  -2   2  10       1834.29       1939.44        59.27 o                         
  -1   2  10        471.37        497.69        22.45 o                         
   0   2  10       1979.84       1994.99        16.86 o                         
   1   2  10        672.57        643.35        15.20 o                         
   2   2  10        187.43        193.69         7.57 o                         
   3   2  10         98.49         99.15         5.62 o                         
   4   2  10         44.40         38.89         4.27 o                         
   5   2  10         29.88         26.98         4.47 o                         
   6   2  10       2005.21       2209.24        31.10 o                         
   7   2  10        132.59        154.85         8.80 o                         
   8   2  10        991.37       1012.43        27.48 o                         
   9   2  10        668.85        692.81        20.63 o                         
  10   2  10        382.86        344.70        14.78 o                         
  11   2  10        555.85        566.97        39.46 o                         
  12   2  10          1.73         12.26         7.22 o                         
  13   2  10          0.49          5.81        11.16 o                         
  14   2  10       1189.99       1138.88        46.93 o                         
  15   2  10        258.28        221.50        21.77 o                         
  16   2  10        153.27        160.31        19.34 o                         
  17   2  10        280.93        301.78        44.38 o                         
  18   2  10          2.22          5.91         7.55 o                         
  19   2  10        307.06        325.68        30.30 o                         
  20   2  10          3.52         21.30         9.76 o                         
  21   2  10          8.07         16.42        11.60 o                         
  22   2  10          8.96         12.04        10.18 o                         
 -23   3  10          5.63         -1.20         9.74 o                         
 -22   3  10         29.48         16.36        10.25 o                         
 -21   3  10          1.31          7.15         8.49 o                         
 -20   3  10          1.00         -1.63         7.57 o                         
 -19   3  10         73.14         84.54        14.64 o                         
 -18   3  10       1249.74       1325.43        50.29 o                         
 -17   3  10        128.37        131.79        15.58 o                         
 -16   3  10         17.76         33.60         6.87 o                         
 -15   3  10         67.35         66.68         8.82 o                         
 -14   3  10        248.32        252.74        15.87 o                         
 -13   3  10         17.90         10.97         9.36 o                         
 -12   3  10       1647.04       1642.60        41.00 o                         
 -11   3  10       3586.41       3715.00        43.20 o                         
 -10   3  10       2047.69       2090.93        40.73 o                         
  -9   3  10         18.07         15.23         5.27 o                         
  -8   3  10       1155.82       1224.53        28.24 o                         
  -7   3  10          8.98         13.24         3.58 o                         
  -6   3  10        499.99        468.96        11.99 o                         
  -5   3  10       1013.03       1038.29        28.49 o                         
  -4   3  10         29.76         12.57         7.83 o                         
  -3   3  10       1121.92       1088.65        21.27 o                         
  -2   3  10          4.49          2.03         2.29 o                         
  -1   3  10        150.23        153.55         8.83 o                         
   0   3  10         15.30         18.94         2.65 o                         
   1   3  10         66.78         73.34         4.80 o                         
   2   3  10        544.12        516.43        14.53 o                         
   3   3  10         17.56         17.43         4.25 o                         
   4   3  10       1168.72       1155.01        24.89 o                         
   5   3  10       1897.63       1926.48        34.17 o                         
   6   3  10       1611.32       1579.30        45.97 o                         
   7   3  10          2.30          5.70         4.04 o                         
   8   3  10         12.37          6.98         3.90 o                         
   9   3  10         63.06         38.40         9.63 o                         
  10   3  10       1100.81       1194.02        66.55 o                         
  11   3  10        381.33        385.12        25.70 o                         
  12   3  10          7.44         19.56         7.57 o                         
  13   3  10        138.68        156.89        26.27 o                         
  14   3  10       2158.97       2214.86        67.48 o                         
  15   3  10         13.25         30.04         8.97 o                         
  16   3  10         20.27         29.70        11.20 o                         
  17   3  10        438.23        438.22        33.29 o                         
  18   3  10        745.74        838.90        64.36 o                         
  19   3  10        290.33        290.43        29.05 o                         
  20   3  10         37.61         45.86        15.00 o                         
  21   3  10          0.56         10.07         8.32 o                         
 -21   4  10         35.62         40.09        13.12 o                         
 -20   4  10          8.31          3.96         7.29 o                         
 -19   4  10         27.86         14.18         7.05 o                         
 -18   4  10        349.95        354.81        29.09 o                         
 -17   4  10         52.31         53.43         8.43 o                         
 -16   4  10        480.01        534.71        24.33 o                         
 -15   4  10         78.64         83.03        13.32 o                         
 -14   4  10        608.30        605.18        33.34 o                         
 -13   4  10        968.90        973.95        40.45 o                         
 -12   4  10       2693.68       2848.00        64.19 o                         
 -11   4  10         49.42         38.69         6.69 o                         
 -10   4  10        119.14        136.53        10.90 o                         
  -9   4  10        464.65        481.09        18.83 o                         
  -8   4  10       1486.50       1569.68        41.76 o                         
  -7   4  10        136.65        144.58        23.26 o                         
  -6   4  10        394.37        404.45        24.49 o                         
  -5   4  10        496.50        498.18        25.29 o                         
  -4   4  10         82.39         75.97         5.42 o                         
  -3   4  10       1708.03       1710.24        50.73 o                         
  -2   4  10        909.95        935.65        29.38 o                         
  -1   4  10        389.78        432.79        16.75 o                         
   0   4  10       1154.07       1150.32        55.00 o                         
   1   4  10          1.25          1.64         2.72 o                         
   2   4  10        783.46        746.56        22.94 o                         
   3   4  10       1553.65       1579.81        28.16 o                         
   4   4  10         36.02         37.21         4.82 o                         
   5   4  10       2338.45       2301.82        41.68 o                         
   6   4  10        569.99        556.75        21.99 o                         
   7   4  10         11.78         19.06         5.17 o                         
   8   4  10         68.33         70.93        11.93 o                         
   9   4  10        324.52        334.24        23.54 o                         
  10   4  10        774.64        727.40        35.81 o                         
  11   4  10          2.28          1.70         6.08 o                         
  12   4  10       1042.38       1040.82        45.39 o                         
  13   4  10        148.98        160.17        28.13 o                         
  14   4  10         78.16         90.88        15.37 o                         
  15   4  10        186.60        199.10        22.17 o                         
  16   4  10         40.15         38.33        14.83 o                         
  17   4  10         27.31         28.57         9.36 o                         
  18   4  10        138.60         82.86        20.36 o                         
  19   4  10        122.51        172.17        28.57 o                         
  20   4  10        132.56        168.89        29.22 o                         
 -19   5  10         16.09         18.28        17.07 o                         
 -18   5  10        173.86        133.10        28.35 o                         
 -17   5  10        266.57        272.01        25.96 o                         
 -16   5  10         97.25         72.78        13.48 o                         
 -15   5  10          9.74         21.95         9.39 o                         
 -14   5  10        192.99        188.44        19.77 o                         
 -13   5  10       2236.77       2388.22        55.35 o                         
 -12   5  10        159.09        156.28        19.16 o                         
 -11   5  10        197.34        207.26        18.09 o                         
 -10   5  10        529.20        533.43        27.24 o                         
  -9   5  10       1006.18       1036.19        36.43 o                         
  -8   5  10       1082.02       1147.59        37.98 o                         
  -7   5  10         23.49          9.07         8.21 o                         
  -6   5  10        426.05        436.58        21.21 o                         
  -5   5  10        809.48        895.15        51.28 o                         
  -4   5  10        431.46        439.32        41.59 o                         
  -3   5  10         63.69         65.14        11.77 o                         
  -2   5  10        167.81        144.63        11.86 o                         
  -1   5  10        119.03        103.37        10.64 o                         
   0   5  10        654.91        725.50        28.79 o                         
   1   5  10         14.39         14.94         5.58 o                         
   2   5  10        240.29        248.08        18.63 o                         
   3   5  10       1751.91       1732.53        49.60 o                         
   4   5  10         53.68         48.83         7.03 o                         
   5   5  10       1241.55       1264.84        34.56 o                         
   6   5  10        324.18        331.68        23.20 o                         
   7   5  10          4.18          5.02        11.71 o                         
   8   5  10        758.30        767.91        36.69 o                         
   9   5  10         62.01         63.75        12.73 o                         
  10   5  10         55.61         28.90        10.29 o                         
  11   5  10        110.03        114.66        16.17 o                         
  12   5  10          4.76         18.47         8.34 o                         
  13   5  10         13.81         17.90        22.22 o                         
  14   5  10        335.73        293.85        27.08 o                         
  15   5  10          6.36          7.12         6.67 o                         
  16   5  10        174.37        199.24        23.98 o                         
  17   5  10         36.73         31.09        14.12 o                         
 -17   6  10          0.24          5.91        11.82 o                         
 -16   6  10        136.93        139.01        31.30 o                         
 -15   6  10        838.73        959.92        74.65 o                         
 -14   6  10         16.46         15.98        10.51 o                         
 -13   6  10          6.93         24.83         9.56 o                         
 -12   6  10        235.93        242.11        34.15 o                         
 -11   6  10          0.97         -5.69         9.41 o                         
 -10   6  10        213.42        237.41        33.82 o                         
  -9   6  10        206.14        228.98        19.03 o                         
  -8   6  10        130.64        143.48        14.82 o                         
  -7   6  10        517.13        546.80        27.26 o                         
  -6   6  10          0.43         -3.80         4.67 o                         
  -5   6  10         16.97         15.68         4.87 o                         
  -4   6  10        270.47        284.08        18.29 o                         
  -3   6  10        153.96        159.58        16.75 o                         
  -2   6  10         75.86         66.51        31.36 o                         
  -1   6  10        140.51         89.10        22.99 o                         
   0   6  10        894.24       1013.11        70.93 o                         
   1   6  10        768.93        749.87        60.97 o                         
   2   6  10       2958.00       3206.14       126.31 o                         
   3   6  10       1085.37       1116.22        75.96 o                         
   4   6  10         49.04         47.28        17.07 o                         
   5   6  10          0.15         -3.96         5.03 o                         
   6   6  10         31.74         27.26         8.58 o                         
   7   6  10        619.33        580.23        33.85 o                         
   8   6  10        887.74        913.76        42.99 o                         
   9   6  10         14.68         10.14        10.73 o                         
  10   6  10        383.17        397.15        44.99 o                         
  11   6  10          0.15          2.64        16.20 o                         
  12   6  10          0.22          6.03         6.73 o                         
  13   6  10         14.76          8.80         8.14 o                         
 -13   7  10        278.74        291.53        29.43 o                         
 -12   7  10          2.31         31.19        15.87 o                         
 -11   7  10         59.36         49.47        17.29 o                         
 -10   7  10          9.65         19.59        10.84 o                         
  -9   7  10         77.93         77.71        21.89 o                         
  -8   7  10         19.44         10.07        11.49 o                         
  -7   7  10        496.13        532.17        52.32 o                         
  -6   7  10          1.53         -4.27        10.18 o                         
  -5   7  10        155.42        123.36        26.38 o                         
  -4   7  10          4.05         20.25        14.01 o                         
  -3   7  10         79.23         55.17        18.39 o                         
  -2   7  10        347.82        386.05        46.19 o                         
  -1   7  10        201.67        194.50        33.27 o                         
   0   7  10        103.98        118.21        26.16 o                         
   1   7  10        275.36        278.12        40.61 o                         
   2   7  10         19.49         40.28        17.73 o                         
   3   7  10         32.40         37.76        18.06 o                         
   4   7  10        255.80        196.03        35.79 o                         
   5   7  10         85.64         69.40        13.05 o                         
   6   7  10        218.77        250.30        24.00 o                         
   7   7  10        115.48        103.67        16.13 o                         
   8   7  10         44.81         33.88        10.63 o                         
   9   7  10         37.64         58.12        21.02 o                         
  10   7  10        153.61        129.70        31.19 o                         
  -8   8  10          2.02         -3.61         9.85 o                         
  -7   8  10        190.97        203.70        34.70 o                         
  -6   8  10        108.58         85.16        22.88 o                         
  -5   8  10          0.01         -9.74        11.16 o                         
  -4   8  10          4.40         -9.63        13.13 o                         
  -3   8  10          0.18        -15.00        15.00 o                         
  -2   8  10          0.67        -15.00        15.00 o                         
  -1   8  10        218.69        248.46        40.06 o                         
   0   8  10        200.78        213.44        37.43 o                         
   1   8  10        145.11        159.04        32.84 o                         
   2   8  10         32.89         38.31        20.14 o                         
   3   8  10         34.16         29.33        16.42 o                         
   4   8  10         58.82         72.02        22.99 o                         
   5   8  10          1.13          3.72        12.15 o                         
 -24   1  11        145.26        188.64        23.40 o                         
 -23   1  11        235.94        253.36        25.98 o                         
 -22   1  11         21.67         27.58        10.94 o                         
 -21   1  11         34.30         31.59        10.56 o                         
 -20   1  11        312.81        280.91        24.85 o                         
 -19   1  11        237.88        203.48        20.53 o                         
 -18   1  11         10.58         11.64         7.98 o                         
 -17   1  11       2138.22       2164.86        61.31 o                         
 -16   1  11        263.59        237.06        15.76 o                         
 -15   1  11        220.56        208.31        14.27 o                         
 -14   1  11        495.41        492.81        17.97 o                         
 -13   1  11        336.59        329.96        14.34 o                         
 -12   1  11         38.71         46.87         8.27 o                         
 -11   1  11          3.81          7.94         3.99 o                         
 -10   1  11       8351.46       8243.59        57.18 o                         
  -9   1  11       7877.21       7624.91        82.07 o                         
  -8   1  11          4.76          2.94         3.58 o                         
  -7   1  11          6.33          4.77         2.76 o                         
  -6   1  11         35.52         22.51         4.33 o                         
  -5   1  11         59.05         56.93         3.89 o                         
  -4   1  11        961.28       1043.57        14.20 o                         
  -3   1  11         56.14        100.43         5.34 o                         
  -2   1  11       3322.12       3254.06        29.10 o                         
  -1   1  11          8.93         -2.22         2.22 o                         
   0   1  11       8539.02       8937.61        57.91 o                         
   1   1  11        446.44        470.18        14.15 o                         
   2   1  11          0.90         -1.06         2.41 o                         
   3   1  11        262.83        259.97         8.20 o                         
   4   1  11         22.16         16.12         2.81 o                         
   5   1  11       1238.85       1237.92        19.10 o                         
   6   1  11       3026.65       2909.52        34.80 o                         
   7   1  11        357.98        348.55        12.93 o                         
   8   1  11        486.87        455.03        15.72 o                         
   9   1  11         95.47         97.75         7.97 o                         
  10   1  11        953.09        837.35        26.13 o                         
  11   1  11        528.56        546.72        20.22 o                         
  12   1  11         17.15         13.14         4.22 o                         
  13   1  11         73.88         88.36        13.40 o                         
  14   1  11          2.64          1.26         4.55 o                         
  15   1  11       2071.21       1843.65        49.72 o                         
  16   1  11         35.90         13.15         5.38 o                         
  17   1  11         69.27         53.54         9.63 o                         
  18   1  11        572.23        567.92        31.08 o                         
  19   1  11        422.14        428.46        27.89 o                         
  20   1  11         21.66         13.59         5.88 o                         
  21   1  11         21.00          0.55        11.49 o                         
  22   1  11         29.46         30.65        12.26 o                         
 -24   2  11        108.66        101.14        25.07 o                         
 -23   2  11        984.42       1046.54        52.93 o                         
 -22   2  11         53.84         30.26        10.56 o                         
 -21   2  11         10.13          0.80        16.09 o                         
 -20   2  11          0.74          9.87         8.15 o                         
 -19   2  11          6.51          5.19         7.20 o                         
 -18   2  11        186.71        195.40        14.94 o                         
 -17   2  11        203.99        204.12        14.77 o                         
 -16   2  11        292.74        318.72        18.13 o                         
 -15   2  11         13.96         23.35         6.12 o                         
 -14   2  11       2162.41       2050.06        36.05 o                         
 -13   2  11        268.17        248.02        15.13 o                         
 -12   2  11       1599.16       1597.29        27.68 o                         
 -11   2  11        574.05        545.22        19.22 o                         
 -10   2  11          0.45          1.79         4.22 o                         
  -9   2  11        119.25        117.76         6.12 o                         
  -8   2  11        440.18        425.65        10.62 o                         
  -7   2  11        426.18        423.03        10.11 o                         
  -6   2  11        147.47        191.20        10.34 o                         
  -5   2  11        101.17         86.87         6.60 o                         
  -4   2  11        608.71        657.23        19.39 o                         
  -3   2  11       2409.22       2519.21        52.17 o                         
  -2   2  11          1.82         -2.81         5.14 o                         
  -1   2  11        841.56        832.70        29.82 o                         
   0   2  11          1.10          1.22         1.94 o                         
   1   2  11        319.78        323.47        10.04 o                         
   2   2  11        227.37        233.37        13.76 o                         
   3   2  11        556.33        538.18        12.73 o                         
   4   2  11       5128.43       5283.59        43.93 o                         
   5   2  11       1587.40       1652.02        26.29 o                         
   6   2  11          0.46          3.92         3.89 o                         
   7   2  11       1668.80       1758.69        29.19 o                         
   8   2  11         14.86         10.60         6.19 o                         
   9   2  11        285.21        251.55        13.10 o                         
  10   2  11        904.84        966.26        25.37 o                         
  11   2  11       2710.26       2753.68        83.02 o                         
  12   2  11       1297.20       1656.87        52.52 o                         
  13   2  11        453.95        469.87        29.41 o                         
  14   2  11         67.85         64.56        12.32 o                         
  15   2  11        141.70        141.40        17.67 o                         
  16   2  11         11.23          2.54         6.71 o                         
  17   2  11         57.19         67.54        14.51 o                         
  18   2  11        390.51        415.56        33.06 o                         
  19   2  11        642.77        732.28        62.99 o                         
  20   2  11       1227.96       1333.49        79.46 o                         
  21   2  11         45.83         32.62        13.03 o                         
 -23   3  11          8.15        -14.67        14.67 o                         
 -22   3  11         77.62         98.39        17.20 o                         
 -21   3  11         11.82         16.99         8.46 o                         
 -20   3  11          2.08          4.97         8.65 o                         
 -19   3  11         22.47         26.19        10.22 o                         
 -18   3  11          2.25         -2.59         4.16 o                         
 -17   3  11        897.15        890.06        30.99 o                         
 -16   3  11         20.84         33.68         6.70 o                         
 -15   3  11          8.25          7.38         5.04 o                         
 -14   3  11        193.91        205.82        14.66 o                         
 -13   3  11         13.09         17.56         7.76 o                         
 -12   3  11       7657.90       7474.88        80.62 o                         
 -11   3  11        136.38        128.78         9.54 o                         
 -10   3  11        224.43        213.96        15.14 o                         
  -9   3  11         39.01         39.34         6.59 o                         
  -8   3  11       2089.52       1969.52        52.59 o                         
  -7   3  11       1217.49       1206.82        14.30 o                         
  -6   3  11         18.70         16.18         4.65 o                         
  -5   3  11        139.62        127.89        11.55 o                         
  -4   3  11        503.66        486.51        27.14 o                         
  -3   3  11       1397.39       1462.07        27.92 o                         
  -2   3  11       1336.80       1371.88        58.18 o                         
  -1   3  11        223.07        207.70         8.58 o                         
   0   3  11       1061.32       1059.52        14.48 o                         
   1   3  11        922.89        941.61        16.54 o                         
   2   3  11        516.11        523.26        13.97 o                         
   3   3  11        606.21        608.18        19.95 o                         
   4   3  11        441.95        430.04        15.09 o                         
   5   3  11       1000.27        960.96        24.83 o                         
   6   3  11        351.21        347.31        15.42 o                         
   7   3  11          0.06         -3.41         3.41 o                         
   8   3  11        898.47        948.23        32.49 o                         
   9   3  11         98.06         87.25        13.08 o                         
  10   3  11         75.38         72.63        11.40 o                         
  11   3  11         11.23         15.05         6.08 o                         
  12   3  11        166.82        156.12        17.35 o                         
  13   3  11         24.38         27.76        13.41 o                         
  14   3  11          0.59         12.23         7.51 o                         
  15   3  11        116.09        115.10        17.95 o                         
  16   3  11          2.21         -3.88         5.07 o                         
  17   3  11         83.34        108.19        17.65 o                         
  18   3  11        122.95        127.17        18.64 o                         
  19   3  11         27.41         25.07        12.59 o                         
  20   3  11         11.95         11.27         9.19 o                         
 -21   4  11          0.98          5.03        13.57 o                         
 -20   4  11         57.99         41.37        18.83 o                         
 -19   4  11       1143.30       1142.36        70.43 o                         
 -18   4  11        115.13        117.60        21.02 o                         
 -17   4  11        151.14        165.76        14.21 o                         
 -16   4  11        111.91        116.10        11.95 o                         
 -15   4  11       1185.29       1170.86        47.20 o                         
 -14   4  11        426.41        448.02        28.16 o                         
 -13   4  11        169.33        190.97        17.78 o                         
 -12   4  11        319.85        340.94        19.10 o                         
 -11   4  11         10.73          3.12         6.49 o                         
 -10   4  11          1.62          5.18         3.40 o                         
  -9   4  11         76.18         70.80         7.30 o                         
  -8   4  11         78.72         79.72        11.22 o                         
  -7   4  11        326.88        357.92        14.09 o                         
  -6   4  11        267.78        270.26         8.60 o                         
  -5   4  11          0.68          1.91         9.58 o                         
  -4   4  11        846.77        835.06        27.48 o                         
  -3   4  11        425.00        442.19        24.90 o                         
  -2   4  11        179.19        187.66        12.57 o                         
  -1   4  11       1627.62       1626.43        80.94 o                         
   0   4  11        481.52        510.32        17.92 o                         
   1   4  11       3547.55       3606.58        54.35 o                         
   2   4  11         47.49         45.55         5.37 o                         
   3   4  11       1110.50       1153.94        27.99 o                         
   4   4  11        690.26        750.06        22.56 o                         
   5   4  11        693.84        712.01        22.88 o                         
   6   4  11        262.89        243.84        14.28 o                         
   7   4  11       1571.22       1614.12        59.36 o                         
   8   4  11        792.02        830.07        35.33 o                         
   9   4  11          1.64          4.77         5.75 o                         
  10   4  11          0.16          0.99        18.39 o                         
  11   4  11        423.12        369.18        26.32 o                         
  12   4  11         13.43         11.05         8.13 o                         
  13   4  11         14.87         21.96         8.24 o                         
  14   4  11         28.61         34.21        10.15 o                         
  15   4  11        494.30        542.92        36.28 o                         
  16   4  11        264.32        266.91        26.50 o                         
  17   4  11         54.78         62.04        13.78 o                         
  18   4  11        281.52        332.19        38.31 o                         
 -19   5  11          0.02          8.98        13.57 o                         
 -18   5  11        730.33        729.84        65.02 o                         
 -17   5  11         77.70        101.68        27.25 o                         
 -16   5  11          2.80          6.24        12.81 o                         
 -15   5  11         37.34         29.22        12.70 o                         
 -14   5  11        451.65        424.90        46.74 o                         
 -13   5  11        353.86        382.84        22.20 o                         
 -12   5  11        604.26        613.59        26.74 o                         
 -11   5  11         94.85         87.21        11.64 o                         
 -10   5  11        255.39        299.70        19.51 o                         
  -9   5  11        270.81        273.56        17.78 o                         
  -8   5  11        106.19        118.53        26.38 o                         
  -7   5  11        183.88        189.34        21.90 o                         
  -6   5  11        540.11        557.35        35.19 o                         
  -5   5  11        145.36        155.43        16.86 o                         
  -4   5  11          7.88         13.35        11.49 o                         
  -3   5  11         40.33         27.47        11.82 o                         
  -2   5  11        369.55        345.22        35.57 o                         
  -1   5  11        663.12        639.02        23.34 o                         
   0   5  11         89.31         89.50         9.69 o                         
   1   5  11        176.69        176.37        14.47 o                         
   2   5  11       1247.15       1296.33        40.39 o                         
   3   5  11        619.12        586.31        21.77 o                         
   4   5  11          0.96          1.72         4.26 o                         
   5   5  11          0.94          2.49         4.87 o                         
   6   5  11        173.24        173.41        16.70 o                         
   7   5  11        660.74        677.60        33.20 o                         
   8   5  11         61.77         74.01        16.91 o                         
   9   5  11        160.92        153.60        17.25 o                         
  10   5  11         35.81         37.05         9.81 o                         
  11   5  11        519.68        545.64        33.82 o                         
  12   5  11         33.84         53.35        11.62 o                         
  13   5  11        140.69        130.64        18.04 o                         
  14   5  11        338.28        395.97        31.24 o                         
  15   5  11        176.66        178.21        21.98 o                         
 -16   6  11         38.32         76.73        23.64 o                         
 -15   6  11        371.26        454.24        51.77 o                         
 -14   6  11          2.85         -7.99        13.90 o                         
 -13   6  11         95.30         83.78        14.97 o                         
 -12   6  11        151.36        147.22        27.04 o                         
 -11   6  11         17.35         26.16        13.35 o                         
 -10   6  11         61.01         52.21        17.95 o                         
  -9   6  11         29.73         21.45        11.16 o                         
  -8   6  11        554.22        528.56        49.91 o                         
  -7   6  11        217.34        185.85        30.54 o                         
  -6   6  11          1.51          7.11        10.62 o                         
  -5   6  11        180.88        128.17        25.28 o                         
  -4   6  11         10.92        -13.90        13.90 o                         
  -3   6  11         62.76         49.47        18.17 o                         
  -2   6  11          6.55        -17.95        17.95 o                         
  -1   6  11         91.96         88.33        23.09 o                         
   0   6  11         64.24         72.24        22.55 o                         
   1   6  11        598.66        602.11        56.04 o                         
   2   6  11       3448.09       3631.27       136.82 o                         
   3   6  11         46.01         49.80        19.59 o                         
   4   6  11        361.89        401.78        26.63 o                         
   5   6  11        126.42        125.39        15.46 o                         
   6   6  11         36.75         45.50        10.57 o                         
   7   6  11        496.34        551.68        32.74 o                         
   8   6  11        151.46        152.54        18.25 o                         
   9   6  11          0.04          0.33         6.79 o                         
  10   6  11         33.25         38.67        14.28 o                         
  11   6  11        127.30        132.99        30.76 o                         
  12   6  11         42.54         14.89        13.46 o                         
  13   6  11        278.97        267.84        44.55 o                         
 -13   7  11         94.02        126.29        22.60 o                         
 -12   7  11          2.87          8.87        11.49 o                         
 -11   7  11         23.57         55.17        18.06 o                         
 -10   7  11         40.50         41.92        17.62 o                         
  -9   7  11         21.14         17.84        11.27 o                         
  -8   7  11          6.37         -6.13         9.08 o                         
  -7   7  11        270.14        357.92        43.67 o                         
  -6   7  11         50.06         57.79        19.59 o                         
  -5   7  11        265.85        349.27        43.67 o                         
  -4   7  11       1020.23        988.16        73.12 o                         
  -3   7  11          0.03          3.61        11.93 o                         
  -2   7  11          0.52         -6.02        12.15 o                         
  -1   7  11         68.54         63.70        20.91 o                         
   0   7  11         95.07        107.81        26.60 o                         
   1   7  11        561.34        600.58        59.32 o                         
   2   7  11          9.32        -13.24        13.24 o                         
   3   7  11        396.66        553.40        57.90 o                         
   4   7  11         23.25         30.21        13.13 o                         
   5   7  11        405.78        316.54        44.99 o                         
   6   7  11         94.95        106.06        26.38 o                         
   7   7  11         21.08         29.22        15.98 o                         
   8   7  11         33.25         63.59        21.56 o                         
   9   7  11         19.40         29.66        18.72 o                         
  -6   8  11        149.30        150.61        29.66 o                         
  -5   8  11         28.87         14.67        11.82 o                         
  -4   8  11         15.64         13.35        13.46 o                         
  -3   8  11         37.24         29.33        14.56 o                         
  -2   8  11        524.55        431.14        52.65 o                         
  -1   8  11        217.80        225.37        38.86 o                         
   0   8  11        806.18        838.42        74.10 o                         
   1   8  11         82.91         86.14        25.39 o                         
   2   8  11          7.68         41.92        21.34 o                         
   3   8  11         30.60          8.98        13.35 o                         
 -24   0  12        617.12        796.39        65.56 o                         
 -23   0  12         28.32         27.80        11.60 o                         
 -22   0  12        149.07        141.09        26.82 o                         
 -21   0  12         19.07         40.83        15.87 o                         
 -20   0  12        300.08        321.69        37.87 o                         
 -19   0  12          0.00          0.33         8.43 o                         
 -18   0  12         10.27         14.34        11.60 o                         
 -17   0  12          1.57          0.99         9.41 o                         
 -16   0  12         15.53         -4.05         9.74 o                         
 -15   0  12       1346.13       1304.48        63.37 o                         
 -14   0  12        289.77        272.60        19.82 o                         
 -13   0  12       7080.69       7019.57       104.90 o                         
 -12   0  12       1013.15        992.72        30.99 o                         
 -11   0  12       2123.79       2116.66        48.83 o                         
 -10   0  12        128.87        113.89        12.20 o                         
  -9   0  12        379.57        389.09        16.22 o                         
  -8   0  12        366.01        350.95        14.80 o                         
  -7   0  12        237.36        263.62        12.36 o                         
  -6   0  12       5402.32       5350.93        46.59 o                         
  -5   0  12       2724.93       3172.92        35.40 o                         
  -4   0  12       3346.32       3674.57        45.29 o                         
  -3   0  12       4774.40       5659.58        51.44 o                         
  -2   0  12        938.12       1060.84        40.61 o                         
  -1   0  12        757.09        748.57        23.14 o                         
   0   0  12       1189.02       1229.46        23.44 o                         
   1   0  12        450.23        415.55        14.61 o                         
   2   0  12       1817.55       1798.10        32.06 o                         
   3   0  12          0.33         -0.11         3.05 o                         
   4   0  12        548.60        514.89        20.07 o                         
   5   0  12       7063.84       7051.90       127.62 o                         
   6   0  12         11.37          4.75         3.94 o                         
   7   0  12         34.76         30.33         7.08 o                         
   8   0  12        429.51        397.38        22.45 o                         
   9   0  12        397.63        369.24        22.90 o                         
  10   0  12       2373.23       2082.18        48.68 o                         
  11   0  12       1173.62       1184.19        55.93 o                         
  12   0  12        430.81        481.49        37.32 o                         
  13   0  12       2216.88       2557.41        88.88 o                         
  14   0  12          0.67         -9.74         9.74 o                         
  15   0  12        958.05        948.10        59.32 o                         
  16   0  12         86.34         80.01        18.50 o                         
  17   0  12         78.29         80.23        19.48 o                         
  18   0  12         72.16         57.24        17.73 o                         
  19   0  12        958.60        946.67        67.75 o                         
  20   0  12        296.20        245.40        36.12 o                         
  21   0  12       1465.16       1577.02        92.82 o                         
 -24   1  12         51.71         55.13        13.26 o                         
 -23   1  12         11.97          7.65         6.34 o                         
 -22   1  12         75.70         86.66        15.70 o                         
 -21   1  12        206.99        190.90        21.16 o                         
 -20   1  12        253.04        255.92        24.18 o                         
 -19   1  12          0.02         -0.34         5.59 o                         
 -18   1  12        467.72        445.73        29.20 o                         
 -17   1  12         15.21         13.85         5.82 o                         
 -16   1  12        236.28        254.22        16.36 o                         
 -15   1  12         18.63         23.43         6.51 o                         
 -14   1  12        155.36        144.90        10.09 o                         
 -13   1  12        435.28        446.77        22.21 o                         
 -12   1  12       2735.45       2675.73        40.27 o                         
 -11   1  12       1929.16       1900.14        26.76 o                         
 -10   1  12         23.66         47.25         5.88 o                         
  -9   1  12        312.79        297.75        12.36 o                         
  -8   1  12       3889.19       3767.87        38.70 o                         
  -7   1  12        105.56         90.95         5.41 o                         
  -6   1  12         21.20         17.96         2.58 o                         
  -5   1  12         90.04         89.73         8.99 o                         
  -4   1  12          5.55          7.66         1.67 o                         
  -3   1  12        742.08        817.67        14.53 o                         
  -2   1  12       2418.83       2664.26        38.81 o                         
  -1   1  12       2223.18       2429.57        29.36 o                         
   0   1  12        128.41         97.32         7.30 o                         
   1   1  12       1903.50       1913.37        27.52 o                         
   2   1  12         77.96         75.68         5.97 o                         
   3   1  12        224.98        200.19         7.38 o                         
   4   1  12       1536.20       1467.17        21.46 o                         
   5   1  12        671.27        652.70        15.32 o                         
   6   1  12        986.30        949.00        18.15 o                         
   7   1  12          3.79          3.45         3.14 o                         
   8   1  12        229.31        244.37        10.22 o                         
   9   1  12        327.77        353.45        14.01 o                         
  10   1  12          0.04          1.46         2.67 o                         
  11   1  12        170.81        180.52        12.12 o                         
  12   1  12          0.50          1.92         5.90 o                         
  13   1  12        224.47        213.09        13.39 o                         
  14   1  12       1753.68       1698.92        57.94 o                         
  15   1  12        126.01         89.56        14.36 o                         
  16   1  12        481.25        424.88        41.05 o                         
  17   1  12          0.00         -7.94         7.94 o                         
  18   1  12         60.45         37.92        11.01 o                         
  19   1  12        114.26        126.69        19.10 o                         
  20   1  12         50.79         35.79        15.98 o                         
  21   1  12          6.25         -0.88         7.11 o                         
 -24   2  12          0.13        -14.01        14.01 o                         
 -23   2  12         32.38         21.27        10.28 o                         
 -22   2  12         38.73         41.25        12.14 o                         
 -21   2  12         26.29          2.27         6.68 o                         
 -20   2  12        117.84         90.58        15.24 o                         
 -19   2  12         63.77         74.81        13.83 o                         
 -18   2  12         26.99         26.51         6.08 o                         
 -17   2  12        108.67        131.07        12.27 o                         
 -16   2  12         61.94         59.38         8.93 o                         
 -15   2  12          1.90          5.81         5.07 o                         
 -14   2  12       1803.58       1690.44        32.96 o                         
 -13   2  12          0.31          5.92         4.76 o                         
 -12   2  12       4060.73       4005.64        42.67 o                         
 -11   2  12       2320.14       2241.93        38.14 o                         
 -10   2  12        117.45        118.54         7.81 o                         
  -9   2  12        338.10        322.93        10.42 o                         
  -8   2  12          0.18         -1.90         1.90 o                         
  -7   2  12         56.31         70.67         3.43 o                         
  -6   2  12          2.65         -1.72         2.86 o                         
  -5   2  12       4343.48       4563.27        60.54 o                         
  -4   2  12          9.31          9.73         4.57 o                         
  -3   2  12        211.94        200.24        21.29 o                         
  -2   2  12         13.44          4.62         3.78 o                         
  -1   2  12         72.33         85.91         8.87 o                         
   0   2  12        159.97        165.29        11.86 o                         
   1   2  12        103.94         95.44         6.57 o                         
   2   2  12       1573.56       1491.73        28.81 o                         
   3   2  12        169.28        164.00        11.38 o                         
   4   2  12        518.57        532.98        14.01 o                         
   5   2  12          0.65          0.90         2.33 o                         
   6   2  12        836.87        871.34        20.14 o                         
   7   2  12        287.41        293.73        13.79 o                         
   8   2  12         47.64         31.82         5.36 o                         
   9   2  12       1357.35       1370.58        43.31 o                         
  10   2  12         30.98         24.26         4.74 o                         
  11   2  12        390.99        352.39        25.68 o                         
  12   2  12        846.88        757.05        23.69 o                         
  13   2  12        188.31        201.58        19.58 o                         
  14   2  12        176.58        177.07        19.12 o                         
  15   2  12        193.80        225.26        22.27 o                         
  16   2  12          7.84          8.27         6.96 o                         
  17   2  12        152.08        146.05        19.70 o                         
  18   2  12         22.50          6.74        14.01 o                         
  19   2  12          6.46         18.49        21.84 o                         
  20   2  12          0.17          8.65         8.21 o                         
 -23   3  12         26.00         32.62        14.78 o                         
 -22   3  12        246.87        230.51        25.44 o                         
 -21   3  12         35.77         35.03        10.79 o                         
 -20   3  12          0.85         -6.58         6.58 o                         
 -19   3  12         58.15         42.47         8.17 o                         
 -18   3  12          9.29         13.08         4.77 o                         
 -17   3  12          0.61         11.14         7.62 o                         
 -16   3  12       1337.18       1358.31        38.40 o                         
 -15   3  12        286.94        291.57        17.83 o                         
 -14   3  12        354.13        375.82        19.69 o                         
 -13   3  12       3209.26       3173.76        54.15 o                         
 -12   3  12         32.80         25.85         4.85 o                         
 -11   3  12         14.35         11.87         5.04 o                         
 -10   3  12       1771.91       1860.31        32.28 o                         
  -9   3  12        516.14        531.60        21.83 o                         
  -8   3  12        642.31        663.00        10.99 o                         
  -7   3  12          2.96          1.74         4.02 o                         
  -6   3  12         12.78         11.79         7.66 o                         
  -5   3  12       2194.83       2135.74        38.17 o                         
  -4   3  12        347.17        376.39        20.91 o                         
  -3   3  12         46.32         52.42         4.98 o                         
  -2   3  12          3.62         -5.58        11.49 o                         
  -1   3  12       1562.69       1483.00        68.30 o                         
   0   3  12         89.22        102.89        19.59 o                         
   1   3  12       1050.23       1134.53        25.78 o                         
   2   3  12        207.18        232.47        19.09 o                         
   3   3  12       1701.68       1712.12        54.08 o                         
   4   3  12        184.45        179.62         9.63 o                         
   5   3  12        466.62        483.72        27.41 o                         
   6   3  12        299.52        312.49        17.08 o                         
   7   3  12       1692.68       1519.78        86.74 o                         
   8   3  12        388.73        376.75        23.04 o                         
   9   3  12         20.04         11.16         7.17 o                         
  10   3  12          5.65         14.42         6.31 o                         
  11   3  12        342.52        357.67        24.50 o                         
  12   3  12        100.78        132.95        18.99 o                         
  13   3  12          0.05         -0.65        10.18 o                         
  14   3  12        253.60        217.55        21.52 o                         
  15   3  12         79.94         89.09        14.83 o                         
  16   3  12        657.64        714.15        41.06 o                         
  17   3  12        130.66        135.91        18.96 o                         
  18   3  12         79.23         65.78        16.64 o                         
 -20   4  12        124.07        114.16        28.02 o                         
 -19   4  12        207.77        229.42        36.89 o                         
 -18   4  12        125.33        146.56        29.77 o                         
 -17   4  12        107.67         90.99        13.32 o                         
 -16   4  12         11.83         13.43         5.09 o                         
 -15   4  12        760.00        767.65        37.49 o                         
 -14   4  12          0.20         -2.68         5.97 o                         
 -13   4  12         85.26         77.79        11.56 o                         
 -12   4  12         69.57         50.31        11.33 o                         
 -11   4  12         24.27         22.41         9.37 o                         
 -10   4  12         94.94        102.88         8.64 o                         
  -9   4  12        224.51        261.94        19.05 o                         
  -8   4  12         39.88         42.57        10.07 o                         
  -7   4  12        485.79        485.09        23.43 o                         
  -6   4  12          4.69          3.72         5.36 o                         
  -5   4  12         11.64          5.96         4.32 o                         
  -4   4  12         63.76         48.78         7.22 o                         
  -3   4  12        801.39        822.53        25.00 o                         
  -2   4  12        172.27        160.65        10.83 o                         
  -1   4  12        966.08        929.86        41.15 o                         
   0   4  12         94.59         95.87         8.44 o                         
   1   4  12        938.30       1019.67        20.30 o                         
   2   4  12       2341.73       2469.01        39.69 o                         
   3   4  12       6337.31       6789.75       132.23 o                         
   4   4  12          0.46          3.99         3.16 o                         
   5   4  12        338.36        368.68        16.21 o                         
   6   4  12        771.52        823.25        25.35 o                         
   7   4  12        472.03        490.98        20.55 o                         
   8   4  12        361.30        376.59        23.52 o                         
   9   4  12         13.24         17.12         6.73 o                         
  10   4  12        337.99        318.93        23.51 o                         
  11   4  12        136.20        158.24        18.50 o                         
  12   4  12        706.84        865.42        41.37 o                         
  13   4  12        806.82        892.70        43.51 o                         
  14   4  12         77.12         91.08        14.62 o                         
  15   4  12        166.44        166.12        20.31 o                         
  16   4  12        130.68         99.38        28.79 o                         
 -18   5  12         47.32         57.35        19.37 o                         
 -17   5  12          0.47        -14.45        14.45 o                         
 -16   5  12         87.08         94.79        23.86 o                         
 -15   5  12          0.84         -5.58         9.96 o                         
 -14   5  12          1.40          4.05        10.62 o                         
 -13   5  12       1067.78       1092.01        50.72 o                         
 -12   5  12         29.23         29.11        13.85 o                         
 -11   5  12        113.86        131.02        24.30 o                         
 -10   5  12        163.68        157.94        27.04 o                         
  -9   5  12         61.22         81.65        19.92 o                         
  -8   5  12         16.87         10.40        10.18 o                         
  -7   5  12        202.07        190.12        28.02 o                         
  -6   5  12        217.16        198.99        29.11 o                         
  -5   5  12          0.09        -10.62        12.37 o                         
  -4   5  12        137.91        135.40        12.61 o                         
  -3   5  12        606.26        586.87        25.63 o                         
  -2   5  12        423.11        384.40        20.57 o                         
  -1   5  12          0.03         -4.75         4.75 o                         
   0   5  12        102.43         99.28        23.53 o                         
   1   5  12         38.10         31.30        15.00 o                         
   2   5  12       2525.01       2731.85       168.89 o                         
   3   5  12         10.60          3.69         9.58 o                         
   4   5  12        597.86        628.45        29.09 o                         
   5   5  12        282.39        264.62        19.60 o                         
   6   5  12        627.46        662.29        45.97 o                         
   7   5  12        100.46        107.63        13.75 o                         
   8   5  12         21.21         27.81         8.76 o                         
   9   5  12         72.69         91.94        13.50 o                         
  10   5  12        579.45        681.33        36.36 o                         
  11   5  12        126.55        138.75        17.31 o                         
  12   5  12        266.06        219.89        39.40 o                         
  13   5  12         69.23         60.20        22.55 o                         
  14   5  12          0.01        -13.03        13.57 o                         
 -16   6  12          7.00         -2.74        13.24 o                         
 -15   6  12         12.87        -14.78        14.78 o                         
 -14   6  12         18.31         -6.02        13.68 o                         
 -13   6  12         24.58         41.02        12.58 o                         
 -12   6  12        186.85        223.83        33.93 o                         
 -11   6  12         16.04         27.36        14.78 o                         
 -10   6  12        424.87        452.81        46.96 o                         
  -9   6  12         11.49         15.43        12.48 o                         
  -8   6  12         13.65         11.82        10.95 o                         
  -7   6  12          0.76         -7.33        12.37 o                         
  -6   6  12         88.77         92.05        22.66 o                         
  -5   6  12          0.03         -6.46        12.26 o                         
  -4   6  12        195.09        195.60        31.19 o                         
  -3   6  12       1112.93       1170.51        76.51 o                         
  -2   6  12        380.83        456.32        49.04 o                         
  -1   6  12         24.28         -3.39        12.81 o                         
   0   6  12       1752.75       1857.44        98.51 o                         
   1   6  12        271.04        277.47        39.18 o                         
   2   6  12         53.04         27.58        16.75 o                         
   3   6  12         97.48        107.44        13.71 o                         
   4   6  12         88.90         80.66        16.97 o                         
   5   6  12        485.82        572.55        31.46 o                         
   6   6  12          4.43         11.27        12.81 o                         
   7   6  12        123.00        156.52        32.40 o                         
   8   6  12        395.38        422.71        52.54 o                         
   9   6  12        221.31        253.61        40.83 o                         
  10   6  12        144.96        157.61        32.95 o                         
  11   6  12         10.25         30.32        18.17 o                         
  12   6  12         78.11         61.95        22.77 o                         
 -12   7  12         71.35        124.89        28.24 o                         
 -11   7  12          3.00          1.75         7.77 o                         
 -10   7  12          9.59          8.54         8.43 o                         
  -9   7  12        144.38        148.86        29.66 o                         
  -8   7  12        202.05        228.43        36.67 o                         
  -7   7  12        125.75        130.14        26.82 o                         
  -6   7  12        104.48        110.22        24.74 o                         
  -5   7  12         49.88         51.55        17.84 o                         
  -4   7  12        171.27        173.16        32.29 o                         
  -3   7  12         61.44         63.26        19.81 o                         
  -2   7  12         67.96         53.63        19.15 o                         
  -1   7  12          0.41          4.93        10.84 o                         
   0   7  12         68.74         74.54        23.64 o                         
   1   7  12         37.96         33.16        18.39 o                         
   2   7  12         68.29         68.74        20.47 o                         
   3   7  12          2.08         -7.11        10.29 o                         
   4   7  12        265.24        299.91        44.11 o                         
   5   7  12        123.65        132.44        30.10 o                         
   6   7  12         43.14         26.93        14.34 o                         
   7   7  12          7.36         17.84        14.01 o                         
   8   7  12        124.08        124.23        30.98 o                         
 -24   1  13         83.32         58.67        20.36 o                         
 -23   1  13          1.19          3.15         6.45 o                         
 -22   1  13         82.04         76.02        15.23 o                         
 -21   1  13        323.99        305.85        27.02 o                         
 -20   1  13         33.42         32.40        10.23 o                         
 -19   1  13        140.33        135.21        17.49 o                         
 -18   1  13        102.56         85.67        26.21 o                         
 -17   1  13          0.26          2.97         5.11 o                         
 -16   1  13         34.74         21.37         7.35 o                         
 -15   1  13        272.84        275.04        16.64 o                         
 -14   1  13        143.05        133.96         9.97 o                         
 -13   1  13       2162.36       2138.69        46.76 o                         
 -12   1  13       9904.20       9741.09        78.01 o                         
 -11   1  13       2013.82       1955.45        27.50 o                         
 -10   1  13        774.24        758.22        16.66 o                         
  -9   1  13        472.26        465.18        12.63 o                         
  -8   1  13        972.88        993.17        17.93 o                         
  -7   1  13         81.88         88.14         6.75 o                         
  -6   1  13          0.78         -2.00         2.00 o                         
  -5   1  13          1.05         -0.01         1.68 o                         
  -4   1  13       1104.24       1071.00        27.55 o                         
  -3   1  13       1471.38       1642.86        21.81 o                         
  -2   1  13       1265.77       1395.50        21.52 o                         
  -1   1  13        612.19        682.82        16.40 o                         
   0   1  13       1087.08       1125.79        24.79 o                         
   1   1  13        318.60        334.29        12.04 o                         
   2   1  13         72.75         61.62         6.56 o                         
   3   1  13        809.41        784.00        19.64 o                         
   4   1  13         38.93         34.58         3.65 o                         
   5   1  13       1250.33       1260.97        21.44 o                         
   6   1  13       3374.75       3334.08        36.61 o                         
   7   1  13         51.61         55.52         4.63 o                         
   8   1  13        103.05         83.87         6.13 o                         
   9   1  13        543.29        510.30        24.49 o                         
  10   1  13        200.29        192.15        10.91 o                         
  11   1  13         62.60         56.38         7.13 o                         
  12   1  13        189.03        168.13        12.23 o                         
  13   1  13        226.05        246.30        16.57 o                         
  14   1  13        175.95        195.05        20.40 o                         
  15   1  13       2323.85       2239.22        79.41 o                         
  16   1  13          7.18         10.84         6.50 o                         
  17   1  13        176.61        190.01        30.70 o                         
  18   1  13         82.50        126.32        18.95 o                         
  19   1  13         61.08         70.40        27.25 o                         
  20   1  13          0.26          4.38         8.98 o                         
 -24   2  13          5.54         15.98        10.29 o                         
 -23   2  13         34.24         77.54        15.12 o                         
 -22   2  13        205.39        197.51        22.94 o                         
 -21   2  13         20.51          5.74         7.72 o                         
 -20   2  13         81.94         71.53        13.57 o                         
 -19   2  13        184.44        209.02        16.25 o                         
 -18   2  13        142.27        146.21        13.35 o                         
 -17   2  13         40.40         40.65         9.35 o                         
 -16   2  13        114.90        119.07        11.56 o                         
 -15   2  13        142.74        127.35        12.17 o                         
 -14   2  13       2559.23       2519.63        48.78 o                         
 -13   2  13         23.63         21.41         6.03 o                         
 -12   2  13        239.66        254.20        10.97 o                         
 -11   2  13         80.49         82.31         7.75 o                         
 -10   2  13        132.39        131.08         7.15 o                         
  -9   2  13          0.08          1.22         1.86 o                         
  -8   2  13       1845.04       1898.55        33.08 o                         
  -7   2  13        979.59        999.13        22.15 o                         
  -6   2  13        454.26        413.04        24.47 o                         
  -5   2  13       1444.66       1506.79        35.94 o                         
  -4   2  13        246.92        235.27        14.38 o                         
  -3   2  13        941.31       1029.30        32.04 o                         
  -2   2  13       1048.93       1132.89        31.40 o                         
  -1   2  13        250.75        245.36        14.93 o                         
   0   2  13       1075.90       1032.82        29.95 o                         
   1   2  13       6421.84       6511.20       133.48 o                         
   2   2  13       1204.51       1195.86        23.53 o                         
   3   2  13       4193.12       4242.28        46.06 o                         
   4   2  13       1544.07       1580.30        29.33 o                         
   5   2  13        220.73        210.45         9.73 o                         
   6   2  13        511.17        546.37        16.15 o                         
   7   2  13        353.96        384.06        15.82 o                         
   8   2  13        579.50        604.45        20.57 o                         
   9   2  13         19.59         20.98         4.96 o                         
  10   2  13       1045.40       1192.47        30.02 o                         
  11   2  13        154.51        142.00        14.84 o                         
  12   2  13        581.81        609.02        21.70 o                         
  13   2  13          0.20         -5.50         5.50 o                         
  14   2  13        690.70        693.64        37.58 o                         
  15   2  13         21.49         11.00         5.36 o                         
  16   2  13         22.36         22.01         8.68 o                         
  17   2  13          5.20          0.18         4.74 o                         
  18   2  13         49.04         47.19        12.88 o                         
  19   2  13        408.92        513.89        48.05 o                         
 -23   3  13          0.49          9.30         7.44 o                         
 -22   3  13         62.62         40.53        21.84 o                         
 -21   3  13         26.68         16.60         8.92 o                         
 -20   3  13       1173.12       1329.53        56.60 o                         
 -19   3  13         25.68         25.70         7.37 o                         
 -18   3  13         14.23          7.43         4.82 o                         
 -17   3  13        762.74        863.72        38.79 o                         
 -16   3  13         36.77         41.79         7.82 o                         
 -15   3  13        509.37        477.69        22.91 o                         
 -14   3  13          9.81          8.89         5.32 o                         
 -13   3  13        113.20        103.95        10.02 o                         
 -12   3  13        709.65        718.79        25.12 o                         
 -11   3  13       1199.95       1272.56        29.67 o                         
 -10   3  13       1590.08       1662.57        45.50 o                         
  -9   3  13         10.51          8.79         1.79 o                         
  -8   3  13         45.77         43.75        13.19 o                         
  -7   3  13         38.11         45.59        12.92 o                         
  -6   3  13          0.38          0.26         6.79 o                         
  -5   3  13         27.67         27.24         4.53 o                         
  -4   3  13         20.12         17.04         5.09 o                         
  -3   3  13         53.16         44.22        12.37 o                         
  -2   3  13        457.89        482.91        39.84 o                         
  -1   3  13         27.06         16.53        10.51 o                         
   0   3  13        557.79        545.96        43.13 o                         
   1   3  13         69.59         66.06         4.50 o                         
   2   3  13          3.06          7.14         2.96 o                         
   3   3  13       4517.96       4717.07       122.83 o                         
   4   3  13        539.71        560.09        34.98 o                         
   5   3  13          0.29          1.82         2.60 o                         
   6   3  13        341.05        337.96        14.44 o                         
   7   3  13       1110.73       1108.67        36.25 o                         
   8   3  13         56.24         63.79         9.46 o                         
   9   3  13        125.55        140.45        14.35 o                         
  10   3  13        133.68        135.05        14.65 o                         
  11   3  13        293.68        301.71        22.38 o                         
  12   3  13         75.06         81.52        12.76 o                         
  13   3  13        331.42        296.09        24.32 o                         
  14   3  13        168.05        211.67        21.18 o                         
  15   3  13        141.48        121.08        16.83 o                         
  16   3  13         98.74        137.91        18.86 o                         
  17   3  13        176.97        169.33        37.54 o                         
 -20   4  13          2.55        -17.51        17.51 o                         
 -19   4  13        157.54        213.22        36.01 o                         
 -18   4  13        238.84        296.07        40.94 o                         
 -17   4  13         55.21         64.37        11.81 o                         
 -16   4  13         99.37         96.66        13.95 o                         
 -15   4  13          0.36        -13.68        13.68 o                         
 -14   4  13         58.35         68.52        19.59 o                         
 -13   4  13          6.41          7.76         8.60 o                         
 -12   4  13        158.11        179.74        16.07 o                         
 -11   4  13         38.28         36.34         5.88 o                         
 -10   4  13        190.53        189.77        11.42 o                         
  -9   4  13        650.97        700.18        50.79 o                         
  -8   4  13        161.98        144.93        15.60 o                         
  -7   4  13         21.78         11.61        15.38 o                         
  -6   4  13         62.95         57.20         8.04 o                         
  -5   4  13          1.37         -4.07         9.52 o                         
  -4   4  13       1462.48       1556.36        34.09 o                         
  -3   4  13        842.09        847.78        26.32 o                         
  -2   4  13        383.54        409.53        15.38 o                         
  -1   4  13        361.56        347.91        10.01 o                         
   0   4  13        215.52        239.94         8.36 o                         
   1   4  13        482.86        511.27        14.71 o                         
   2   4  13       3580.96       3674.86        54.01 o                         
   3   4  13       1223.94       1265.08        49.69 o                         
   4   4  13          2.20          2.36         2.77 o                         
   5   4  13        407.95        408.08        16.55 o                         
   6   4  13        379.51        389.83        22.22 o                         
   7   4  13        291.89        350.63        21.42 o                         
   8   4  13        142.99        154.03        15.02 o                         
   9   4  13         15.58         20.25         7.01 o                         
  10   4  13        232.96        259.21        21.13 o                         
  11   4  13         69.32         93.03        13.50 o                         
  12   4  13         22.71         25.73         8.64 o                         
  13   4  13         48.26         41.81        16.75 o                         
  14   4  13         10.79        -14.34        14.34 o                         
  15   4  13         68.52        112.41        29.44 o                         
 -18   5  13        272.30        295.31        42.36 o                         
 -17   5  13        287.36        397.87        49.04 o                         
 -16   5  13         65.46         82.97        24.41 o                         
 -15   5  13         31.77         24.41        17.40 o                         
 -14   5  13       1127.77       1085.02        75.52 o                         
 -13   5  13         81.53         51.15        19.98 o                         
 -12   5  13        125.09        129.86        22.49 o                         
 -11   5  13        146.10        157.61        27.69 o                         
 -10   5  13        155.19        195.60        30.65 o                         
  -9   5  13        549.65        571.02        50.02 o                         
  -8   5  13        775.79        768.92        57.46 o                         
  -7   5  13         10.83         18.94        13.13 o                         
  -6   5  13         53.80         47.28        16.75 o                         
  -5   5  13        590.78        608.24        51.66 o                         
  -4   5  13        699.23        738.60        57.14 o                         
  -3   5  13         66.12         46.41        16.86 o                         
  -2   5  13         82.55         69.50        18.39 o                         
  -1   5  13        177.11        173.27        28.68 o                         
   0   5  13        239.20        211.47        32.07 o                         
   1   5  13        299.91        314.53        18.47 o                         
   2   5  13        196.12        206.10        15.29 o                         
   3   5  13         24.17         20.59         7.99 o                         
   4   5  13         16.71         18.23         6.32 o                         
   5   5  13        474.46        509.89        31.74 o                         
   6   5  13         87.48         71.38        10.80 o                         
   7   5  13         31.07         28.86         7.57 o                         
   8   5  13        179.59        162.87        31.30 o                         
   9   5  13        102.76        127.30        28.46 o                         
  10   5  13        113.67         75.96        23.64 o                         
  11   5  13        128.15        156.63        33.60 o                         
  12   5  13         53.95         54.29        20.91 o                         
  13   5  13          0.62         -0.22         8.10 o                         
 -15   6  13        304.24        318.95        44.99 o                         
 -14   6  13          5.55         -5.62         7.45 o                         
 -13   6  13          6.54         -1.05        48.43 o                         
 -12   6  13         11.46          5.14        11.05 o                         
 -11   6  13         65.83         60.09        19.70 o                         
 -10   6  13          0.09         -0.88        10.29 o                         
  -9   6  13        253.91        337.01        41.37 o                         
  -8   6  13        214.43        257.11        36.78 o                         
  -7   6  13         71.54         68.85        19.81 o                         
  -6   6  13        855.79        967.69        69.18 o                         
  -5   6  13         13.43         -2.41        10.73 o                         
  -4   6  13         91.07         97.63        24.52 o                         
  -3   6  13         12.10          6.24        12.92 o                         
  -2   6  13        201.26        177.64        32.18 o                         
  -1   6  13        168.26        165.50        31.09 o                         
   0   6  13       1038.39       1138.77        78.59 o                         
   1   6  13          3.02         10.07        11.93 o                         
   2   6  13         28.52         14.89        10.29 o                         
   3   6  13        244.47        281.19        41.15 o                         
   4   6  13         49.24         61.73        19.05 o                         
   5   6  13          2.22        -13.57        13.57 o                         
   6   6  13          4.29         30.87        15.32 o                         
   7   6  13         17.15         26.93        13.24 o                         
   8   6  13        179.95        174.58        34.26 o                         
   9   6  13        181.98        215.30        38.64 o                         
  10   6  13          7.77          3.50         8.54 o                         
  11   6  13          4.19         11.27        13.79 o                         
 -11   7  13          2.01        -12.92        12.92 o                         
 -10   7  13         27.31         24.63        14.67 o                         
  -9   7  13         26.96         39.29        15.76 o                         
  -8   7  13        153.94        221.21        35.35 o                         
  -7   7  13        251.94        253.17        38.20 o                         
  -6   7  13         64.13         31.74        14.23 o                         
  -5   7  13          0.03          0.44        11.49 o                         
  -4   7  13        116.88        163.20        31.74 o                         
  -3   7  13          0.07        -14.67        14.67 o                         
  -2   7  13         23.12         19.70        13.46 o                         
  -1   7  13          8.37         21.67        12.37 o                         
   0   7  13          0.13          9.96        11.60 o                         
   1   7  13        323.45        366.78        48.16 o                         
   2   7  13          4.81          2.96        12.26 o                         
   3   7  13          5.19         -8.10        12.37 o                         
   4   7  13         13.58         23.97        14.56 o                         
   5   7  13        326.92        302.86        46.08 o                         
   6   7  13          2.69        -14.56        14.56 o                         
 -24   0  14          0.18         18.83        13.57 o                         
 -23   0  14         95.33         61.95        19.37 o                         
 -22   0  14          5.58         20.69        12.70 o                         
 -21   0  14        327.64        301.99        37.87 o                         
 -20   0  14         14.94         12.37         9.30 o                         
 -19   0  14        268.65        292.46        35.46 o                         
 -18   0  14        237.56        232.59        30.65 o                         
 -17   0  14        178.80        184.54        26.93 o                         
 -16   0  14         13.16         19.59        11.16 o                         
 -15   0  14         28.59         25.14         7.44 o                         
 -14   0  14        246.92        226.53        19.70 o                         
 -13   0  14       3797.37       3651.79        64.10 o                         
 -12   0  14       5806.14       5827.02        86.04 o                         
 -11   0  14       4860.27       4855.74       108.58 o                         
 -10   0  14        337.49        319.03        22.93 o                         
  -9   0  14        658.98        632.43        34.39 o                         
  -8   0  14        398.64        381.03        15.91 o                         
  -7   0  14       1368.23       1389.84        28.87 o                         
  -6   0  14       2088.29       2012.25        27.82 o                         
  -5   0  14        212.17        209.63         9.00 o                         
  -4   0  14       2884.80       2958.15        31.72 o                         
  -3   0  14        165.15        147.88         7.51 o                         
  -2   0  14         47.29         38.20         3.85 o                         
  -1   0  14         12.13          7.70         2.27 o                         
   0   0  14       2844.33       2890.79        62.22 o                         
   1   0  14       3782.83       3653.26        44.01 o                         
   2   0  14      11937.39      11664.41        88.66 o                         
   3   0  14       5249.47       5121.67        61.06 o                         
   4   0  14        393.92        379.90        18.32 o                         
   5   0  14         68.30         55.67         8.39 o                         
   6   0  14         91.40         86.47        10.41 o                         
   7   0  14          3.70          2.74         4.71 o                         
   8   0  14        235.54        223.79        19.81 o                         
   9   0  14       4331.43       4264.82        83.08 o                         
  10   0  14         79.03         33.60        13.46 o                         
  11   0  14        472.42        553.18        49.15 o                         
  12   0  14       3451.65       3168.93       120.73 o                         
  13   0  14        202.75        149.84        28.57 o                         
  14   0  14          6.23         -5.58         9.96 o                         
  15   0  14         48.18         73.77        20.47 o                         
  16   0  14         36.73         -3.17         9.41 o                         
  17   0  14        320.61        414.72        52.87 o                         
  18   0  14        111.55        111.97        29.88 o                         
  19   0  14          3.76         15.10        12.26 o                         
 -24   1  14          6.95         20.80        13.57 o                         
 -23   1  14         38.51         24.13        20.85 o                         
 -22   1  14          4.39          0.61         8.28 o                         
 -21   1  14          0.11          0.83         7.08 o                         
 -20   1  14         12.83          2.76         8.15 o                         
 -19   1  14        673.36        736.90        38.90 o                         
 -18   1  14        621.94        644.50        35.16 o                         
 -17   1  14        171.53        158.53        13.90 o                         
 -16   1  14        505.27        532.04        32.94 o                         
 -15   1  14        122.78        128.18        11.90 o                         
 -14   1  14        995.71        991.66        30.56 o                         
 -13   1  14        366.65        357.66        23.92 o                         
 -12   1  14        175.67        187.92        11.78 o                         
 -11   1  14       5815.12       5750.71        47.65 o                         
 -10   1  14       3204.09       3173.90        46.50 o                         
  -9   1  14        653.63        628.32        13.56 o                         
  -8   1  14        198.13        193.53         7.77 o                         
  -7   1  14        118.80        119.43         6.23 o                         
  -6   1  14        472.49        428.85        10.48 o                         
  -5   1  14       1602.23       1610.71        19.06 o                         
  -4   1  14        149.83        150.04        13.43 o                         
  -3   1  14        138.68        121.91         7.69 o                         
  -2   1  14        159.39        139.57         8.00 o                         
  -1   1  14         15.06          8.39         2.95 o                         
   0   1  14         81.12         87.70         7.43 o                         
   1   1  14         13.21         18.34         3.32 o                         
   2   1  14         10.81          9.16         3.07 o                         
   3   1  14        549.45        547.92        16.91 o                         
   4   1  14        103.48         92.42         5.66 o                         
   5   1  14         29.37         18.45         3.17 o                         
   6   1  14         94.09         82.97         6.13 o                         
   7   1  14       3348.11       3362.11        39.18 o                         
   8   1  14        206.25        184.94         9.74 o                         
   9   1  14          1.04          0.66         2.27 o                         
  10   1  14        334.34        344.14        20.05 o                         
  11   1  14          2.19          1.25         3.30 o                         
  12   1  14         81.71         75.14         9.84 o                         
  13   1  14         95.63         87.15        13.07 o                         
  14   1  14        322.88        312.33        32.45 o                         
  15   1  14       1184.16       1297.37        53.66 o                         
  16   1  14        372.18        397.67        30.92 o                         
  17   1  14         86.25         57.36        13.07 o                         
  18   1  14        107.13        102.72        17.16 o                         
 -24   2  14        110.19         92.05        23.31 o                         
 -23   2  14         21.74         23.75        14.12 o                         
 -22   2  14         89.55         66.84        18.66 o                         
 -21   2  14         30.37         16.82        11.66 o                         
 -20   2  14         27.66         24.49        18.72 o                         
 -19   2  14          1.42          0.04         5.19 o                         
 -18   2  14        368.82        400.81        28.17 o                         
 -17   2  14          0.69          0.02         4.65 o                         
 -16   2  14         36.55         33.03         6.86 o                         
 -15   2  14         15.12         10.95         9.11 o                         
 -14   2  14        395.65        392.29        19.71 o                         
 -13   2  14        602.63        643.30        24.56 o                         
 -12   2  14         38.33         28.22         4.17 o                         
 -11   2  14        195.30        202.45        16.43 o                         
 -10   2  14        813.87        798.61        18.79 o                         
  -9   2  14        123.71        117.89         6.76 o                         
  -8   2  14        708.46        705.93        18.94 o                         
  -7   2  14         19.65          9.36        11.16 o                         
  -6   2  14        537.63        544.87        22.47 o                         
  -5   2  14        357.83        394.72        19.15 o                         
  -4   2  14         19.65         17.59         5.27 o                         
  -3   2  14        306.42        336.51        17.77 o                         
  -2   2  14        960.70        964.79        34.87 o                         
  -1   2  14        183.44        155.17        12.31 o                         
   0   2  14        227.36        211.29        14.24 o                         
   1   2  14        500.75        501.24        16.06 o                         
   2   2  14         50.26         34.86         5.51 o                         
   3   2  14       6696.39       6749.67        59.64 o                         
   4   2  14       3767.48       3738.06        45.94 o                         
   5   2  14        871.19        913.42        25.84 o                         
   6   2  14         23.77         20.01         5.36 o                         
   7   2  14         99.92         93.59         8.01 o                         
   8   2  14         30.95         26.26         4.98 o                         
   9   2  14         27.34         31.62         5.41 o                         
  10   2  14        437.47        405.64        18.00 o                         
  11   2  14        214.55        229.96        13.95 o                         
  12   2  14          0.52         -5.32        10.67 o                         
  13   2  14         54.32         68.49        11.77 o                         
  14   2  14         42.03         40.13        10.12 o                         
  15   2  14        151.08        149.13        18.37 o                         
  16   2  14        144.44        127.48        38.97 o                         
  17   2  14         65.31        119.85        31.09 o                         
 -23   3  14          8.67         18.72        12.48 o                         
 -22   3  14         34.57         35.03        14.23 o                         
 -21   3  14         10.71          1.60        12.26 o                         
 -20   3  14        390.91        448.80        33.20 o                         
 -19   3  14         10.73          5.48         5.08 o                         
 -18   3  14          0.13          5.61         4.65 o                         
 -17   3  14         19.26         28.49         7.17 o                         
 -16   3  14        143.09        119.29        14.17 o                         
 -15   3  14          3.29          4.52         3.87 o                         
 -14   3  14         83.85         83.09         8.13 o                         
 -13   3  14       2155.70       2244.17        53.13 o                         
 -12   3  14         13.81         35.22         6.09 o                         
 -11   3  14       2003.46       2063.10        54.64 o                         
 -10   3  14        981.51       1044.57        39.13 o                         
  -9   3  14        366.17        322.96        18.97 o                         
  -8   3  14        278.53        282.32        16.67 o                         
  -7   3  14        177.99        196.83        12.89 o                         
  -6   3  14         15.62          5.32         9.74 o                         
  -5   3  14         13.00         20.69         9.63 o                         
  -4   3  14        300.32        250.65        29.01 o                         
  -3   3  14        814.93        751.73        51.01 o                         
  -2   3  14        427.51        462.77        40.50 o                         
  -1   3  14       1341.65       1365.99        69.28 o                         
   0   3  14         79.23         96.87        20.91 o                         
   1   3  14          5.25         -7.77        12.48 o                         
   2   3  14       1819.21       1831.88        25.46 o                         
   3   3  14       1237.04       1249.68        24.85 o                         
   4   3  14        669.14        661.51        14.37 o                         
   5   3  14       1226.39       1227.91        34.74 o                         
   6   3  14         16.33         10.99         3.29 o                         
   7   3  14        635.14        723.78        29.30 o                         
   8   3  14        231.30        242.58        17.14 o                         
   9   3  14         11.22         18.88         5.47 o                         
  10   3  14        251.14        261.08        19.85 o                         
  11   3  14        486.32        466.90        27.48 o                         
  12   3  14        245.00        277.37        22.38 o                         
  13   3  14          7.54         10.66         4.82 o                         
  14   3  14        459.01        483.13        57.14 o                         
  15   3  14        178.39        189.25        37.32 o                         
  16   3  14       1329.91       1665.02       110.77 o                         
 -20   4  14         12.18          6.68        14.45 o                         
 -19   4  14        163.24        138.68        28.35 o                         
 -18   4  14         33.98         20.03        14.23 o                         
 -17   4  14         36.57         31.37        18.28 o                         
 -16   4  14         66.96         61.74        11.95 o                         
 -15   4  14        181.82        222.74        33.27 o                         
 -14   4  14        510.96        496.27        48.60 o                         
 -13   4  14         24.96         15.28         9.96 o                         
 -12   4  14          4.66          0.19         8.87 o                         
 -11   4  14        394.98        368.92        27.57 o                         
 -10   4  14         86.07        103.33        21.12 o                         
  -9   4  14         22.00         17.07        10.51 o                         
  -8   4  14         32.94         30.76        12.59 o                         
  -7   4  14        881.74        804.49        55.06 o                         
  -6   4  14        235.13        287.73        15.98 o                         
  -5   4  14       1507.08       1597.28        38.09 o                         
  -4   4  14         38.03         40.97         6.57 o                         
  -3   4  14         41.96         46.29        11.22 o                         
  -2   4  14         75.63         44.22        14.78 o                         
  -1   4  14        297.68        260.28        33.60 o                         
   0   4  14       1798.63       1863.25        88.00 o                         
   1   4  14        861.59        892.49        61.84 o                         
   2   4  14        129.52        143.43        18.28 o                         
   3   4  14        594.32        646.41        19.12 o                         
   4   4  14        402.92        429.84        20.74 o                         
   5   4  14         60.74         83.85         9.16 o                         
   6   4  14        154.66        167.83        13.62 o                         
   7   4  14         39.51         31.17         6.91 o                         
   8   4  14       1197.76       1304.37        83.73 o                         
   9   4  14        144.15        122.15        28.35 o                         
  10   4  14        572.53        633.74        62.17 o                         
  11   4  14        188.82        204.24        36.89 o                         
  12   4  14         34.79         39.29        16.97 o                         
  13   4  14          2.07        -11.82        14.67 o                         
  14   4  14        203.01        206.21        40.39 o                         
  15   4  14         11.86        -14.78        14.78 o                         
 -18   5  14         26.51         21.12        14.45 o                         
 -17   5  14         12.29         -1.42        10.62 o                         
 -16   5  14        667.99        717.91        64.80 o                         
 -15   5  14        101.96        137.69        29.11 o                         
 -14   5  14          1.35          6.90        11.05 o                         
 -13   5  14          0.01         -0.60        16.14 o                         
 -12   5  14        244.49        256.15        25.23 o                         
 -11   5  14          9.96          2.63         8.76 o                         
 -10   5  14        545.47        565.00        50.46 o                         
  -9   5  14        620.31        652.13        54.07 o                         
  -8   5  14         16.37         17.62        12.48 o                         
  -7   5  14        101.00         98.29        22.66 o                         
  -6   5  14        475.10        437.16        44.11 o                         
  -5   5  14        150.86        159.26        27.80 o                         
  -4   5  14         82.47         55.60        18.39 o                         
  -3   5  14         35.25         26.49        12.37 o                         
  -2   5  14         52.10         77.27        21.34 o                         
  -1   5  14        201.78        189.90        30.98 o                         
   0   5  14          0.63         -5.25        11.71 o                         
   1   5  14        165.14        175.13        30.65 o                         
   2   5  14        575.44        533.59        52.87 o                         
   3   5  14          1.11         -1.97        10.73 o                         
   4   5  14         12.91          8.76        10.62 o                         
   5   5  14         23.83         25.83        13.68 o                         
   6   5  14          9.63         21.34        12.70 o                         
   7   5  14          2.25          3.61         9.41 o                         
   8   5  14         84.27         93.26        24.08 o                         
   9   5  14          0.04        -13.46        13.46 o                         
  10   5  14         32.93         44.66        18.17 o                         
  11   5  14        313.60        305.05        46.41 o                         
  12   5  14        397.64        454.35        56.59 o                         
  13   5  14        251.24        316.43        49.04 o                         
 -15   6  14        115.34        145.25        30.43 o                         
 -14   6  14         34.93         54.43        13.08 o                         
 -13   6  14          6.17          1.54        11.22 o                         
 -12   6  14          2.97         -7.77        10.84 o                         
 -11   6  14         22.81         20.58        12.81 o                         
 -10   6  14         63.89         80.12        21.34 o                         
  -9   6  14          6.99          7.01         9.96 o                         
  -8   6  14        483.52        465.95        49.04 o                         
  -7   6  14        170.83        186.40        31.63 o                         
  -6   6  14          3.99        -13.13        13.13 o                         
  -5   6  14          5.11        -14.23        14.23 o                         
  -4   6  14        124.56        147.44        28.90 o                         
  -3   6  14        932.76        978.41        72.68 o                         
  -2   6  14        594.33        659.57        60.64 o                         
  -1   6  14        124.40        139.45        28.90 o                         
   0   6  14         58.32         46.08        18.06 o                         
   1   6  14        731.61        776.03        66.55 o                         
   2   6  14         11.74         -6.90        12.04 o                         
   3   6  14          0.04          7.66        11.93 o                         
   4   6  14         89.84         93.69        26.38 o                         
   5   6  14        594.40        669.64        64.47 o                         
   6   6  14        331.43        338.76        47.07 o                         
   7   6  14        278.34        306.91        44.99 o                         
   8   6  14         57.55         63.26        21.78 o                         
   9   6  14          2.88         -6.57        15.00 o                         
  10   6  14        103.08        120.29        29.66 o                         
 -10   7  14         15.78         14.67        14.12 o                         
  -9   7  14          2.43          3.06         9.30 o                         
  -8   7  14        107.66        106.06        27.69 o                         
  -7   7  14        466.41        503.16        54.29 o                         
  -6   7  14        339.96        389.44        47.50 o                         
  -5   7  14        118.56        124.56        26.60 o                         
  -4   7  14         23.45          2.30        10.62 o                         
  -3   7  14         22.39         29.66        14.01 o                         
  -2   7  14         61.01         58.01        20.25 o                         
  -1   7  14         22.75         22.11        14.67 o                         
   0   7  14        202.23        171.95        34.37 o                         
   1   7  14        134.90        125.00        29.99 o                         
   2   7  14          1.83         -5.80         8.87 o                         
   3   7  14         81.44        101.90        27.91 o                         
   4   7  14         83.20         48.71        18.94 o                         
   5   7  14         25.06         23.20        13.35 o                         
 -24   1  15         36.17          8.10        12.15 o                         
 -23   1  15          1.17         -8.71         8.71 o                         
 -22   1  15          9.53         12.15        16.91 o                         
 -21   1  15         16.21         13.77         7.47 o                         
 -20   1  15        282.25        305.31        26.15 o                         
 -19   1  15        302.93        319.89        25.99 o                         
 -18   1  15        299.42        299.12        19.06 o                         
 -17   1  15         27.02         24.88         8.20 o                         
 -16   1  15        157.87        161.12        13.66 o                         
 -15   1  15          8.23         12.30         5.20 o                         
 -14   1  15        180.12        181.90        13.65 o                         
 -13   1  15       1819.91       1885.68        36.29 o                         
 -12   1  15       5543.52       5624.90        60.68 o                         
 -11   1  15       6778.41       6746.50        55.86 o                         
 -10   1  15       1356.55       1346.26        22.39 o                         
  -9   1  15        607.48        613.69        13.46 o                         
  -8   1  15         55.19         57.75         4.26 o                         
  -7   1  15         24.55         23.33         3.07 o                         
  -6   1  15        245.15        269.05         8.15 o                         
  -5   1  15        149.96        154.49         9.76 o                         
  -4   1  15        980.45        983.34        33.86 o                         
  -3   1  15       1351.14       1394.92        28.73 o                         
  -2   1  15        170.69        152.31         8.56 o                         
  -1   1  15         51.06         59.73         6.78 o                         
   0   1  15        612.81        583.80        15.94 o                         
   1   1  15         95.95         95.36         6.80 o                         
   2   1  15        299.51        282.40        12.64 o                         
   3   1  15       4488.33       4328.86        59.36 o                         
   4   1  15       3920.70       3862.78        57.15 o                         
   5   1  15         72.82         68.36         5.33 o                         
   6   1  15         38.05         27.50         3.80 o                         
   7   1  15        374.19        383.19        13.48 o                         
   8   1  15       1067.13       1056.48        33.85 o                         
   9   1  15        344.71        350.82        19.24 o                         
  10   1  15          3.29          3.99         3.72 o                         
  11   1  15        224.02        204.62        25.50 o                         
  12   1  15        412.74        395.67        17.70 o                         
  13   1  15          6.18          8.10         4.92 o                         
  14   1  15          0.19          1.43         5.65 o                         
  15   1  15        391.97        422.50        30.74 o                         
  16   1  15        642.06        616.08        38.70 o                         
  17   1  15        252.59        353.76        50.46 o                         
  18   1  15          2.14          4.14         6.93 o                         
 -23   2  15         51.47         64.36        18.06 o                         
 -22   2  15          3.23          4.60        26.21 o                         
 -21   2  15          5.78         19.19         7.82 o                         
 -20   2  15          8.58          2.85         5.32 o                         
 -19   2  15        132.57        123.94        13.05 o                         
 -18   2  15        279.68        276.37        18.75 o                         
 -17   2  15        235.46        207.76        15.86 o                         
 -16   2  15        127.02        125.59        12.28 o                         
 -15   2  15         62.83         72.48        10.97 o                         
 -14   2  15          9.31          8.35         4.19 o                         
 -13   2  15        924.80        878.35        28.76 o                         
 -12   2  15         43.22         37.95         6.93 o                         
 -11   2  15       1070.80       1118.48        23.85 o                         
 -10   2  15        453.27        472.32        14.20 o                         
  -9   2  15        122.76        115.07         6.91 o                         
  -8   2  15          0.92         -1.19         4.58 o                         
  -7   2  15        302.03        319.31        23.37 o                         
  -6   2  15        619.57        604.79        29.01 o                         
  -5   2  15        158.11        151.64        14.87 o                         
  -4   2  15        248.58        250.37        19.16 o                         
  -3   2  15        189.90        177.36        16.42 o                         
  -2   2  15        132.26        139.12        14.74 o                         
  -1   2  15         25.35         16.69         6.54 o
[truncated: 132,517 more chars]
